# Supplementary material for: Crystal structures of a copper(II) and the isotypic nickel(II) and palladium(II) complexes of the ligand (E)-1-[(2,4,6-tri­bromo­phen­yl)diazen­yl]naphthalen-2-ol
Source: Acta Crystallogr E Crystallogr Commun. 2016 Jul 12;72(Pt 8):1093–8. doi: 10.1107/S205698901601080X (PMC4971848; doi:10.1107/S205698901601080X)
Supplement: Supplementary file 1 [file e-72-01093-sup1.cif]

##############################################################################
#                                                                            #
# This CIF contains the data in a paper accepted for publication in          #
# Acta Crystallographica Section E. It conforms to the requirements of       #
# Notes for Authors for Acta Crystallographica Section E, and has been       #
# peer reviewed under the auspices of the IUCr Commission on Journals.       #
#                                                                            #
# Full details of the Crystallographic Information File format               #
# are given in the paper "The Crystallographic Information File (CIF):       #
# a New Standard Archive File for Crystallography" by S. R. Hall, F. H.      #
# Allen and I. D. Brown [Acta Cryst. (1991), A47, 655-685].                  #
#                                                                            #
# The current version of the core CIF dictionary is obtainable from          #
# ftp://ftp.iucr.org/pub/cif_core.dic.                                       #
#                                                                            #
# Software is freely available for graphical display of the structure(s)     #
# in this CIF. For information consult the CIF software page                 #
# http://www.iucr.org/resources/cif/software.                                #
#                                                                            #
# This file may be used for bona fide research purposes within the           #
# scientific community so long as proper attribution is given to the journal # 
# article from which it was obtained.                                        #
#                                                                            #
##############################################################################
data_global
_audit_creation_method     'from SHELXL-97'
_journal_date_recd_electronic     2016-05-07
_journal_date_accepted     2016-07-04
_journal_name_full     'Acta Crystallographica, Section E'
_journal_year     2016
_journal_volume     72
_journal_issue      8
_journal_page_first     1093
_journal_page_last     1098
_journal_paper_category     GM
_journal_paper_doi     10.1107/S205698901601080X
_journal_coeditor_code     SU5299
_publ_contact_author_name     'Chetioui, Souheyla'
_publ_contact_author_address
;\
Unit\'e de Recherche de Chimie de l'Environnement et Mol\'eculaire Structurale \
(CHEMS), Facult\'e des Sciences Exactes,
D\'epartement de Chimie,
Universit\'e des Fr\`eres Mentouri Constantine,
Constantine 25000,
Algeria
;
_publ_contact_author_email     'souheilachetioui@yahoo.fr'
_publ_contact_author_fax     '00 (213) 775 26 65 58'
_publ_contact_author_phone     '00 (213) 775 26 65 58'
_publ_section_title
;
Crystal structures of a copper(II) and the isotypic nickel(II) and palladium(II)
complexes of the ligand
(<i>E</i>)-1-[(2,4,6-tribromophenyl)diazenyl]naphthalen-2-ol
;
loop_
    _publ_author_name
    _publ_author_address
    'Chetioui, Souheyla'
;\
Unit\'e de Recherche de Chimie de l'Environnement et Mol\'eculaire Structurale \
(CHEMS), Facult\'e des Sciences Exactes,
D\'epartement de Chimie,
Universit\'e des Fr\`eres Mentouri Constantine,
Constantine 25000,
Algeria
;
    'Rouag, Djamil-Azzeddine'
;\
Unit\'e de Recherche de Chimie de l'Environnement et Mol\'eculaire Structurale \
(CHEMS), Facult\'e des Sciences Exactes,
D\'epartement de Chimie,
Universit\'e des Fr\`eres Mentouri Constantine,
Constantine 25000,
Algeria
;
    'Djukic, Jean-Pierre'
;
Laboratoire de Chimie et Syst\'emique Organom\'etallique (LCSOM)
Institut de Chimie, Universit\'e de Strasbourg, UMR 7177.
4 rue Blaise Pascal
F-67070 Strasbourg Cedex,
France
;
    'Bochet, Christian G.'
;
Chemistry Department,
University of Fribourg,
Chemin du Musee 9,
CH-1700 Fribourg,
Switzerland
;
    'Touzani, Rachid'
;
Laboratoire de Chimie Appliqu\'ee et Environnement,
LCAE-URAC18, COSTE,
Facult\'e des Sciences,
Universit\'e Mohamed Premier,
BP524,
60000 Oujda,
Morocco
Facult\'e Pluridisciplinaire Nador BP 300,
Selouane 62702,
Nador,
Morocco
;
    'Bailly, Corinne'
;
Service de Radiocristallographie
Institut de Chimie,
Universit\'e de Strasbourg,
UMR 7177
67008 Strasbourg Cedex,
France
;
    'Crochet, Aur\'elien'
;
Fribourg Center for Nanomaterials,
FriMat,
University of Fribourg,
Chemin du Musee 9,
CH-1700 Fribourg,
Switzerland
;
    'Fromm, Katharina M.'
;
Chemistry Department,
University of Fribourg,
Chemin du Musee 9,
CH-1700 Fribourg,
Switzerland
;
_publ_section_synopsis
;
In the title copper(II) complex, the metal atom is coordinated by two N atoms
and two O atoms from two bidentate
(<i>E</i>)-1-[(2,4,6-tribromophenyl)diazenyl]naphthalen-2-ol ligands, forming
a slightly distorted square-planar environment. In the isotypic nickel(II) and
palladium(II) complexes, the metal atoms are located on centres of inversion,
hence the metal coordination spheres have perfect square-planar geometry.
;
data_I
_database_code_depnum_ccdc_archive 'CCDC 1490054'
_audit_creation_method     SHELXL-2013
_chemical_name_systematic
;
Bis{(<i>E</i>)-1-[(2,4,6-tribromophenyl)diazenyl]naphthalen-2-olato}copper(II)
;
_chemical_name_common     ?
_chemical_formula_moiety     'C32 H16 Br6 Cu N4 O2'
_chemical_formula_sum     'C32 H16 Br6 Cu N4 O2'
_chemical_formula_iupac     '[Cu (C16 H8 Br3 N2 O)2]'
_chemical_formula_weight     1031.49
_chemical_melting_point     ?
_space_group_crystal_system     monoclinic
_space_group_name_H-M_alt     'P 21'
_space_group_name_Hall     'P 2yb'
loop_
    _space_group_symop_operation_xyz
    'x, y, z'
    '-x, y+1/2, -z'
_cell_length_a     11.9423(7)
_cell_length_b     12.1314(10)
_cell_length_c     12.8974(10)
_cell_angle_alpha     90
_cell_angle_beta     107.032(4)
_cell_angle_gamma     90
_cell_volume     1786.6(2)
_cell_formula_units_Z     2
_cell_measurement_reflns_used     19031
_cell_measurement_theta_min     0.998
_cell_measurement_theta_max     27.485
_cell_measurement_temperature     173(2)
_exptl_crystal_description     'block'
_exptl_crystal_colour     'red'
_exptl_crystal_size_max     0.20
_exptl_crystal_size_mid     0.15
_exptl_crystal_size_min     0.06
_exptl_crystal_density_diffrn     1.917
_exptl_crystal_density_meas     ?
_exptl_crystal_density_method     ?
_exptl_crystal_F_000     982
_exptl_absorpt_coefficient_mu     7.355
_exptl_absorpt_correction_type     multi-scan
_exptl_absorpt_process_details
;
(MULABS; Spek, 2009)
;
_shelx_estimated_absorpt_T_min     ?
_shelx_estimated_absorpt_T_max     ?
_exptl_absorpt_correction_T_min     0.31075
_exptl_absorpt_correction_T_max     0.38570
_exptl_special_details     ?
_diffrn_ambient_temperature     173(2)
_diffrn_radiation_type     MoK\a
_diffrn_radiation_wavelength     0.71073
_diffrn_radiation_monochromator     'graphite'
_diffrn_measurement_device_type     'Nonius KappaCCD'
_diffrn_measurement_method     'phi and omega scans'
_diffrn_detector_area_resol_mean     ?
_diffrn_reflns_number     14985
_diffrn_reflns_av_R_equivalents     0.0769
_diffrn_reflns_theta_min     2.355
_diffrn_reflns_theta_max     27.506
_diffrn_reflns_theta_full     25.242
_diffrn_measured_fraction_theta_max     0.991
_diffrn_measured_fraction_theta_full     0.996
_diffrn_reflns_limit_h_min     -15
_diffrn_reflns_limit_h_max     15
_diffrn_reflns_limit_k_min     -15
_diffrn_reflns_limit_k_max     15
_diffrn_reflns_limit_l_min     -16
_diffrn_reflns_limit_l_max     16
_refine_special_details     ?
_reflns_number_total     7819
_reflns_number_gt     4785
_reflns_threshold_expression     'I > 2\s(I)'
_refine_ls_structure_factor_coef     Fsqd
_refine_ls_matrix_type     full
_refine_ls_R_factor_all     0.1150
_refine_ls_R_factor_gt     0.0643
_refine_ls_wR_factor_gt     0.1255
_refine_ls_wR_factor_ref     0.1398
_refine_ls_goodness_of_fit_ref     0.957
_refine_ls_restrained_S_all     0.957
_refine_ls_number_reflns     7819
_refine_ls_number_parameters     388
_refine_ls_number_restraints     2
_refine_ls_hydrogen_treatment     constr
_refine_ls_weighting_scheme     calc
_refine_ls_weighting_details
                      'w=1/[\s^2^(Fo^2^)+(0.0639P)^2^] where P=(Fo^2^+2Fc^2^)/3'
_atom_sites_solution_hydrogens     geom
_atom_sites_solution_primary     direct
_atom_sites_solution_secondary     difmap
_refine_ls_shift/su_max     0.000
_refine_ls_shift/su_mean     0.000
_refine_diff_density_max     0.586
_refine_diff_density_min     -0.580
_refine_ls_extinction_method     none
_refine_ls_extinction_coef     .
_refine_ls_abs_structure_details
;
Flack <i>x</i> determined using 1648 quotients
[(<i>I</i>^+^)-(<i>I</i>^-^)]/[(<i>I</i>^+^)+(<i>I</i>^-^)]
(Parsons <i>et al.</i>,  2013)
;
_refine_ls_abs_structure_Flack     -0.006(14)
loop_
    _atom_type_symbol
    _atom_type_description
    _atom_type_scat_dispersion_real
    _atom_type_scat_dispersion_imag
    _atom_type_scat_source
    'C' 'C' 0.0033 0.0016
                         'International Tables Vol C Tables 4.2.6.8 and 6.1.1.4'
    'H' 'H' 0.0000 0.0000
                         'International Tables Vol C Tables 4.2.6.8 and 6.1.1.4'
    'N' 'N' 0.0061 0.0033
                         'International Tables Vol C Tables 4.2.6.8 and 6.1.1.4'
    'O' 'O' 0.0106 0.0060
                         'International Tables Vol C Tables 4.2.6.8 and 6.1.1.4'
    'Cu' 'Cu' 0.3201 1.2651
                         'International Tables Vol C Tables 4.2.6.8 and 6.1.1.4'
    'Br' 'Br' -0.2901 2.4595
                         'International Tables Vol C Tables 4.2.6.8 and 6.1.1.4'
_computing_data_collection
;
COLLECT (Nonius, 1998)
;
_computing_cell_refinement
;
Denzo (Otwinowski & Minor, 1997)
;
_computing_data_reduction
;
Denzo (Otwinowski & Minor, 1997)
;
_computing_structure_solution
;
SHELXS-2014 (Sheldrick, 2008)
;
_computing_structure_refinement
;
SHELXL2014 (Sheldrick, 2015)
;
_computing_molecular_graphics
;
Mercury (Macrae <i>et al.</i>,  2008)
;
_computing_publication_material
;
SHELXL2014 (Sheldrick, 2015) and PLATON (Spek, 2009)
;
loop_
    _atom_site_type_symbol
    _atom_site_label
    _atom_site_fract_x
    _atom_site_fract_y
    _atom_site_fract_z
    _atom_site_U_iso_or_equiv
    _atom_site_adp_type
    _atom_site_calc_flag
    _atom_site_occupancy
    _atom_site_disorder_assembly
    _atom_site_disorder_group
    C C1 0.8599(11) 1.0263(11) -0.0117(12) 0.032(3) Uani d 1 . .
    C C2 0.7637(10) 1.0951(10) -0.0438(11) 0.029(3) Uani d 1 . .
    C C3 0.6867(12) 1.0894(11) -0.1484(12) 0.034(3) Uani d 1 . .
    H H3 0.6209 1.1370 -0.1709 0.041 Uiso calc 1 . .
    C C4 0.7093(12) 1.0134(11) -0.2171(11) 0.036(3) Uani d 1 . .
    C C5 0.8009(12) 0.9443(13) -0.1921(12) 0.041(4) Uani d 1 . .
    H H5 0.8118 0.8927 -0.2438 0.049 Uiso calc 1 . .
    C C6 0.8812(11) 0.9500(11) -0.0865(13) 0.038(4) Uani d 1 . .
    C C7 1.1218(11) 1.0834(10) 0.2004(11) 0.037(4) Uani d 1 . .
    C C8 1.1126(12) 1.0508(12) 0.3013(11) 0.038(4) Uani d 1 . .
    C C9 1.2090(15) 1.0731(12) 0.3969(14) 0.050(4) Uani d 1 . .
    H H9 1.2028 1.0532 0.4662 0.060 Uiso calc 1 . .
    C C10 1.3075(13) 1.1215(13) 0.3890(14) 0.050(3) Uani d 1 . .
    H H10 1.3702 1.1346 0.4529 0.060 Uiso calc 1 . .
    C C11 1.3195(13) 1.1534(13) 0.2865(15) 0.050(3) Uani d 1 . .
    C C12 1.2277(12) 1.1344(11) 0.1930(14) 0.042(4) Uani d 1 . .
    C C13 1.2435(13) 1.1699(12) 0.0916(15) 0.051(4) Uani d 1 . .
    H H13 1.1810 1.1617 0.0267 0.061 Uiso calc 1 . .
    C C14 1.3475(13) 1.2156(15) 0.0870(17) 0.066(5) Uani d 1 . .
    H H14 1.3548 1.2383 0.0188 0.079 Uiso calc 1 . .
    C C15 1.4404(14) 1.2291(16) 0.1775(16) 0.060(5) Uani d 1 . .
    H H15 1.5122 1.2576 0.1713 0.072 Uiso calc 1 . .
    C C16 1.4305(13) 1.2026(16) 0.274(2) 0.075(6) Uani d 1 . .
    H H16 1.4947 1.2150 0.3369 0.090 Uiso calc 1 . .
    C C17 0.9418(11) 0.7896(11) 0.3903(12) 0.034(3) Uani d 1 . .
    C C18 1.0263(12) 0.7317(12) 0.3582(12) 0.039(4) Uani d 1 . .
    C C19 1.1197(13) 0.6785(11) 0.4318(13) 0.042(4) Uani d 1 . .
    H H19 1.1765 0.6396 0.4077 0.050 Uiso calc 1 . .
    C C20 1.1273(11) 0.6835(12) 0.5348(13) 0.039(4) Uani d 1 . .
    C C21 1.0499(11) 0.7419(11) 0.5769(12) 0.038(3) Uani d 1 . .
    H H21 1.0600 0.7456 0.6526 0.046 Uiso calc 1 . .
    C C22 0.9586(11) 0.7938(11) 0.5032(12) 0.033(3) Uani d 1 . .
    C C23 0.6472(5) 0.8679(7) 0.2481(6) 0.032(3) Uani d 1 . .
    C C24 0.6455(5) 0.9058(8) 0.1459(7) 0.033(3) Uani d 1 . .
    C C25 0.5394(7) 0.9308(8) 0.0697(6) 0.040(4) Uani d 1 . .
    H H25 0.5383 0.9567 -0.0001 0.047 Uiso calc 1 . .
    C C26 0.4351(5) 0.9179(8) 0.0956(6) 0.044(4) Uani d 1 . .
    H H26 0.3627 0.9350 0.0435 0.053 Uiso calc 1 . .
    C C27 0.4369(5) 0.8800(8) 0.1978(7) 0.035(3) Uani d 1 . .
    C C28 0.5429(7) 0.8550(7) 0.2740(6) 0.035(3) Uani d 1 . .
    C C29 0.5396(11) 0.8189(12) 0.3776(13) 0.042(4) Uani d 1 . .
    H H29 0.6110 0.7992 0.4299 0.050 Uiso calc 1 . .
    C C30 0.4378(14) 0.8113(13) 0.4055(14) 0.053(4) Uani d 1 . .
    H H30 0.4391 0.7902 0.4767 0.063 Uiso calc 1 . .
    C C31 0.3284(12) 0.8359(12) 0.3248(14) 0.048(4) Uani d 1 . .
    H H31 0.2568 0.8300 0.3424 0.057 Uiso calc 1 . .
    C C32 0.3279(12) 0.8675(12) 0.2240(12) 0.041(4) Uani d 1 . .
    H H32 0.2557 0.8815 0.1703 0.049 Uiso calc 1 . .
    N N1 0.9383(9) 1.0290(9) 0.0989(10) 0.035(3) Uani d 1 . .
    N N2 1.0368(9) 1.0745(9) 0.1038(9) 0.032(3) Uani d 1 . .
    N N3 0.8497(9) 0.8449(9) 0.3100(9) 0.031(3) Uani d 1 . .
    N N4 0.7460(9) 0.8232(8) 0.3214(9) 0.031(3) Uani d 1 . .
    O O1 1.0249(7) 0.9986(8) 0.3181(8) 0.040(2) Uani d 1 . .
    O O2 0.7408(7) 0.9216(8) 0.1119(7) 0.038(2) Uani d 1 . .
    Cu Cu1 0.88988(14) 0.94978(13) 0.20990(14) 0.0328(4) Uani d 1 . .
    Br Br1 0.73408(13) 1.19596(12) 0.05505(13) 0.0456(4) Uani d 1 . .
    Br Br2 0.60688(14) 1.00205(14) -0.36393(13) 0.0535(5) Uani d 1 . .
    Br Br3 1.01318(13) 0.85864(13) -0.05111(13) 0.0473(4) Uani d 1 . .
    Br Br4 1.01312(13) 0.72221(13) 0.20691(13) 0.0484(4) Uani d 1 . .
    Br Br5 1.25913(13) 0.61791(13) 0.64036(14) 0.0482(4) Uani d 1 . .
    Br Br6 0.85805(13) 0.88104(13) 0.55982(13) 0.0506(4) Uani d 1 . .
loop_
    _atom_site_aniso_label
    _atom_site_aniso_U_11
    _atom_site_aniso_U_22
    _atom_site_aniso_U_33
    _atom_site_aniso_U_12
    _atom_site_aniso_U_13
    _atom_site_aniso_U_23
    C1 0.024(7) 0.031(7) 0.042(9) -0.010(6) 0.014(6) -0.003(7)
    C2 0.023(6) 0.020(7) 0.045(9) -0.008(6) 0.012(6) -0.003(6)
    C3 0.037(8) 0.033(8) 0.032(9) 0.002(6) 0.010(7) 0.005(7)
    C4 0.041(8) 0.031(8) 0.023(8) -0.005(7) -0.008(6) 0.008(7)
    C5 0.043(8) 0.046(9) 0.035(9) -0.006(7) 0.014(7) -0.007(7)
    C6 0.033(7) 0.027(7) 0.057(11) 0.006(6) 0.019(7) 0.000(7)
    C7 0.033(8) 0.027(8) 0.050(10) 0.009(6) 0.009(7) -0.002(7)
    C8 0.032(8) 0.038(8) 0.038(10) 0.008(7) 0.000(7) -0.004(7)
    C9 0.073(11) 0.040(9) 0.042(11) -0.007(8) 0.025(9) -0.002(8)
    C10 0.040(6) 0.048(7) 0.060(8) 0.002(5) 0.012(6) -0.010(6)
    C11 0.040(6) 0.048(7) 0.060(8) 0.002(5) 0.012(6) -0.010(6)
    C12 0.032(8) 0.034(9) 0.061(12) -0.005(7) 0.014(8) -0.007(8)
    C13 0.042(9) 0.037(9) 0.071(14) 0.007(7) 0.014(9) -0.001(8)
    C14 0.044(10) 0.072(13) 0.088(15) -0.007(9) 0.028(10) 0.018(12)
    C15 0.039(9) 0.080(13) 0.064(13) -0.003(9) 0.020(9) -0.009(11)
    C16 0.035(9) 0.066(12) 0.12(2) -0.018(9) 0.020(10) -0.031(13)
    C17 0.032(7) 0.025(7) 0.046(10) 0.002(6) 0.014(7) 0.013(7)
    C18 0.047(8) 0.036(8) 0.039(9) -0.004(7) 0.022(7) 0.005(7)
    C19 0.045(9) 0.031(8) 0.053(11) 0.006(7) 0.019(8) 0.019(8)
    C20 0.027(7) 0.042(9) 0.049(10) 0.000(7) 0.012(7) 0.024(8)
    C21 0.033(7) 0.039(8) 0.037(9) 0.010(7) 0.003(7) 0.008(7)
    C22 0.039(8) 0.025(7) 0.043(9) 0.003(6) 0.024(7) -0.004(7)
    C23 0.028(7) 0.028(7) 0.045(9) 0.006(6) 0.018(6) -0.007(7)
    C24 0.025(7) 0.034(8) 0.034(9) -0.004(6) 0.001(6) -0.007(6)
    C25 0.034(8) 0.043(9) 0.038(9) -0.013(7) 0.006(7) -0.007(7)
    C26 0.029(8) 0.036(8) 0.059(11) -0.007(7) -0.001(7) 0.004(7)
    C27 0.040(8) 0.029(7) 0.034(8) 0.002(7) 0.007(6) 0.009(7)
    C28 0.044(8) 0.024(7) 0.034(9) -0.002(6) 0.009(7) -0.008(6)
    C29 0.025(7) 0.048(9) 0.050(10) 0.002(7) 0.008(6) 0.011(7)
    C30 0.072(11) 0.045(9) 0.050(11) 0.004(9) 0.031(9) 0.006(8)
    C31 0.029(8) 0.046(10) 0.064(12) 0.009(7) 0.006(7) 0.007(8)
    C32 0.043(8) 0.033(8) 0.037(9) -0.004(7) -0.003(7) -0.001(7)
    N1 0.032(6) 0.038(7) 0.032(7) 0.000(5) 0.005(5) 0.005(5)
    N2 0.027(6) 0.043(7) 0.025(7) -0.008(5) 0.006(5) -0.003(5)
    N3 0.029(6) 0.034(6) 0.030(7) 0.001(5) 0.005(5) 0.006(5)
    N4 0.038(7) 0.022(6) 0.032(7) -0.002(5) 0.011(5) 0.000(5)
    O1 0.030(5) 0.052(6) 0.035(6) -0.007(5) 0.004(4) 0.003(5)
    O2 0.031(5) 0.048(6) 0.027(6) -0.009(4) -0.002(4) 0.007(4)
    Cu1 0.0300(8) 0.0336(9) 0.0334(10) -0.0028(7) 0.0071(7) 0.0030(8)
    Br1 0.0499(9) 0.0385(8) 0.0471(10) 0.0081(7) 0.0122(7) -0.0023(7)
    Br2 0.0559(9) 0.0580(10) 0.0374(10) -0.0012(9) -0.0006(7) 0.0009(8)
    Br3 0.0452(8) 0.0488(9) 0.0470(10) 0.0147(8) 0.0118(7) -0.0006(8)
    Br4 0.0449(8) 0.0618(11) 0.0390(10) 0.0137(8) 0.0131(7) -0.0007(8)
    Br5 0.0397(8) 0.0465(9) 0.0494(11) 0.0064(7) -0.0013(7) 0.0111(8)
    Br6 0.0586(10) 0.0565(10) 0.0397(10) 0.0181(8) 0.0188(8) 0.0027(8)
_geom_special_details
;
 All esds (except the esd in the dihedral angle between two l.s. planes)
 are estimated using the full covariance matrix.  The cell esds are taken
 into account individually in the estimation of esds in distances, angles
 and torsion angles; correlations between esds in cell parameters are only
 used when they are defined by crystal symmetry.  An approximate (isotropic)
 treatment of cell esds is used for estimating esds involving l.s. planes.
;
loop_
    _geom_bond_atom_site_label_1
    _geom_bond_atom_site_label_2
    _geom_bond_site_symmetry_2
    _geom_bond_distance
    _geom_bond_publ_flag
    C1 C2 . 1.382(17) ?
    C1 C6 . 1.413(19) ?
    C1 N1 . 1.460(18) ?
    C2 C3 . 1.395(19) ?
    C2 Br1 . 1.874(13) ?
    C3 C4 . 1.36(2) ?
    C3 H3 . 0.9500 ?
    C4 C5 . 1.341(19) ?
    C4 Br2 . 1.935(13) ?
    C5 C6 . 1.42(2) ?
    C5 H5 . 0.9500 ?
    C6 Br3 . 1.870(13) ?
    C7 N2 . 1.361(16) ?
    C7 C8 . 1.394(12) ?
    C7 C12 . 1.436(19) ?
    C8 O1 . 1.296(16) ?
    C8 C9 . 1.44(2) ?
    C9 C10 . 1.34(2) ?
    C9 H9 . 0.9500 ?
    C10 C11 . 1.42(2) ?
    C10 H10 . 0.9500 ?
    C11 C12 . 1.39(2) ?
    C11 C16 . 1.50(2) ?
    C12 C13 . 1.44(2) ?
    C13 C14 . 1.38(2) ?
    C13 H13 . 0.9500 ?
    C14 C15 . 1.36(2) ?
    C14 H14 . 0.9500 ?
    C15 C16 . 1.33(3) ?
    C15 H15 . 0.9500 ?
    C16 H16 . 0.9500 ?
    C17 C18 . 1.389(19) ?
    C17 C22 . 1.411(19) ?
    C17 N3 . 1.437(16) ?
    C18 C19 . 1.39(2) ?
    C18 Br4 . 1.914(15) ?
    C19 C20 . 1.31(2) ?
    C19 H19 . 0.9500 ?
    C20 C21 . 1.39(2) ?
    C20 Br5 . 1.926(13) ?
    C21 C22 . 1.372(18) ?
    C21 H21 . 0.9500 ?
    C22 Br6 . 1.900(13) ?
    C23 N4 . 1.388(12) ?
    C23 C24 . 1.3900 ?
    C23 C28 . 1.3900 ?
    C24 O2 . 1.348(10) ?
    C24 C25 . 1.3900 ?
    C25 C26 . 1.3900 ?
    C25 H25 . 0.9500 ?
    C26 C27 . 1.3900 ?
    C26 H26 . 0.9500 ?
    C27 C28 . 1.3900 ?
    C27 C32 . 1.445(16) ?
    C28 C29 . 1.418(16) ?
    C29 C30 . 1.37(2) ?
    C29 H29 . 0.9500 ?
    C30 C31 . 1.44(2) ?
    C30 H30 . 0.9500 ?
    C31 C32 . 1.35(2) ?
    C31 H31 . 0.9500 ?
    C32 H32 . 0.9500 ?
    N1 N2 . 1.284(14) ?
    Cu1 Br4 . 3.134(2) y
    Cu1 N1 . 1.947(12) y
    N3 N4 . 1.315(14) ?
    Cu1 N3 . 1.970(11) y
    Cu1 O1 . 1.892(9) y
    Cu1 O2 . 1.888(8) y
loop_
    _geom_angle_atom_site_label_1
    _geom_angle_atom_site_label_2
    _geom_angle_atom_site_label_3
    _geom_angle_site_symmetry_1
    _geom_angle_site_symmetry_3
    _geom_angle
    _geom_angle_publ_flag
    C2 C1 C6 . . 119.5(13) ?
    C2 C1 N1 . . 121.2(12) ?
    C6 C1 N1 . . 119.3(12) ?
    C1 C2 C3 . . 121.0(13) ?
    C1 C2 Br1 . . 119.8(11) ?
    C3 C2 Br1 . . 119.2(10) ?
    C4 C3 C2 . . 117.6(12) ?
    C4 C3 H3 . . 121.2 ?
    C2 C3 H3 . . 121.2 ?
    C5 C4 C3 . . 124.9(13) ?
    C5 C4 Br2 . . 115.3(11) ?
    C3 C4 Br2 . . 119.8(10) ?
    C4 C5 C6 . . 118.3(13) ?
    C4 C5 H5 . . 120.8 ?
    C6 C5 H5 . . 120.8 ?
    C1 C6 C5 . . 118.7(12) ?
    C1 C6 Br3 . . 121.9(11) ?
    C5 C6 Br3 . . 119.3(11) ?
    N2 C7 C8 . . 126.2(12) ?
    N2 C7 C12 . . 114.1(12) ?
    C8 C7 C12 . . 119.7(13) ?
    O1 C8 C7 . . 125.7(12) ?
    O1 C8 C9 . . 115.4(12) ?
    C7 C8 C9 . . 118.8(13) ?
    C10 C9 C8 . . 120.9(15) ?
    C10 C9 H9 . . 119.6 ?
    C8 C9 H9 . . 119.6 ?
    C9 C10 C11 . . 121.1(15) ?
    C9 C10 H10 . . 119.5 ?
    C11 C10 H10 . . 119.5 ?
    C12 C11 C10 . . 119.5(15) ?
    C12 C11 C16 . . 118.0(17) ?
    C10 C11 C16 . . 122.4(16) ?
    C11 C12 C7 . . 120.0(15) ?
    C11 C12 C13 . . 117.2(14) ?
    C7 C12 C13 . . 122.8(14) ?
    C14 C13 C12 . . 121.3(16) ?
    C14 C13 H13 . . 119.3 ?
    C12 C13 H13 . . 119.3 ?
    C15 C14 C13 . . 121.9(18) ?
    C15 C14 H14 . . 119.0 ?
    C13 C14 H14 . . 119.0 ?
    C16 C15 C14 . . 120.1(17) ?
    C16 C15 H15 . . 120.0 ?
    C14 C15 H15 . . 120.0 ?
    C15 C16 C11 . . 121.3(18) ?
    C15 C16 H16 . . 119.4 ?
    C11 C16 H16 . . 119.4 ?
    C18 C17 C22 . . 115.5(12) ?
    C18 C17 N3 . . 119.4(13) ?
    C22 C17 N3 . . 125.1(12) ?
    C17 C18 C19 . . 122.5(14) ?
    C17 C18 Br4 . . 119.0(11) ?
    C19 C18 Br4 . . 118.5(11) ?
    C20 C19 C18 . . 118.4(14) ?
    C20 C19 H19 . . 120.8 ?
    C18 C19 H19 . . 120.8 ?
    C19 C20 C21 . . 124.2(13) ?
    C19 C20 Br5 . . 120.0(11) ?
    C21 C20 Br5 . . 115.6(11) ?
    C22 C21 C20 . . 116.6(14) ?
    C22 C21 H21 . . 121.7 ?
    C20 C21 H21 . . 121.7 ?
    C21 C22 C17 . . 122.8(12) ?
    C21 C22 Br6 . . 117.0(11) ?
    C17 C22 Br6 . . 120.1(10) ?
    N4 C23 C24 . . 123.3(7) ?
    N4 C23 C28 . . 115.8(7) ?
    C24 C23 C28 . . 120.0 ?
    O2 C24 C25 . . 114.8(7) ?
    O2 C24 C23 . . 125.2(7) ?
    C25 C24 C23 . . 120.0 ?
    C26 C25 C24 . . 120.0 ?
    C26 C25 H25 . . 120.0 ?
    C24 C25 H25 . . 120.0 ?
    C25 C26 C27 . . 120.0 ?
    C25 C26 H26 . . 120.0 ?
    C27 C26 H26 . . 120.0 ?
    C28 C27 C26 . . 120.0 ?
    C28 C27 C32 . . 120.5(8) ?
    C26 C27 C32 . . 119.5(8) ?
    C27 C28 C23 . . 120.0 ?
    C27 C28 C29 . . 117.6(7) ?
    C23 C28 C29 . . 122.4(7) ?
    C30 C29 C28 . . 122.7(13) ?
    C30 C29 H29 . . 118.6 ?
    C28 C29 H29 . . 118.6 ?
    C29 C30 C31 . . 118.9(15) ?
    C29 C30 H30 . . 120.6 ?
    C31 C30 H30 . . 120.6 ?
    C32 C31 C30 . . 119.9(14) ?
    C32 C31 H31 . . 120.0 ?
    C30 C31 H31 . . 120.0 ?
    C31 C32 C27 . . 120.2(12) ?
    C31 C32 H32 . . 119.9 ?
    C27 C32 H32 . . 119.9 ?
    N2 N1 C1 . . 111.9(11) ?
    N2 N1 Cu1 . . 129.9(9) ?
    C1 N1 Cu1 . . 117.7(8) ?
    N1 N2 C7 . . 120.3(12) ?
    N4 N3 C17 . . 111.9(10) ?
    N4 N3 Cu1 . . 128.3(8) ?
    C17 N3 Cu1 . . 119.4(8) ?
    N3 N4 C23 . . 119.1(10) ?
    C8 O1 Cu1 . . 125.8(9) ?
    C24 O2 Cu1 . . 121.9(7) ?
    O2 Cu1 O1 . . 169.4(4) y
    O2 Cu1 N1 . . 91.3(4) y
    O1 Cu1 N1 . . 90.9(4) y
    O2 Cu1 N3 . . 87.6(4) y
    O1 Cu1 N3 . . 92.1(4) y
    N1 Cu1 N3 . . 169.3(5) y
loop_
    _geom_torsion_atom_site_label_1
    _geom_torsion_atom_site_label_2
    _geom_torsion_atom_site_label_3
    _geom_torsion_atom_site_label_4
    _geom_torsion_site_symmetry_1
    _geom_torsion_site_symmetry_2
    _geom_torsion_site_symmetry_3
    _geom_torsion_site_symmetry_4
    _geom_torsion
    _geom_torsion_publ_flag
    C6 C1 C2 C3 . . . . 0.6(19) ?
    N1 C1 C2 C3 . . . . -177.6(12) ?
    C6 C1 C2 Br1 . . . . 179.6(10) ?
    N1 C1 C2 Br1 . . . . 1.3(16) ?
    C1 C2 C3 C4 . . . . 0.6(19) ?
    Br1 C2 C3 C4 . . . . -178.4(10) ?
    C2 C3 C4 C5 . . . . -1(2) ?
    C2 C3 C4 Br2 . . . . -179.4(9) ?
    C3 C4 C5 C6 . . . . 0(2) ?
    Br2 C4 C5 C6 . . . . 178.5(10) ?
    C2 C1 C6 C5 . . . . -1.6(19) ?
    N1 C1 C6 C5 . . . . 176.7(12) ?
    C2 C1 C6 Br3 . . . . 177.2(10) ?
    N1 C1 C6 Br3 . . . . -4.5(17) ?
    C4 C5 C6 C1 . . . . 1(2) ?
    C4 C5 C6 Br3 . . . . -177.5(11) ?
    N2 C7 C8 O1 . . . . 6(2) ?
    C12 C7 C8 O1 . . . . -175.9(13) ?
    N2 C7 C8 C9 . . . . -175.9(13) ?
    C12 C7 C8 C9 . . . . 2.2(19) ?
    O1 C8 C9 C10 . . . . 176.4(14) ?
    C7 C8 C9 C10 . . . . -2(2) ?
    C8 C9 C10 C11 . . . . 1(2) ?
    C9 C10 C11 C12 . . . . 0(2) ?
    C9 C10 C11 C16 . . . . -177.0(15) ?
    C10 C11 C12 C7 . . . . 0(2) ?
    C16 C11 C12 C7 . . . . 177.5(14) ?
    C10 C11 C12 C13 . . . . 179.0(14) ?
    C16 C11 C12 C13 . . . . -4(2) ?
    N2 C7 C12 C11 . . . . 176.9(12) ?
    C8 C7 C12 C11 . . . . -1(2) ?
    N2 C7 C12 C13 . . . . -1.8(19) ?
    C8 C7 C12 C13 . . . . 179.9(13) ?
    C11 C12 C13 C14 . . . . 3(2) ?
    C7 C12 C13 C14 . . . . -178.0(15) ?
    C12 C13 C14 C15 . . . . 0(3) ?
    C13 C14 C15 C16 . . . . -3(3) ?
    C14 C15 C16 C11 . . . . 2(3) ?
    C12 C11 C16 C15 . . . . 1(3) ?
    C10 C11 C16 C15 . . . . 178.3(17) ?
    C22 C17 C18 C19 . . . . 1.8(19) ?
    N3 C17 C18 C19 . . . . 178.4(12) ?
    C22 C17 C18 Br4 . . . . -179.3(9) ?
    N3 C17 C18 Br4 . . . . -2.7(17) ?
    C17 C18 C19 C20 . . . . 0(2) ?
    Br4 C18 C19 C20 . . . . -178.8(11) ?
    C18 C19 C20 C21 . . . . -2(2) ?
    C18 C19 C20 Br5 . . . . -176.8(10) ?
    C19 C20 C21 C22 . . . . 2(2) ?
    Br5 C20 C21 C22 . . . . 176.9(10) ?
    C20 C21 C22 C17 . . . . 0(2) ?
    C20 C21 C22 Br6 . . . . -176.3(10) ?
    C18 C17 C22 C21 . . . . -1.8(19) ?
    N3 C17 C22 C21 . . . . -178.2(12) ?
    C18 C17 C22 Br6 . . . . 174.4(10) ?
    N3 C17 C22 Br6 . . . . -2.0(18) ?
    N4 C23 C24 O2 . . . . -11.8(10) ?
    C28 C23 C24 O2 . . . . 179.9(10) ?
    N4 C23 C24 C25 . . . . 168.3(9) ?
    C28 C23 C24 C25 . . . . 0.0 ?
    O2 C24 C25 C26 . . . . -179.9(9) ?
    C23 C24 C25 C26 . . . . 0.0 ?
    C24 C25 C26 C27 . . . . 0.0 ?
    C25 C26 C27 C28 . . . . 0.0 ?
    C25 C26 C27 C32 . . . . 179.7(10) ?
    C26 C27 C28 C23 . . . . 0.0 ?
    C32 C27 C28 C23 . . . . -179.7(10) ?
    C26 C27 C28 C29 . . . . 178.7(10) ?
    C32 C27 C28 C29 . . . . -1.0(12) ?
    N4 C23 C28 C27 . . . . -169.2(9) ?
    C24 C23 C28 C27 . . . . 0.0 ?
    N4 C23 C28 C29 . . . . 12.2(11) ?
    C24 C23 C28 C29 . . . . -178.6(11) ?
    C27 C28 C29 C30 . . . . -2.0(18) ?
    C23 C28 C29 C30 . . . . 176.6(11) ?
    C28 C29 C30 C31 . . . . 3(2) ?
    C29 C30 C31 C32 . . . . -1(2) ?
    C30 C31 C32 C27 . . . . -2(2) ?
    C28 C27 C32 C31 . . . . 2.9(17) ?
    C26 C27 C32 C31 . . . . -176.7(11) ?
    C2 C1 N1 N2 . . . . -107.0(14) ?
    C6 C1 N1 N2 . . . . 74.8(15) ?
    C2 C1 N1 Cu1 . . . . 80.7(14) ?
    C6 C1 N1 Cu1 . . . . -97.6(12) ?
    C1 N1 N2 C7 . . . . -179.3(11) ?
    Cu1 N1 N2 C7 . . . . -8.1(18) ?
    C8 C7 N2 N1 . . . . -3(2) ?
    C12 C7 N2 N1 . . . . 179.0(12) ?
    C18 C17 N3 N4 . . . . 131.8(12) ?
    C22 C17 N3 N4 . . . . -52.0(17) ?
    C18 C17 N3 Cu1 . . . . -53.8(15) ?
    C22 C17 N3 Cu1 . . . . 122.4(12) ?
    C17 N3 N4 C23 . . . . -178.2(10) ?
    Cu1 N3 N4 C23 . . . . 8.0(16) ?
    C24 C23 N4 N3 . . . . 20.3(13) ?
    C28 C23 N4 N3 . . . . -170.9(8) ?
    C7 C8 O1 Cu1 . . . . 2(2) ?
    C9 C8 O1 Cu1 . . . . -176.2(9) ?
    C25 C24 O2 Cu1 . . . . 154.8(5) ?
    C23 C24 O2 Cu1 . . . . -25.1(11) ?
    C24 O2 Cu1 O1 . . . . -52(3) ?
    C24 O2 Cu1 N1 . . . . -153.4(9) ?
    C24 O2 Cu1 N3 . . . . 37.3(9) ?
    C8 O1 Cu1 O2 . . . . -110(2) ?
    C8 O1 Cu1 N1 . . . . -8.2(11) ?
    C8 O1 Cu1 N3 . . . . 161.5(11) ?
loop_
    _geom_hbond_atom_site_label_D
    _geom_hbond_atom_site_label_H
    _geom_hbond_atom_site_label_A
    _geom_hbond_site_symmetry_A
    _geom_hbond_distance_DH
    _geom_hbond_distance_HA
    _geom_hbond_distance_DA
    _geom_hbond_angle_DHA
    C5 H5 Br6 1_554 0.95 2.75 3.546(15) 142
    C3 H3 Cg1 2_655 0.95 2.99 3.729(15) 136
_shelx_hkl_file
;
 -15   0   7     282     817                   422   -1.78   -0.59  1.0000
 -15   0   8    1409     748                  1308    0.77   -0.50  1.0000
  15   1  -1      15    1158                  -226   -0.70   -1.83  1.0000
  15   1  -2    2064    1245                    2151   -0.07    0.91  1.0000
  15   1  -3    1874     937                    1987    0.49    1.10  1.0000
  15   1  -4       1    1225                    -313   -0.23   -0.53  1.0000
 -15   1   4    2096     677                    2182   -0.17    0.46  1.0000
 -15   1   5    1263     627                    1305   -1.40    2.22  1.0000
  15   1  -5    1001    1401                     972    0.66   -2.10  1.0000
  15   1  -6     646     977                    1034    2.43    3.23  1.0000
 -15   1   6      64     553                    -316   -1.32   -3.76  1.0000
 -15   1   7    2713     986                    3271    3.27    1.25  1.0000
  15   1  -7    2384    1788                    2798   -1.92   -1.16  1.0000
 -15   1   8       0     806                    -323   -0.15    0.10  1.0000
  15   1  -8      93    1476                     116   -0.80   -0.06  1.0000
 -15   2   2     171     622                     181    0.42    0.29  1.0000
  15   2  -2       1     820                     -57    0.38   -0.06  1.0000
  15   2  -3    1136    1334                    1107    0.20   -0.24  1.0000
 -15   2   3     654     623                     649    0.92   -0.25  1.0000
  15   2  -4     778     969                     855   -1.55    0.35  1.0000
 -15   2   4    1557     808                    1694   -1.81    0.38  1.0000
  15   2  -5     884    1491                     831    1.54   -1.95  1.0000
 -15   2   5     197     658                     211    2.07   -1.21  1.0000
  15   2  -6    1123    1211                    1297   -1.07    1.63  1.0000
 -15   2   6     393     664                     531   -1.24    2.08  1.0000
 -15   2   7      22     804                    -107   -2.20    0.70  1.0000
  15   2  -7     972    1506                     724   -2.05    0.98  1.0000
 -15   2   8    1827     946                    1837    0.82   -1.95  1.0000
  15   2  -8      10     960                   -1105    0.65   -1.41  1.0000
 -15   3   3       4     780                     -78    0.69   -0.76  1.0000
  15   3  -3     390     881                     370   -0.76    0.84  1.0000
 -15   3   4    1077     762                    1051    0.54    1.00  1.0000
  15   3  -4     524    1287                     515   -0.81   -0.89  1.0000
 -15   3   5       5     716                      27    1.54    0.85  1.0000
  15   3  -5      13     892                    -115   -1.66   -0.70  1.0000
  15   3  -6     939    1158                    1216    0.92    2.09  1.0000
 -15   3   6      36     562                      80   -0.98   -2.23  1.0000
 -15   3   7      29     916                    -189    1.05    2.45  1.0000
  14  -1   0    2095    1427                    2311    1.05    1.04  1.0000
 -14   0   2       9     444                    -235   -1.40   -0.51  1.0000
 -14   0   3       9     418                     -78    1.25    0.77  1.0000
 -14   0   4       2     472                    -367   -0.53    0.39  1.0000
 -14   0   5      26     528                    -211   -2.46   -0.57  1.0000
 -14   0   6      86     583                     185    2.08    0.85  1.0000
 -14   0   7    2842     723                    2618   -1.20    0.90  1.0000
 -14   0   8    3196     759                    2894    1.88   -2.01  1.0000
 -14   0   9     157     822                     356   -3.16    0.00  1.0000
 -14   0  10    1773    1052                    1522    2.36    2.58  1.0000
 -14   0  11       3     863                    -529    0.11   -0.86  1.0000
  14   1  -1    2842    1307                    3353    1.70    1.68  1.0000
 -14   1   1    1007     679                    1357   -1.87   -2.09  1.0000
  14   1  -2    1205     740                    1024    0.78   -1.11  1.0000
 -14   1   2     851     496                     678   -1.87    0.43  1.0000
  14   1  -3      22     998                   -1226   -1.85   -1.44  1.0000
 -14   1   3     366     446                     341    0.40    1.67  1.0000
 -14   1   4     312     528                     185    0.87   -1.83  1.0000
  14   1  -4      14     658                    -801   -0.06    1.85  1.0000
  14   1  -5     361    1092                     172   -2.22   -2.04  1.0000
 -14   1   5    2378     612                    1886    1.39    2.94  1.0000
  14   1  -6     655    1356                     635    1.24    0.54  1.0000
 -14   1   6      25     721                    -748   -2.43   -0.51  1.0000
 -14   1   7     131     646                     161   -0.94   -0.02  1.0000
  14   1  -7      34     898                    -521    2.90   -0.09  1.0000
 -14   1   8     379     625                     353    1.85   -0.35  1.0000
  14   1  -8     661    1104                     639   -0.73    0.38  1.0000
 -14   1   9     293     822                     384   -2.88   -0.30  1.0000
  14   1  -9    1838    1397                    1776   -1.45    0.26  1.0000
  14   1 -10     567    1048                     524    0.10   -2.77  1.0000
 -14   1  10    1611     939                    1381    1.05    3.09  1.0000
  14   1 -11      19    1715                    -407    2.01    0.86  1.0000
 -14   1  11    1387     971                    1582    0.69   -1.26  1.0000
  14   2  -1    1588    1048                    1247    0.06   -2.34  1.0000
 -14   2   1    2789     705                    2268    0.55   -2.53  1.0000
  14   2  -2      19    1050                    -341   -1.35    1.72  1.0000
 -14   2   2     643     576                     497   -2.09    0.67  1.0000
  14   2  -3     386    1168                     513    1.06    1.29  1.0000
 -14   2   3      10     580                     -26    0.44    1.51  1.0000
 -14   2   4    2937     692                    2792   -0.02   -0.69  1.0000
  14   2  -4    2150    1203                    2063    0.47   -0.58  1.0000
  14   2  -5      90     807                     115   -0.13    0.82  1.0000
 -14   2   5    1485     616                    1579   -0.34    0.62  1.0000
  14   2  -6    1374     811                     927    2.68   -2.70  1.0000
 -14   2   6    2257     754                    1775    3.08   -1.95  1.0000
 -14   2   7     340     731                     298   -2.69    3.38  1.0000
  14   2  -7    1158     903                    1048   -1.75    2.57  1.0000
 -14   2   8     249     817                     245    0.96   -2.30  1.0000
  14   2  -8     437    1198                     438    0.51   -1.11  1.0000
  14   2  -9      13    1113                   -1113   -1.81   -0.14  1.0000
 -14   2   9     618     960                     603   -2.05    0.04  1.0000
 -14   2  10     999    1323                    1240    0.15    2.16  1.0000
  14   2 -10    3777    1905                    3692   -0.03   -0.42  1.0000
 -14   2  11    1215    1051                    1245    1.90   -0.51  1.0000
 -14   3   1    1717     601                    1750   -0.18    0.08  1.0000
  14   3  -1    1473    1103                    1613    0.74   -0.49  1.0000
 -14   3   2     151     684                     368   -3.50   -1.66  1.0000
  14   3  -2    3983    1761                    4997    3.76    0.82  1.0000
  14   3  -3    1335     771                    1485   -0.75   -0.80  1.0000
 -14   3   3    3545     904                    3823    0.69    1.14  1.0000
 -14   3   4      48     723                    -214   -2.01   -2.79  1.0000
  14   3  -4      39    1035                    -259    1.98    2.41  1.0000
  14   3  -5     786    1187                     869    1.01   -1.80  1.0000
 -14   3   5     923     754                    1023   -1.10    1.73  1.0000
 -14   3   6    2003    1813                    2381    0.67   -2.04  1.0000
  14   3  -6       6    1224                    -816   -0.81    0.93  1.0000
 -14   3   7     420     788                     353    1.50   -0.78  1.0000
  14   3  -7     671    1435                     557   -2.21    1.46  1.0000
 -14   3   8    1066     873                    1201    1.46    2.46  1.0000
  14   3  -8     260     941                     353   -1.78   -1.44  1.0000
  14   3  -9    2451    1738                    1945    3.24   -0.57  1.0000
 -14   3   9     989     877                     603   -4.40   -0.04  1.0000
  14   3 -10    1319    1061                    1120   -0.63   -1.37  1.0000
 -14   3  10    2634    1045                    2283    0.49    1.91  1.0000
  14   4  -1     868    1330                    1472    3.68   -2.98  1.0000
 -14   4   1     995     970                    1573    3.71   -2.42  1.0000
  14   4  -2    1763     939                    1935    0.56   -0.85  1.0000
 -14   4   2       2     767                    -132   -0.04   -0.66  1.0000
 -14   4   3      25     534                    -374    2.12    1.33  1.0000
  14   4  -3     787    1175                    1089    1.96    1.51  1.0000
 -14   4   4     261     780                     269   -0.65   -1.98  1.0000
  14   4  -4     319     953                     376   -1.32   -2.03  1.0000
 -14   4   5     568     812                     325   -3.26    2.78  1.0000
  14   4  -5      91     873                    -320   -3.40    3.33  1.0000
 -14   4   6    4618    1141                    4265   -0.69    1.17  1.0000
  14   4  -6    2857    1113                    2373   -0.07    2.90  1.0000
 -14   4   7      45     817                    -327   -3.24   -0.73  1.0000
  14   4  -7    1323    1060                    1207   -1.94   -0.14  1.0000
 -14   4   8     167     956                     137   -0.98   -3.52  1.0000
  14   4  -8      76    1359                      30   -1.92   -3.26  1.0000
  14   4  -9     847    1065                     651    1.97    0.27  1.0000
 -14   4   9    2728    1150                    2327    2.00    0.54  1.0000
 -14   5   1      17     869                    -158    2.06    0.23  1.0000
  14   5  -1     246    1134                     284   -2.01   -0.46  1.0000
 -14   5   2    4487    1463                    4706   -1.56   -1.87  1.0000
  14   5  -2    2542    1171                    2884    2.36    2.42  1.0000
 -14   5   3    2055    1020                    2227    1.27   -0.27  1.0000
  14   5  -3     734     835                     748   -0.92    1.33  1.0000
  14   5  -4      41    1161                     116   -0.17    4.21  1.0000
 -14   5   4     141     568                     324    0.57   -4.44  1.0000
  14   5  -5     136    1374                      88    1.96    1.36  1.0000
 -14   5   5      12     951                    -951   -0.22   -1.74  1.0000
  14   5  -6      16    1323                    -118   -1.40   -1.39  1.0000
 -14   5   6      95     599                      54    1.09    1.18  1.0000
 -14   5   7    1285    1036                    1200    0.01    1.20  1.0000
 -14   5   8      59     928                    -109   -2.41    2.99  1.0000
 -14   6   2       6     961                   -1361   -0.92   -0.74  1.0000
  14   6  -2       3    1003                    -459   -0.19   -0.88  1.0000
  14   6  -3    1456    1271                    1271   -0.77    1.41  1.0000
 -14   6   3       1     942                    -108   -0.16    0.56  1.0000
 -14   6   4     217     678                     325    1.63   -0.25  1.0000
  14   6  -4     911     931                    1077    1.01   -0.99  1.0000
  14   6  -5     424     879                     234   -2.50   -1.78  1.0000
 -14   6   5     834     952                     517   -2.66   -2.25  1.0000
 -14   6   6   15170    3573                   17092   -3.04   -2.34  1.0000
 -14   6   7      19     982                    -764   -0.10   -2.20  1.0000
  13  -2   0     547     636                     289   -0.67   -3.34  1.0000
  13  -1   0    1255     837                    1038    1.45   -2.72  1.0000
 -13   0  -2     425     707                     490    0.74    0.34  1.0000
 -13   0  -1      91     568                     271   -3.47   -0.10  1.0000
 -13   0   0    1094     510                    1287   -1.38    0.40  1.0000
 -13   0   1    1375     425                     983    2.76    1.04  1.0000
 -13   0   2     238     371                     265    0.51   -0.54  1.0000
 -13   0   3     517     399                     745   -1.79   -1.89  1.0000
 -13   0   4    1218     535                     962    2.12   -0.14  1.0000
 -13   0   5     497     428                     642   -1.53   -0.08  1.0000
 -13   0   6      88     483                      81    0.21   -0.22  1.0000
 -13   0   7     663     623                     623   -1.77    1.90  1.0000
 -13   0   8     342     576                     329    0.09    0.69  1.0000
 -13   0   9     678     914                     886    0.20   -3.80  1.0000
 -13   0  10    7018    2762                    7948   -2.67    0.48  1.0000
 -13   0  11    1582     924                    2015    2.17    1.78  1.0000
 -13   0  12       3    1093                    -533   -0.65   -0.55  1.0000
  13   1  -1    2145     943                    2001   -2.61   -0.85  1.0000
 -13   1   1    5789     693                    5689    3.46    1.42  1.0000
 -13   1   2     277     452                     478    0.40   -2.60  1.0000
  13   1  -2    1299    1001                    1716    2.77    2.79  1.0000
  13   1  -3      16     631                    -516    1.99   -0.29  1.0000
 -13   1   3      17     481                     -53   -2.05   -0.23  1.0000
 -13   1   4    2073     564                    1987   -0.79   -0.50  1.0000
  13   1  -4       2     920                    -144   -0.66   -0.28  1.0000
  13   1  -5    1572     751                    1502    0.19    1.09  1.0000
 -13   1   5    1882     673                    1804   -0.45   -1.71  1.0000
  13   1  -6    1736     957                    2117   -4.11   -0.80  1.0000
 -13   1   6     844     595                     973    2.60    1.24  1.0000
 -13   1   7    4396     791                    4274   -2.56   -1.71  1.0000
  13   1  -8    3400    1255                    3588    2.22   -1.90  1.0000
 -13   1   8    2236     742                    2773    2.65    2.05  1.0000
 -13   1   9      22     719                    -913   -0.25   -2.30  1.0000
  13   1  -9     420     905                     613    0.31    2.14  1.0000
 -13   1  10    1275     946                    1669   -2.28    1.65  1.0000
  13   1 -10    1127    1401                    1606   -3.18   -0.84  1.0000
 -13   1  11     180     921                     251    0.84    1.32  1.0000
  13   1 -11       6    1282                   -1427    0.48   -1.09  1.0000
  13   1 -12       7    1683                   -2089    0.98   -0.88  1.0000
 -13   1  12     637    1063                     559   -0.59    0.52  1.0000
 -13   2   1     626     503                     477    1.54   -0.47  1.0000
  13   2  -1    1212     768                     882    1.84   -1.84  1.0000
  13   2  -2    1062     941                    1512    0.92   -4.38  1.0000
 -13   2   2    1407     587                    2081    2.31   -4.37  1.0000
  13   2  -3    3180     831                    2492   -2.29    2.52  1.0000
 -13   2   3    5359     754                    4729   -1.98    1.21  1.0000
 -13   2   4     345     567                     405    1.06   -0.95  1.0000
  13   2  -4       2    1008                    -259    0.41   -0.54  1.0000
 -13   2   5    5877     841                    6418   -1.99    0.69  1.0000
  13   2  -5    4496    1130                    4926   -1.34    1.01  1.0000
  13   2  -6     753    1165                     670    0.42   -0.82  1.0000
 -13   2   6     961     652                     815    0.91   -1.00  1.0000
 -13   2   7     425     601                     355   -0.07   -0.88  1.0000
  13   2  -7      13    1024                   -1463    0.15   -1.82  1.0000
  13   2  -8    2061     969                    2143   -0.75    2.53  1.0000
 -13   2   8    1778     714                    1868   -1.23    2.53  1.0000
 -13   2   9    1066     884                    1464    0.02   -4.40  1.0000
  13   2  -9       3    1147                   -1499    0.12   -0.83  1.0000
 -13   2  10    6232    1139                    7157   -2.74    1.06  1.0000
  13   2 -10    6258    1352                    6847   -2.19    0.36  1.0000
  13   2 -11     102    1612                     234   -2.31   -1.49  1.0000
 -13   2  11    1230    1002                    1475   -1.63   -0.42  1.0000
  13   2 -12     968    1809                    1138    0.92    1.01  1.0000
 -13   2  12       8    1005                    -307    1.22    0.64  1.0000
 -13   3   1     147     611                     452    4.44    3.08  1.0000
  13   3  -1     832     909                    1477   -4.81   -2.26  1.0000
 -13   3   2    5268     886                    5038    0.00   -1.83  1.0000
  13   3  -2    2817     713                    2653    0.08    1.68  1.0000
 -13   3   3    1857     702                    2079   -0.90    0.92  1.0000
  13   3  -3    1536     718                    1694    0.99   -0.73  1.0000
  13   3  -4    7633    3472                    9170   -4.24   -0.61  1.0000
 -13   3   4    3276     788                    4395    4.45    1.10  1.0000
  13   3  -5    2821    1137                    2768    2.26    1.16  1.0000
 -13   3   5    1600     789                    1660   -2.33   -1.08  1.0000
 -13   3   6     117     682                     109    0.02    0.26  1.0000
  13   3  -6       4    1056                    -498    0.82   -0.48  1.0000
  13   3  -7    3082    1297                    3447    2.79    0.93  1.0000
 -13   3   7    3279     903                    3420   -2.30   -2.59  1.0000
 -13   3   8     318     741                     686    4.03   -1.67  1.0000
  13   3  -8     540     946                     916   -3.08    2.54  1.0000
 -13   3   9     899     882                    1020    1.08    0.72  1.0000
 -13   3  10    2534     968                    2296   -2.91   -1.27  1.0000
 -13   3  11    1099     860                     832   -0.77    2.49  1.0000
 -13   3  12      31    1085                    -584   -0.52    2.73  1.0000
  13   4  -1    2182     767                    2216   -1.13    1.19  1.0000
 -13   4   1     475     747                     507   -0.93    1.16  1.0000
 -13   4   2    2929     781                    2557    1.08   -3.18  1.0000
  13   4  -2    2871     715                    2346    1.20   -3.18  1.0000
  13   4  -3     826     894                     721   -1.20    2.86  1.0000
 -13   4   3    2598     759                    2467   -2.65    3.95  1.0000
 -13   4   4    1636     763                    1035    4.30   -1.46  1.0000
  13   4  -4     842     727                     436    3.73   -1.77  1.0000
 -13   4   5     357     546                     382    3.09   -3.64  1.0000
  13   4  -5     415     704                     586    2.37   -5.09  1.0000
 -13   4   6    3876     930                    4019    0.79    0.73  1.0000
  13   4  -6    4936    1033                    4808   -0.47    0.12  1.0000
 -13   4   7    1448     821                    1259    0.84    1.36  1.0000
 -13   4   8    2495     960                    2084   -3.09    0.83  1.0000
 -13   4   9     507     880                    1045   -2.46   -4.86  1.0000
 -13   4  10     380    1075                     579    1.15   -1.99  1.0000
 -13   4  11     893    1106                     746   -2.21    0.13  1.0000
  13   5  -1      75     998                    -570   -2.38   -3.59  1.0000
 -13   5   1     153     562                     375    2.00    2.95  1.0000
  13   5  -2    1843    1093                    1754    0.48   -0.20  1.0000
 -13   5   2    1338     864                    1215   -1.77   -1.70  1.0000
  13   5  -3    2046    1132                    1625    1.75   -2.23  1.0000
 -13   5   3    1848     979                    1441   -1.68    2.83  1.0000
 -13   5   4     436     792                     792    3.59    4.34  1.0000
  13   5  -4     467     995                     878   -4.18   -3.25  1.0000
 -13   5   5     530     848                     629   -0.05   -2.41  1.0000
 -13   5   6    3182    1040                    3939    0.61   -3.51  1.0000
 -13   5   7     836     821                    1122    1.55   -1.72  1.0000
 -13   5   8     623    1095                    1013    1.66   -2.99  1.0000
 -13   5   9     654    1069                    1124    0.65    4.26  1.0000
 -13   5  10    1584    1483                    1785   -1.51    0.53  1.0000
 -13   5  11       4    1101                    -385   -0.85   -0.48  1.0000
 -13   6   1      22     912                      54    1.31    0.15  1.0000
  13   6  -1     285     916                     315    0.41    0.15  1.0000
 -13   6   2    1022     731                    1001    1.57   -0.98  1.0000
  13   6  -2    2200    1242                    2253    2.32   -2.31  1.0000
  13   6  -3    2867    1195                    2418   -0.90    2.15  1.0000
 -13   6   3    4368    1035                    3758   -2.58    2.41  1.0000
 -13   6   4      30     629                       0    1.65    2.17  1.0000
 -13   6   5     257     985                     520    4.78    1.79  1.0000
 -13   6   6     544    1012                     601   -0.42    0.43  1.0000
 -13   6   7    1674     819                    2021   -0.30   -2.02  1.0000
 -13   6   8    2388    1611                    2839   -2.74   -1.90  1.0000
 -13   6   9    2283    1065                    2184   -1.42   -0.43  1.0000
 -13   6  10     980    1094                    1012    3.72   -0.24  1.0000
 -13   7   1      12     913                    -242   -0.73    1.58  1.0000
 -13   7   2    1376     758                    1191   -0.73   -1.30  1.0000
  13   7  -2     791    1043                     754    1.02    0.13  1.0000
 -13   7   3    1406    1171                    1552   -0.45   -1.58  1.0000
 -13   7   4    1505    1448                    1147   -1.30    2.11  1.0000
 -13   7   5    1644    1366                    1913    1.61   -0.11  1.0000
 -13   7   6      49     846                       0    2.93   -1.89  1.0000
 -13   7   7       8     817                    -545    1.40   -0.08  1.0000
 -13   7   8     815     816                     762   -0.67   -0.68  1.0000
 -13   7   9    2447    1224                    1931   -0.35    3.45  1.0000
 -13   8   2     125     784                     189    1.97    1.85  1.0000
 -13   8   3    2090    1359                    2093   -0.23   -0.87  1.0000
 -13   8   4     445    1036                     518   -1.01    0.68  1.0000
 -13   8   5      15    1008                    -109    0.39    1.88  1.0000
 -13   8   6    1019    1170                    1116   -0.66    0.38  1.0000
 -13   8   7       0    1113                   -1113    0.03   -0.28  1.0000
  12  -2   0    4279    1608                    4062    0.73    0.47  1.0000
 -12  -1  -6     998     732                    1003    0.34    1.52  1.0000
 -12  -1  -5    1807     629                    2046   -1.75    2.47  1.0000
 -12  -1  -4     393     604                     494   -0.85    1.51  1.0000
 -12  -1  -3    1381     635                    1350    1.05    0.10  1.0000
 -12  -1  -2     473     387                     580    1.07   -0.45  1.0000
 -12  -1  -1       3     276                    -221    0.40    0.69  1.0000
  12  -1   1    1328     929                    1364   -0.08   -0.24  1.0000
  12  -1   0    5939    1021                    6995   -2.45    3.31  1.0000
 -12   0  -6    2228     769                    1837   -2.23   -0.25  1.0000
 -12   0  -5     151     716                     193    0.87    0.07  1.0000
 -12   0  -4      12     580                    -276    1.39    1.05  1.0000
 -12   0  -2     563     549                     549    0.13   -0.07  1.0000
 -12   0  -1    4177     714                    4954    2.88   -0.08  1.0000
 -12   0   0     194     404                     242    0.56   -0.75  1.0000
 -12   0   1     535     349                     831   -2.92    0.39  1.0000
 -12   0   2      19     350                    -188    1.50    1.57  1.0000
 -12   0   3    1695     406                    1569    0.56    0.92  1.0000
 -12   0   4     820     460                     893   -0.46   -0.89  1.0000
 -12   0   5    3808     542                    3326    2.11   -0.77  1.0000
 -12   0   6    2580     599                    2937   -1.59   -0.87  1.0000
 -12   0   7    4250     688                    3984    1.09   -0.23  1.0000
 -12   0   8     639     583                     721   -0.58    2.78  1.0000
 -12   0   9    6690     896                    6791   -0.36    0.51  1.0000
 -12   0  10    1144    1151                    1488   -2.11   -2.29  1.0000
 -12   0  11    1043     873                     816   -2.06    0.35  1.0000
 -12   0  12       1     959                     -28   -0.39   -0.27  1.0000
 -12   0  13    2714    1270                    2794    0.39   -0.07  1.0000
  12   1  -1    1397    1093                    1524   -0.52   -0.90  1.0000
 -12   1   1     767     402                     858   -1.22    0.22  1.0000
 -12   1   2    8566     760                    7669    2.74    2.24  1.0000
  12   1  -2    6726     806                    5870   -3.37   -1.75  1.0000
 -12   1   3    3502     544                    3284    1.40   -0.81  1.0000
  12   1  -3    1340     836                    1528    0.83    1.20  1.0000
 -12   1   4    3785     544                    3559    1.49    1.01  1.0000
  12   1  -4    1950     723                    2025    0.25   -0.46  1.0000
  12   1  -5     355     813                     494    1.79    0.91  1.0000
 -12   1   5    1108     490                    1360   -1.89   -1.21  1.0000
 -12   1   6    1770     629                    1912    0.20   -1.02  1.0000
  12   1  -6      21     903                      29   -0.67    0.78  1.0000
  12   1  -7    5534    1228                    6109   -3.61   -0.82  1.0000
 -12   1   8     783     637                     554   -1.69   -1.74  1.0000
  12   1  -8     158     674                      88    1.06    1.54  1.0000
 -12   1   9    3052     837                    2648    3.15   -0.69  1.0000
  12   1  -9     687    1172                     762    1.85    0.14  1.0000
 -12   1  10    4078     952                    3500   -1.66   -1.67  1.0000
  12   1 -10    3029     936                    2546    1.64    1.64  1.0000
  12   1 -11    1671     992                    1926   -1.70    0.57  1.0000
 -12   1  11    3606    1096                    3708    0.72    0.14  1.0000
 -12   1  12    1656    1014                    1605   -0.98    1.75  1.0000
  12   1 -12    3189    1045                    2962    1.60   -1.56  1.0000
  12   1 -13      11     923                    -923   -0.10   -1.62  1.0000
 -12   1  13      20    1015                    -197   -1.15    1.87  1.0000
  12   2  -1    3868     801                    4575   -2.73    3.72  1.0000
  12   2  -2    2136     602                    2380    1.20    0.52  1.0000
 -12   2   2    1814     569                    1951    0.45    1.01  1.0000
 -12   2   3    1074     654                    1171    0.79   -1.04  1.0000
  12   2  -3      19     547                    -288    1.01   -1.92  1.0000
 -12   2   4    6044     820                    6002    0.48    0.88  1.0000
  12   2  -4    7056    1159                    6867    0.51    1.39  1.0000
  12   2  -5    5557    1137                    5217    0.82   -1.43  1.0000
 -12   2   5    6700     712                    6228    1.31   -1.89  1.0000
  12   2  -6     249    1025                     205   -0.49    3.41  1.0000
 -12   2   6    2334     658                    2247   -0.88    3.21  1.0000
 -12   2   7    1985     688                    2147    0.76   -3.06  1.0000
 -12   2   8    5024     914                    5643    1.92    2.25  1.0000
  12   2  -8    3117    1032                    3596    2.09   -0.05  1.0000
 -12   2   9       0     723                    -445   -0.13    0.02  1.0000
 -12   2  10    3768     782                    3321    1.59   -1.09  1.0000
 -12   2  11    1014    1008                    1344   -2.51   -0.28  1.0000
 -12   2  12     800     871                    1152   -3.77   -1.79  1.0000
 -12   2  13    1382     732                    1323    0.80    1.75  1.0000
  12   3  -1     625     485                     428    2.18   -0.13  1.0000
 -12   3   1    1044     621                     890   -1.48   -0.62  1.0000
  12   3  -2     987     631                    1033   -1.57   -1.49  1.0000
 -12   3   2    1425     707                    1359    2.17    1.30  1.0000
 -12   3   3     825     601                    1065   -3.34   -1.09  1.0000
  12   3  -3     864     578                    1040    2.58    0.29  1.0000
 -12   3   4     721     602                     849    0.78    0.88  1.0000
 -12   3   5    2762     713                    3013    0.86    0.79  1.0000
  12   3  -5    1346     880                    1642   -1.61   -1.03  1.0000
 -12   3   6    1212     741                    1125    0.80   -0.32  1.0000
 -12   3   7    4080     853                    4208    0.57    1.88  1.0000
 -12   3   8      37     718                    -304   -2.99   -0.60  1.0000
 -12   3   9     709     609                     720    3.70   -1.40  1.0000
 -12   3  10    1535    1223                    1724    1.27   -0.62  1.0000
 -12   3  11    3223    1228                    3516    1.40   -5.24  1.0000
 -12   3  12    2405    1092                    2659   -1.61    1.85  1.0000
 -12   3  13    2288    1515                    2497    1.28    2.50  1.0000
  12   4  -1     401     486                     286   -1.62    0.94  1.0000
 -12   4   1    2718     785                    2624   -0.98    1.84  1.0000
  12   4  -2     262     807                     288    0.80    0.08  1.0000
 -12   4   2     634     627                     572    2.05   -1.76  1.0000
 -12   4   3      13     548                    -356   -1.59   -0.88  1.0000
  12   4  -3    3862    1744                    4011   -0.71    0.35  1.0000
 -12   4   4     123     686                     494   -3.18    4.94  1.0000
  12   4  -4     153     645                     557   -2.48    5.31  1.0000
 -12   4   5    1681     713                    1783    0.13    0.80  1.0000
 -12   4   6      12     658                       0    1.36    1.03  1.0000
 -12   4   7    2131     796                    1977   -0.55   -1.38  1.0000
 -12   4   8     745     770                     385    3.69    2.14  1.0000
 -12   4   9     920     938                    1297   -1.90    2.80  1.0000
 -12   4  10    1724     969                    1965    1.18   -0.75  1.0000
 -12   4  11      15     778                    -194   -1.15   -1.52  1.0000
 -12   4  12    1211    1059                     920   -3.28    0.37  1.0000
 -12   4  13     780    1118                     754   -0.21    0.87  1.0000
 -12   5   1     761     759                     867    0.01    1.12  1.0000
  12   5  -1    1023     660                     947    0.61    0.26  1.0000
  12   5  -2    2611     783                    2695   -0.84   -0.02  1.0000
 -12   5   2    2114     846                    2047    1.99   -1.03  1.0000
 -12   5   3    2188     740                    2056   -4.00   -4.20  1.0000
 -12   5   4    4221     934                    4365   -2.05    0.57  1.0000
 -12   5   5     469     521                     741    0.02    4.03  1.0000
 -12   5   6    1421     795                    1453    0.94   -0.18  1.0000
 -12   5   7      19     822                    -466    1.78    1.22  1.0000
 -12   5   8    2280     850                    2577   -0.19   -1.52  1.0000
 -12   5   9     160     961                     330    1.12   -2.75  1.0000
 -12   5  10    1410     909                    1047    1.52    2.13  1.0000
 -12   5  11     217    1078                     304   -0.50   -1.33  1.0000
 -12   5  12     475     749                     333   -0.05    1.77  1.0000
 -12   6   1    6312     923                    6727   -1.04    1.15  1.0000
  12   6  -1    3468    1068                    3780   -1.81    1.05  1.0000
 -12   6   2    1226    1010                    1693    2.57   -1.90  1.0000
 -12   6   3    7194    1180                    8032   -0.87   -2.38  1.0000
 -12   6   4      88     604                     219   -3.52   -0.36  1.0000
 -12   6   5    2266     904                    1946   -0.76    1.98  1.0000
 -12   6   6    2420     848                    2270    1.30    3.62  1.0000
 -12   6   7    2931     983                    2703    0.11    1.07  1.0000
 -12   6   8    7097    1229                    7398    2.36   -1.27  1.0000
 -12   6   9    1580    1066                    1804   -3.86   -0.44  1.0000
 -12   6  10    1116    1041                     904    0.20   -1.93  1.0000
 -12   6  11       6    1264                   -1126   -1.17    0.21  1.0000
 -12   7   1     729    1003                     569    1.62    1.36  1.0000
 -12   7   2    3247    1119                    3056    0.75    0.38  1.0000
 -12   7   3     545     903                     547    1.08   -0.43  1.0000
 -12   7   4    1698     958                    1588   -1.86   -0.37  1.0000
 -12   7   5    2506     984                    2296   -3.36    1.00  1.0000
 -12   7   6       2     600                       0   -0.40   -0.56  1.0000
 -12   7   7    1599     952                    1442    2.60    1.07  1.0000
 -12   7   8     378    1033                     245    0.79   -2.26  1.0000
 -12   7   9    2279    1196                    2556    1.58    0.48  1.0000
 -12   7  10       6     790                     -54   -0.03    1.25  1.0000
 -12   7  11    3248    1229                    2512   -2.63   -2.65  1.0000
 -12   8   1      30    1110                      81   -1.18   -1.47  1.0000
 -12   8   2       1    1198                    -490   -0.46   -0.06  1.0000
 -12   8   3    2133    1147                    2129    0.08   -0.38  1.0000
 -12   8   4     910     737                     710    1.29   -3.17  1.0000
 -12   8   5       5     654                   -1090    1.09   -0.35  1.0000
 -12   8   6    1291     788                    1440   -0.34    1.28  1.0000
 -12   8   7     580     732                     650   -0.41    0.57  1.0000
 -12   8   8       0    1244                   -1082   -0.22   -0.01  1.0000
 -12   8   9    5019    1758                    5761   -2.16    1.31  1.0000
 -12   9   1    1168     944                    1079    1.21   -0.11  1.0000
 -12   9   2     877    1193                     759   -0.98    1.10  1.0000
 -12   9   3      23    1115                    -788    2.21    0.92  1.0000
 -12   9   4       7    1087                    -625    0.63    1.11  1.0000
 -12   9   5       4    1031                    -217   -0.38   -0.95  1.0000
 -12   9   6    2809    1190                    2759   -1.25   -1.55  1.0000
 -12   9   7    1147     917                    1187   -0.05   -0.87  1.0000
 -12   9   8       6    1077                     -54   -0.91   -0.89  1.0000
  11 -10   0    1671     992                    1877   -1.49   -0.64  1.0000
  11  -9   0     799     754                    1050   -3.02    0.30  1.0000
  11  -8   0    3867    1135                    3486    1.10   -1.19  1.0000
  11  -7   0    2828     948                    2763   -1.64    0.68  1.0000
  11  -6   0    1199     597                    1220    0.25    0.08  1.0000
 -11  -3  -4      11     338                      28    0.17   -1.03  1.0000
 -11  -2  -7    1679     814                    1736   -1.70    3.89  1.0000
 -11  -2  -6    2998    1011                    2540   -1.61   -1.60  1.0000
 -11  -2  -5     185     495                     220   -0.08   -2.99  1.0000
 -11  -2  -3    2324     528                    2498   -0.59    0.96  1.0000
 -11  -2  -1   10772     682                   10255   -2.39   -1.62  1.0000
 -11  -2   0    2878     293                    2226    3.23    0.07  1.0000
 -11  -2   0    2216     225                    1649    3.23    0.07  1.0000
  11  -2   0    3858    1977                    3186    2.79    0.44  1.0000
 -11  -1  -7    1942     880                    1949   -0.23   -0.03  1.0000
 -11  -1  -5    1307     611                    1360    0.21    0.34  1.0000
 -11  -1  -4    1533     503                    1840   -1.86    0.44  1.0000
 -11  -1  -3    7881     739                    7852   -2.04    2.42  1.0000
 -11  -1  -2     211     335                     307    0.33   -2.17  1.0000
  11  -1   1     630     703                     498   -1.31   -3.39  1.0000
 -11  -1  -1    1495     362                    1194    0.99    3.41  1.0000
  11  -1   0      49     824                    -118    1.24   -3.27  1.0000
 -11  -1   0     491     329                     521   -0.87    3.12  1.0000
 -11   0  -7     977     776                     886    0.75   -0.04  1.0000
 -11   0  -6      47     807                      83   -0.98    0.61  1.0000
 -11   0  -5    5748     841                    4852   -3.25   -1.05  1.0000
 -11   0  -4     735     586                     920   -1.61    0.04  1.0000
 -11   0  -3       4     444                     -56    0.53    0.91  1.0000
 -11   0  -2    2346     470                    2231   -0.72   -0.71  1.0000
 -11   0  -1    1680     436                    1035   -4.35    0.65  1.0000
 -11   0   0    1090     406                    1702    4.18   -0.06  1.0000
 -11   0   1   23708    1790                   24470    1.25   -0.18  1.0000
 -11   0   1   16940    1418                   17585    1.25   -0.18  1.0000
 -11   0   2    6129     732                    6895   -2.29   -0.90  1.0000
 -11   0   2    6933     685                    7746   -2.29   -0.90  1.0000
 -11   0   3    1505     410                    1778    1.65    0.34  1.0000
 -11   0   3    1000     427                    1225    1.65    0.34  1.0000
 -11   0   4    1287     464                    1581    1.81    1.37  1.0000
 -11   0   4    1341     461                    1641    1.81    1.37  1.0000
 -11   0   5    5913     657                    5655    0.87   -0.16  1.0000
 -11   0   5    5828     726                    5572    0.87   -0.16  1.0000
 -11   0   6     325     496                     496    2.47   -0.92  1.0000
 -11   0   6     348     583                     525    2.47   -0.92  1.0000
 -11   0   7   12774    1145                   13955   -2.42   -1.13  1.0000
 -11   0   8    2937     588                    2324    3.04   -0.17  1.0000
 -11   0   9       6     647                    -422    0.65    1.07  1.0000
 -11   0  10     949     678                     791    1.30    0.36  1.0000
 -11   0  11     449     567                     453   -0.04   -0.11  1.0000
 -11   0  12      38     909                    -625   -3.09    0.09  1.0000
 -11   0  13       6     682                      57   -2.40   -0.71  1.0000
 -11   0  14      16    1080                    -682   -2.02   -0.02  1.0000
  11   1  -1      37     550                    -637    1.41    2.68  1.0000
 -11   1   1     335     407                     190   -1.10   -2.46  1.0000
 -11   1   2    7999     805                    7954   -1.98    0.08  1.0000
  11   1  -2    5264     898                    5386    2.35   -0.16  1.0000
 -11   1   2    7401     686                    7357   -1.98    0.08  1.0000
  11   1  -3     122     328                      55   -0.99   -2.17  1.0000
  11   1  -3      23     696                    -174   -0.99   -2.17  1.0000
 -11   1   3     149     384                     164   -1.31    2.63  1.0000
 -11   1   3    1284     502                    1394   -1.31    2.63  1.0000
  11   1  -4   10656    1223                   10795    0.43    0.53  1.0000
  11   1  -4   14404    1040                   14565    0.43    0.53  1.0000
 -11   1   4   15590    1072                   15300    0.43   -0.98  1.0000
 -11   1   4   16100    1184                   15805    0.43   -0.98  1.0000
  11   1  -5    2614     759                    2744   -0.13   -0.62  1.0000
 -11   1   5    2530     596                    2640    2.16    0.69  1.0000
  11   1  -5    2164     489                    2282   -0.13   -0.62  1.0000
 -11   1   5    2470     576                    2578    2.16    0.69  1.0000
 -11   1   6    1276     629                    1573   -1.89   -2.23  1.0000
  11   1  -6    1252     732                    1699    2.79    2.70  1.0000
  11   1  -6    1093     577                    1511    2.79    2.70  1.0000
 -11   1   6    2303     690                    2702   -1.89   -2.23  1.0000
 -11   1   7    2632     666                    2498    1.25   -0.15  1.0000
  11   1  -7    2795     612                    2532   -2.08    0.14  1.0000
  11   1  -7    3921     910                    3610   -2.08    0.14  1.0000
  11   1  -8      20     505                     -28   -1.58   -1.58  1.0000
 -11   1   8     276     558                     363   -0.44    1.39  1.0000
  11   1  -8     395     881                     588   -1.58   -1.58  1.0000
  11   1  -9    5170    1351                    4552   -1.80    1.38  1.0000
 -11   1   9    5362     786                    4713    1.23   -2.02  1.0000
  11   1  -9    3434     903                    2934   -1.80    1.38  1.0000
  11   1 -10    2122     935                    2265   -0.10   -0.83  1.0000
 -11   1  10    1889     704                    2000    0.82    0.36  1.0000
  11   1 -10    1267     762                    1378   -0.10   -0.83  1.0000
 -11   1  11      51     735                      57    0.12   -3.11  1.0000
  11   1 -11     638     823                     766    0.16    3.52  1.0000
 -11   1  12    3150    1049                    3231    1.05   -3.23  1.0000
 -11   1  13    1008    1164                     993   -0.84    0.17  1.0000
  11   1 -13     605    1067                     606    0.98   -0.27  1.0000
 -11   1  14     817    1107                     937   -0.10    1.05  1.0000
  11   1 -14    1102     973                    1288   -0.84   -1.11  1.0000
 -11   2   1    3629     600                    3159    1.89   -1.90  1.0000
  11   2  -1    2549     546                    2156    1.16   -3.47  1.0000
  11   2  -2    2419     606                    2653   -0.89    1.16  1.0000
 -11   2   2    4189     662                    4464   -1.07    0.60  1.0000
 -11   2   2    3292     658                    3536   -1.07    0.60  1.0000
 -11   2   3    1914     467                    2005   -0.15    0.65  1.0000
  11   2  -3    2094     754                    2174   -0.87    0.97  1.0000
 -11   2   3    3303     608                    3423   -0.15    0.65  1.0000
  11   2  -4    1365     353                    1440    1.00    0.92  1.0000
 -11   2   4    2509     666                    2717    1.58    2.30  1.0000
 -11   2   4    2667     549                    2883    1.58    2.30  1.0000
 -11   2   5    7091     755                    6978   -0.01   -0.86  1.0000
 -11   2   5    5652     715                    5551   -0.01   -0.86  1.0000
  11   2  -5    4350     514                    4209    0.32   -0.48  1.0000
  11   2  -5    4392    1026                    4250    0.32   -0.48  1.0000
  11   2  -6    5336     825                    5535    0.81    1.02  1.0000
  11   2  -6    8505     798                    8757    0.81    1.02  1.0000
 -11   2   6    8008     884                    7996    0.94    0.34  1.0000
 -11   2   6    8559     816                    8547    0.94    0.34  1.0000
 -11   2   7     869     554                    1135   -2.53    1.88  1.0000
  11   2  -7     931     529                    1364   -3.17    2.79  1.0000
  11   2  -8    3208     676                    3571   -0.17   -2.05  1.0000
 -11   2   8    2303     751                    2587    0.50   -1.53  1.0000
  11   2  -9    2441     820                    2460   -0.57    1.16  1.0000
 -11   2   9    2368     838                    2487   -0.48    1.38  1.0000
 -11   2  10     598     758                     645    0.13   -0.79  1.0000
 -11   2  11     425     591                     169    4.91    1.03  1.0000
 -11   2  12    1300    1017                    1017   -1.43   -2.36  1.0000
 -11   2  13    4532    1189                    3765   -3.86    0.53  1.0000
 -11   2  14     762     765                     595   -2.02    0.87  1.0000
  11   3  -1      61     602                      29   -0.69    1.08  1.0000
 -11   3   1       1     546                    -136   -0.29   -0.37  1.0000
 -11   3   2    5295     715                    5216    0.03   -0.79  1.0000
 -11   3   3       0     523                     -28    0.07    0.21  1.0000
  11   3  -3       0     466                    -349   -0.02    0.30  1.0000
 -11   3   3       0     577                     -55    0.07    0.21  1.0000
 -11   3   4     280     606                     303   -0.93    0.03  1.0000
 -11   3   4     892     660                     935   -0.93    0.03  1.0000
 -11   3   5   11652    1103                   11689    0.34   -1.00  1.0000
 -11   3   5    8430    1079                    8461    0.34   -1.00  1.0000
 -11   3   6     374     633                     468   -1.58    0.12  1.0000
 -11   3   6    1481     751                    1668   -1.58    0.12  1.0000
 -11   3   7    8116     995                    7786    2.42   -1.62  1.0000
 -11   3   8      12     637                     -55   -0.42    1.69  1.0000
 -11   3   9    1781     751                    1613   -1.42   -0.53  1.0000
 -11   3  10    5206    1062                    4637   -0.46    3.88  1.0000
 -11   3  11     202     897                     196    2.16   -0.39  1.0000
 -11   3  12     956    1097                    1688   -0.76   -5.10  1.0000
 -11   3  13      70    1043                     197   -2.65   -1.73  1.0000
 -11   3  14    1419    1129                    1806    2.11    1.19  1.0000
  11   4  -1    3531    1323                    3939   -0.25   -2.29  1.0000
 -11   4   1     166     629                     164   -0.56   -0.51  1.0000
 -11   4   2      76     605                     137    1.44    0.38  1.0000
  11   4  -2     499     726                     638    0.70   -1.37  1.0000
 -11   4   3     983     606                    1156    0.37   -2.34  1.0000
 -11   4   4    2819     989                    3268    1.20   -2.15  1.0000
 -11   4   4    1913     743                    2284    1.20   -2.15  1.0000
 -11   4   5    5695    1184                    5476   -1.08   -0.89  1.0000
 -11   4   5    5184     853                    4975   -1.08   -0.89  1.0000
 -11   4   6     420     525                     469    0.67    1.70  1.0000
 -11   4   6     367     660                     412    0.67    1.70  1.0000
 -11   4   7    4212     743                    4374    0.03    1.00  1.0000
 -11   4   8    2838     883                    3116   -0.83   -1.53  1.0000
 -11   4   9    1458     830                    1522    0.38   -0.17  1.0000
 -11   4  10    1262     917                    1083   -0.40    1.71  1.0000
 -11   4  11    2698     976                    2594    3.23   -0.68  1.0000
 -11   4  12      36    1008                    -756    0.74   -2.92  1.0000
 -11   4  13    2076    1122                    2525   -1.49    3.17  1.0000
  11   5  -1    3299     810                    3297   -1.17   -0.97  1.0000
 -11   5   1    7430    1012                    6808   -0.35    2.32  1.0000
 -11   5   2    2035     797                    2418    1.23    2.39  1.0000
 -11   5   3     688     743                     743    2.50   -0.34  1.0000
 -11   5   4    4471     798                    4345   -0.09   -0.77  1.0000
 -11   5   5    1605     549                    1537   -3.68   -1.41  1.0000
 -11   5   6     788     713                     850   -3.00    0.92  1.0000
 -11   5   7    1472     603                    1644   -0.17   -1.19  1.0000
 -11   5   8    5427     906                    5378    0.94    1.16  1.0000
 -11   5   9     934     936                     853    0.29   -0.63  1.0000
 -11   5  10    1976    1105                    2099    1.64   -0.07  1.0000
 -11   5  11    1237    1192                     998    1.67   -1.02  1.0000
 -11   5  12    3855    1530                    4451   -3.01   -1.07  1.0000
 -11   5  13    1400    1283                    1757   -1.63   -3.02  1.0000
 -11   6   1    5867    1011                    5765   -2.25   -0.21  1.0000
 -11   6   2    2195     851                    2745    2.90    1.97  1.0000
 -11   6   3    2942     852                    2804    1.16    0.81  1.0000
 -11   6   4    1113     686                    1510    1.62   -3.65  1.0000
 -11   6   5      34     876                   -1150    0.15   -2.91  1.0000
 -11   6   6     948     765                     956    0.43    0.91  1.0000
 -11   6   7    2436     900                    1855   -1.18    2.94  1.0000
 -11   6   8    3178     846                    2702    0.63    2.18  1.0000
 -11   6   9    7907    1450                    7113    0.61    2.24  1.0000
 -11   6  10    1881     741                    1839    0.91    0.56  1.0000
 -11   6  11     775    1102                     799    1.61   -4.14  1.0000
 -11   6  12       4    1299                    -663   -0.14   -1.01  1.0000
 -11   7   1    1710     927                    1500   -1.34    1.11  1.0000
 -11   7   2    1514     931                    1589   -1.63    0.29  1.0000
 -11   7   3    4768    1152                    4250    2.39   -1.83  1.0000
 -11   7   4    6254    1123                    6515    3.17    0.89  1.0000
 -11   7   5    3281    1092                    3357   -1.26    0.13  1.0000
 -11   7   6     413     925                     680   -2.51   -1.43  1.0000
 -11   7   7    2685    1141                    3069   -1.73   -0.60  1.0000
 -11   7   8    1571     896                    1602   -0.02    0.64  1.0000
 -11   7   9    2850    1142                    2856   -0.71   -0.93  1.0000
 -11   7  10     520    1173                    1200    5.07    3.05  1.0000
 -11   7  11      19     711                    -684    1.47   -1.56  1.0000
 -11   7  12    2324     933                    2415   -2.47   -1.40  1.0000
 -11   8   1    1901    1333                    1877    0.27    2.06  1.0000
 -11   8   2    2138     765                    1720    1.98    1.56  1.0000
 -11   8   3    2469    1121                    3033   -1.25    4.39  1.0000
 -11   8   4     345    1009                     518   -2.17   -0.85  1.0000
 -11   8   5    4641    1034                    4487    0.88   -1.14  1.0000
 -11   8   6    4274    1139                    4716    1.94   -1.45  1.0000
 -11   8   7     665     973                     757   -0.07    1.57  1.0000
 -11   8   8    1541    1027                    1486    0.98   -0.10  1.0000
 -11   8   9      45     838                    -162   -2.61    2.09  1.0000
 -11   8  10    1211    1274                    1653   -0.04    2.94  1.0000
 -11   8  11      62    1223                    -707    2.87   -2.67  1.0000
 -11   9   1    1878    1165                    1951   -0.41   -0.07  1.0000
 -11   9   2     887     952                     952   -1.23    0.07  1.0000
 -11   9   3    3222    1143                    2885    0.32   -1.49  1.0000
 -11   9   4     231     652                     163    2.26   -0.09  1.0000
 -11   9   5     460     704                     596    0.63    2.62  1.0000
 -11   9   6       6     702                   -1188   -0.29    1.16  1.0000
 -11   9   7    1998    1131                    1911   -2.14   -0.27  1.0000
 -11   9   8    1528    1156                    1667    2.02   -2.10  1.0000
 -11   9   9    4395    1507                    3954   -1.01   -1.39  1.0000
 -11   9  10     326     889                     458    0.70    1.70  1.0000
 -11  10   1    1272     809                    1106   -1.91    1.30  1.0000
 -11  10   2     362     812                     460   -1.60    0.08  1.0000
 -11  10   3      21     867                     -27    1.63    1.60  1.0000
 -11  10   4     104     974                     135   -0.98    0.46  1.0000
 -11  10   5      13     944                    -593   -1.81    0.17  1.0000
 -11  10   6    1500     914                    1425    0.43   -1.55  1.0000
 -11  10   7     554    1421                     831    1.96    2.05  1.0000
 -11  10   8     584     830                     295    0.88    3.45  1.0000
 -11  11   3    2499    1455                    2882   -0.68    1.92  1.0000
 -11  11   4    2593    1561                    2745   -0.24   -2.00  1.0000
  10 -11   0    1641    1286                    1821    0.98    0.51  1.0000
  10 -10   0    1369     781                    1050    3.05    3.39  1.0000
  10  -9   0    1317    1027                    1162    1.56    0.29  1.0000
  10  -8   0    1636     868                    2171   -0.37    3.34  1.0000
  10  -7   0    1560     844                    1714    0.87    0.59  1.0000
  10  -6   0     687     791                     873    2.10   -0.88  1.0000
  10  -5   0      20     410                    -328   -0.56    2.14  1.0000
 -10  -4  -7    3430     720                    2877    2.64   -0.04  1.0000
 -10  -4  -6      48     422                    -253   -1.32    3.21  1.0000
 -10  -4  -5     273     372                     372   -3.54   -2.30  1.0000
 -10  -4  -4    2651     351                    2480    0.65    1.53  1.0000
  10  -4   0    7288     984                    7568    0.95   -0.71  1.0000
 -10  -3  -8     490     678                     434    0.82   -0.18  1.0000
 -10  -3  -7    1619     794                    2106   -5.85   -2.86  1.0000
 -10  -3  -6    1034     469                    1516    2.72   -3.80  1.0000
 -10  -3  -5    4036     585                    3448    2.26    1.26  1.0000
 -10  -3  -4     627     393                     646   -1.06    1.35  1.0000
 -10  -3  -3    2223     399                    1934   -0.10   -1.86  1.0000
 -10  -3  -2     651     174                     726   -1.86    0.21  1.0000
 -10  -3  -2     932     199                    1024   -1.86    0.21  1.0000
  10  -3   0    4355     742                    4333   -0.60   -0.29  1.0000
 -10  -2  -8      79     712                    -712    2.39   -3.73  1.0000
 -10  -2  -7    3047     663                    3031    0.64   -0.35  1.0000
 -10  -2  -6    7028     894                    8200    0.35    4.62  1.0000
 -10  -2  -4    1663     448                    1314    2.00   -1.17  1.0000
 -10  -2  -3    4059     451                    3479   -0.70   -2.27  1.0000
 -10  -2  -2    2786     391                    2788    0.51    0.05  1.0000
 -10  -2  -2    1912     338                    1914    0.51    0.05  1.0000
 -10  -2  -1   14201     790                   14584   -1.96    1.50  1.0000
  10  -2   1    9592    1093                   10439   -2.35    2.91  1.0000
 -10  -2   0    3606     311                    2954   -2.66   -1.21  1.0000
  10  -2   0    3071     624                    2557   -2.39   -0.37  1.0000
 -10  -2   0    4378     375                    3657   -2.66   -1.21  1.0000
 -10  -1  -9    2420    1185                    2973    1.43    2.35  1.0000
 -10  -1  -8    2358     583                    2244    2.12   -1.91  1.0000
 -10  -1  -7      30     669                    -167   -2.55    0.96  1.0000
 -10  -1  -6     480     644                     420   -0.50   -0.51  1.0000
 -10  -1  -5    1021     506                    1321    2.25   -1.43  1.0000
 -10  -1  -4   12850     973                   12476    0.64   -0.74  1.0000
 -10  -1  -3     413     394                     394    0.42   -0.93  1.0000
 -10  -1  -2    2354     444                    2635   -1.06   -1.00  1.0000
 -10  -1  -2    1486     477                    1711   -1.06   -1.00  1.0000
  10  -1   1    3603     532                    3189   -0.90    3.35  1.0000
 -10  -1  -1    5461     503                    4527   -1.05   -3.72  1.0000
 -10  -1  -1      60     278                    -722   -1.05   -3.72  1.0000
 -10  -1   0      20     223                    -586   -0.09    2.23  1.0000
  10  -1   0    2360     497                    1989   -1.61   -2.01  1.0000
  10  -1   0    3825     653                    3351   -1.61   -2.01  1.0000
 -10  -1   0    4689     468                    4104   -0.09    2.23  1.0000
 -10   0  -9     976    1081                    1247    1.92    1.16  1.0000
 -10   0  -8     982     836                    1198    1.70    0.31  1.0000
 -10   0  -6     450     729                     785    3.39    0.13  1.0000
 -10   0  -5    3521     731                    3591    0.33    0.67  1.0000
 -10   0  -4     319     504                     336    0.17   -0.38  1.0000
 -10   0  -3    2588     501                    2752   -0.69    1.26  1.0000
 -10   0  -2    3818     609                    3320    2.00   -1.27  1.0000
 -10   0  -2    4210     552                    3686    2.00   -1.27  1.0000
 -10   0  -1    6165    1578                    7224   -3.08   -1.76  1.0000
 -10   0  -1    2114     436                    2748   -3.08   -1.76  1.0000
 -10   0   0     428     298                     732   -3.22    0.73  1.0000
 -10   0   0    1066     332                    1523   -3.22    0.73  1.0000
 -10   0   1   19375    1142                   19844    0.79    0.51  1.0000
 -10   0   2    9235     747                    9641   -1.09    0.47  1.0000
 -10   0   2    7936     701                    8312   -1.09    0.47  1.0000
 -10   0   3     120     340                     340   -4.30   -0.73  1.0000
 -10   0   3      26     330                     137   -4.30   -0.73  1.0000
 -10   0   4    2526     494                    2771    1.17    0.62  1.0000
 -10   0   4    3120     575                    3392    1.17    0.62  1.0000
 -10   0   5    7764     871                    8039    0.62    1.53  1.0000
 -10   0   5    7567     940                    7839    0.62    1.53  1.0000
 -10   0   6     394     350                     613    2.44    0.24  1.0000
 -10   0   6     598     445                     863    2.44    0.24  1.0000
 -10   0   7    4351     617                    4343    0.08   -0.47  1.0000
 -10   0   7    5426     820                    5417    0.08   -0.47  1.0000
 -10   0   8    1697     762                    1788   -0.58    0.41  1.0000
 -10   0   8     865     563                     930   -0.58    0.41  1.0000
 -10   0   9    1834     651                    1642    1.15   -0.02  1.0000
 -10   0   9    3093     879                    2842    1.15   -0.02  1.0000
 -10   0  10    2958     768                    2928   -0.07   -0.43  1.0000
 -10   0  11    2174     799                    1541    3.70    0.15  1.0000
 -10   0  12    1376     915                     886    3.65    0.15  1.0000
 -10   0  13      71     916                      57    0.28    0.58  1.0000
 -10   0  14     718     886                     600   -1.14   -0.67  1.0000
 -10   0  15      28    1139                    -570   -2.34   -1.25  1.0000
  10   1  -1    4974     641                    4808   -1.72   -1.33  1.0000
 -10   1   1    7762     774                    7652    0.79    0.80  1.0000
 -10   1   1    7018     770                    6913    0.79    0.80  1.0000
  10   1  -2     431     247                     467   -0.56    0.59  1.0000
  10   1  -2     263     525                     291   -0.56    0.59  1.0000
 -10   1   2     442     303                     524    1.22   -1.60  1.0000
 -10   1   2    1031     471                    1162    1.22   -1.60  1.0000
  10   1  -3   15084    1344                   14421    0.14   -1.36  1.0000
 -10   1   3   18562    1380                   17454   -0.37    2.06  1.0000
  10   1  -3   18487     998                   17752    0.14   -1.36  1.0000
 -10   1   3   21296    1202                   20108   -0.37    2.06  1.0000
  10   1  -4    6405     966                    5970   -0.26   -3.66  1.0000
  10   1  -4    8645     686                    8145   -0.26   -3.66  1.0000
 -10   1   4    8698     817                    8971   -2.23    4.52  1.0000
 -10   1   4    7378     717                    7621   -2.23    4.52  1.0000
  10   1  -5    8587     692                    9283    0.37   -1.82  1.0000
 -10   1   5    9070    1079                    9252    0.11    0.51  1.0000
 -10   1   5   11813    1025                   12021    0.11    0.51  1.0000
  10   1  -5    6607     940                    7219    0.37   -1.82  1.0000
 -10   1   6    3445     639                    3249    0.67    1.38  1.0000
  10   1  -6    2037     418                    1839    1.14   -1.01  1.0000
  10   1  -6    3128     883                    2883    1.14   -1.01  1.0000
 -10   1   6    2638     688                    2466    0.67    1.38  1.0000
  10   1  -7    5726     647                    4749    2.03    2.73  1.0000
 -10   1   7    4939     643                    4468   -1.75   -1.20  1.0000
 -10   1   7    4518     750                    4068   -1.75   -1.20  1.0000
 -10   1   8    4528     753                    4693   -0.77    1.46  1.0000
 -10   1   8    2735     505                    2862   -0.77    1.46  1.0000
  10   1  -8    2531     679                    2572    0.31   -0.90  1.0000
 -10   1   9     914     564                     902    0.03   -0.76  1.0000
  10   1  -9    1430     682                    1647    1.43    0.54  1.0000
 -10   1   9    1641     900                    1625    0.03   -0.76  1.0000
 -10   1  10    3387     737                    3483    0.63    0.63  1.0000
  10   1 -10    2997     884                    3365   -0.89   -1.63  1.0000
 -10   1  11    1014     597                    1393    0.43    3.12  1.0000
  10   1 -11    1059     744                    1402   -0.71   -2.65  1.0000
 -10   1  12    3115     684                    3192    0.66   -1.35  1.0000
  10   1 -12    1895    1118                    1920   -0.59    2.11  1.0000
 -10   1  13    2030     828                    2254   -0.57   -3.94  1.0000
  10   1 -13    1205    1146                    1490    1.37    3.90  1.0000
  10   1 -14    1428    1173                    1058    0.65    2.61  1.0000
 -10   1  14    1038    1055                     798    1.08   -2.48  1.0000
 -10   1  15      99    1222                      85   -0.68   -0.36  1.0000
 -10   2   1    9787     939                    9793   -0.11    0.63  1.0000
  10   2  -1    7653     926                    7810   -0.43    0.61  1.0000
 -10   2   1   10192     992                   10198   -0.11    0.63  1.0000
 -10   2   2    2410     690                    2372   -0.68   -1.20  1.0000
  10   2  -2    1402     464                    1161    0.05   -2.45  1.0000
 -10   2   2    1661     635                    1628   -0.68   -1.20  1.0000
  10   2  -3    3639     387                    3661   -0.51   -0.73  1.0000
 -10   2   3    3905     636                    3704   -2.77   -2.28  1.0000
  10   2  -3    2723     700                    2742   -0.51   -0.73  1.0000
 -10   2   3    4260     745                    4052   -2.77   -2.28  1.0000
 -10   2   4    3229     551                    3113    0.86   -0.51  1.0000
  10   2  -4    3557     382                    3266   -0.31   -1.25  1.0000
  10   2  -4    3300     616                    3020   -0.31   -1.25  1.0000
 -10   2   4    4641     612                    4502    0.86   -0.51  1.0000
 -10   2   5      91     469                     138    2.66    1.31  1.0000
  10   2  -5      22     329                     -27    2.32    0.00  1.0000
 -10   2   5     501     616                     644    2.66    1.31  1.0000
 -10   2   6   15286    1667                   14618    0.98   -0.96  1.0000
  10   2  -6   17146     956                   15503    3.23   -1.27  1.0000
 -10   2   6   16735    1250                   16036    0.98   -0.96  1.0000
 -10   2   7   19183    1506                   19244    1.50    0.86  1.0000
  10   2  -7   21675    1531                   22195    1.71    1.71  1.0000
 -10   2   7   20683    1652                   20747    1.50    0.86  1.0000
 -10   2   8     185     587                     251    0.98    1.70  1.0000
 -10   2   8     388     829                     486    0.98    1.70  1.0000
  10   2  -8     570     652                     539   -0.09    0.85  1.0000
 -10   2   9    3076     889                    3240    1.61    1.15  1.0000
  10   2  -9    3638     826                    3816    0.17    0.80  1.0000
 -10   2   9    3199     646                    3367    1.61    1.15  1.0000
 -10   2  10     493     789                     817   -3.50   -0.10  1.0000
  10   2 -10      41     658                    -886   -2.99    1.08  1.0000
 -10   2  11     917     764                    1075   -0.21    1.75  1.0000
  10   2 -11     316     487                     287    1.27    0.77  1.0000
 -10   2  12      35     937                     142    5.76   -1.71  1.0000
  10   2 -12    1342    1177                    2123    4.92   -1.96  1.0000
 -10   2  13    8505    2019                    9436    2.39   -0.56  1.0000
  10   2 -13    2040    1061                    2409    1.77   -0.82  1.0000
 -10   2  14    1658     938                    1364   -1.63    0.96  1.0000
 -10   2  15    3524    1956                    4054   -1.81   -1.17  1.0000
  10   3  -1   16688    1417                   16801   -1.67   -0.79  1.0000
 -10   3   1   21065    1546                   21468   -0.06    0.75  1.0000
 -10   3   1   16751    1406                   17110   -0.06    0.75  1.0000
 -10   3   2   23348    1492                   23314    0.49    1.11  1.0000
 -10   3   2   21943    1440                   21910    0.49    1.11  1.0000
  10   3  -2   18727    1544                   19158   -0.35   -2.56  1.0000
 -10   3   3    5485    1489                    5708   -0.69    0.28  1.0000
 -10   3   3     822     359                     910   -0.69    0.28  1.0000
 -10   3   4    5938     802                    6827   -1.14    2.85  1.0000
 -10   3   4    6175     855                    7081   -1.14    2.85  1.0000
  10   3  -4    6329     521                    6616    0.44   -0.80  1.0000
 -10   3   5    3497     833                    3387   -0.56   -0.20  1.0000
 -10   3   5    3108     469                    3004   -0.56   -0.20  1.0000
  10   3  -5    2606     355                    2592    1.24   -0.79  1.0000
 -10   3   6    2306     469                    2291   -1.54   -0.70  1.0000
  10   3  -6    3015     447                    3012    1.35    0.20  1.0000
 -10   3   6    2557     698                    2542   -1.54   -0.70  1.0000
 -10   3   7     658     554                     775   -1.26    1.01  1.0000
  10   3  -7    1078     424                    1242    1.20    0.06  1.0000
 -10   3   7     388     534                     478   -1.26    1.01  1.0000
  10   3  -8    2090     540                    2018   -1.26    1.48  1.0000
 -10   3   8    1485     500                    1501    0.27   -0.59  1.0000
 -10   3   8    4800     961                    4831    0.27   -0.59  1.0000
 -10   3   9   10325    1221                   11657    2.04   -2.61  1.0000
  10   3  -9    9803    1146                   10561   -0.87    1.90  1.0000
 -10   3   9   11070    1258                   12447    2.04   -2.61  1.0000
 -10   3  10    2025     729                    1850   -1.16   -1.70  1.0000
  10   3 -10    2741     745                    2778   -0.13    0.46  1.0000
 -10   3  11     810     844                     929    1.29    4.33  1.0000
  10   3 -11      55     746                    -947   -1.85   -3.22  1.0000
 -10   3  12    2481     847                    2146    3.21    2.43  1.0000
 -10   3  13     426    1047                     877   -3.02   -3.30  1.0000
 -10   3  14    4503    1415                    5120    0.32   -3.65  1.0000
  10   4  -1    7034     957                    7705   -1.94    0.46  1.0000
 -10   4   1    8468     992                    9277   -2.22   -0.12  1.0000
 -10   4   1   11333    1130                   12267   -2.22   -0.12  1.0000
 -10   4   2    4353     854                    4543    0.01    0.71  1.0000
 -10   4   2    1941     938                    2069    0.01    0.71  1.0000
 -10   4   3       5     661                    -716    0.51    1.02  1.0000
 -10   4   3     542     579                     441    0.51    1.02  1.0000
 -10   4   4    4861     827                    4549   -0.36    1.10  1.0000
 -10   4   4    3827     606                    3551   -0.36    1.10  1.0000
  10   4  -5   17163     937                   17766    0.23   -1.19  1.0000
 -10   4   5   16065    1460                   17595    2.20   -2.00  1.0000
 -10   4   5   16210    1385                   17747    2.20   -2.00  1.0000
 -10   4   6    2811     688                    2557   -1.56   -0.12  1.0000
  10   4  -6    3262     447                    2788   -2.43    0.66  1.0000
 -10   4   6    2807     777                    2554   -1.56   -0.12  1.0000
 -10   4   7    1003     606                    1074   -0.02    0.61  1.0000
  10   4  -7     278     311                     368    0.73    1.02  1.0000
 -10   4   7    1124     781                    1199   -0.02    0.61  1.0000
 -10   4   8     734     691                     801    1.90    1.91  1.0000
  10   4  -8    1192     485                    1140    1.28    1.95  1.0000
 -10   4   8    1383    1093                    1485    1.90    1.91  1.0000
 -10   4   9    5999     999                    5854   -0.09    0.64  1.0000
  10   4  -9    3514     687                    3289   -0.20    1.18  1.0000
 -10   4  10    3754     753                    3650   -1.40    0.43  1.0000
 -10   4  11    4120    1120                    4449   -1.23    3.47  1.0000
 -10   4  12    5089    1151                    4604    1.44   -3.46  1.0000
 -10   4  13    2726    1153                    2447    4.25   -1.85  1.0000
 -10   4  14     670    1351                     872    0.59    3.15  1.0000
 -10   5   1    6707    1128                    6955   -0.10   -2.32  1.0000
 -10   5   1    4043     770                    4232   -0.10   -2.32  1.0000
 -10   5   2    5030     743                    4538   -1.45    2.84  1.0000
 -10   5   2    2353     689                    2012   -1.45    2.84  1.0000
 -10   5   3    4017     798                    4235   -0.40   -0.75  1.0000
 -10   5   3    5420     882                    5673   -0.40   -0.75  1.0000
 -10   5   4     840     659                    1236    3.54    1.28  1.0000
 -10   5   4    2277     908                    2917    3.54    1.28  1.0000
 -10   5   5     506     744                     634    1.94    0.27  1.0000
 -10   5   5    1049     658                    1234    1.94    0.27  1.0000
 -10   5   6    1902     739                    1725   -1.17   -1.08  1.0000
 -10   5   6    1890     829                    1714   -1.17   -1.08  1.0000
 -10   5   7    2577     603                    2274   -0.86    1.36  1.0000
 -10   5   8    1013     549                    1209   -2.77   -0.34  1.0000
 -10   5   9    1406     662                    1434   -1.13   -0.63  1.0000
 -10   5  10    2009    1052                    2187   -0.95    1.31  1.0000
 -10   5  11      58     945                     139    3.97   -0.55  1.0000
 -10   5  12     228     976                      56    2.93    2.45  1.0000
 -10   5  13     307    1202                     559   -3.60    0.86  1.0000
 -10   5  14    1188    1259                    1314   -0.71   -2.56  1.0000
 -10   6   1     437     713                     823   -4.19   -0.59  1.0000
 -10   6   1     600     576                    1043   -4.19   -0.59  1.0000
 -10   6   2    2253     769                    1950   -1.28   -1.03  1.0000
 -10   6   2     903     605                     715   -1.28   -1.03  1.0000
 -10   6   3      38     522                     -55    0.68    3.01  1.0000
 -10   6   3     278     550                     495    0.68    3.01  1.0000
 -10   6   4    4689    1044                    4230   -2.02    1.70  1.0000
 -10   6   4    4824     823                    4358   -2.02    1.70  1.0000
 -10   6   5    2088     765                    1612    1.04   -2.73  1.0000
 -10   6   6    3638     818                    3217    1.00   -1.51  1.0000
 -10   6   7     104     763                     218    0.08   -2.45  1.0000
 -10   6   8    1380     874                    1365    0.35   -1.06  1.0000
 -10   6   9    3418    1014                    3260   -1.46    1.08  1.0000
 -10   6  10    2037     770                    2750   -0.67    4.95  1.0000
 -10   6  11      24     911                    -414   -0.12    2.43  1.0000
 -10   6  12    2830    1163                    3075   -0.39   -3.79  1.0000
 -10   6  13    2531    1249                    2942    1.97   -1.10  1.0000
 -10   7   1    3595     903                    3722    0.48   -1.05  1.0000
 -10   7   2    5840     769                    6776   -1.50    4.01  1.0000
 -10   7   3    1666     877                    2165   -3.01   -0.94  1.0000
 -10   7   4    2472     656                    2842    2.72    0.00  1.0000
 -10   7   5     393     708                     381    0.33    2.11  1.0000
 -10   7   6    3467     896                    3367    0.55    0.57  1.0000
 -10   7   7    6968    1357                    7081   -0.97   -1.06  1.0000
 -10   7   8     784     869                     896   -1.06   -0.23  1.0000
 -10   7   9    2214     708                    2750   -2.88   -1.53  1.0000
 -10   7  10     121     983                      82   -2.73    0.03  1.0000
 -10   7  11      70    1069                   -1124    3.82    1.64  1.0000
 -10   7  12    3526    1348                    3438    1.00    1.06  1.0000
 -10   7  13    1403    1461                    1516   -1.88   -0.39  1.0000
 -10   8   1    3220     737                    3164   -2.40   -2.37  1.0000
 -10   8   2     330     848                     547   -0.08   -2.66  1.0000
 -10   8   3    4072    1175                    4125    2.46    1.11  1.0000
 -10   8   4    8847    1145                    8770   -0.30    1.57  1.0000
 -10   8   5    5741    1167                    6159   -1.06   -1.24  1.0000
 -10   8   6       5     839                    -189    0.64   -0.94  1.0000
 -10   8   7     387     945                     297   -0.18   -1.89  1.0000
 -10   8   8     783     648                     892    0.74    1.92  1.0000
 -10   8   9    2482     975                    2463    1.29   -2.33  1.0000
 -10   8  10      20     733                    -163   -1.88    1.22  1.0000
 -10   8  11      15    1171                    -708   -0.69    1.83  1.0000
 -10   8  12    2912    1393                    2950    1.20   -1.10  1.0000
 -10   9   1    3391    1169                    3858   -2.45   -0.70  1.0000
 -10   9   2    3768     817                    4058   -1.11    0.75  1.0000
 -10   9   3     624     735                    1034   -2.73    2.40  1.0000
 -10   9   4    4461    1059                    4071    1.15   -1.15  1.0000
 -10   9   5    1489    1000                    1190    1.55   -1.33  1.0000
 -10   9   6    5799    1186                    5849    1.36   -0.10  1.0000
 -10   9   7     793     699                     968   -4.11    1.02  1.0000
 -10   9   8     317    1103                     403   -2.55    1.74  1.0000
 -10   9   9     807    1212                    1104    2.62   -0.79  1.0000
 -10   9  10     823    1161                     648   -1.31   -0.95  1.0000
 -10   9  11     485    1408                     433   -0.53    0.34  1.0000
 -10  10   1      75     811                      27    0.80   -1.89  1.0000
 -10  10   2     443    1166                     705   -3.20    0.49  1.0000
 -10  10   3    1115     922                     949   -1.97   -0.33  1.0000
 -10  10   4      91    1000                     -54    4.23    2.16  1.0000
 -10  10   5    1961    1132                    2021    0.51   -0.35  1.0000
 -10  10   6    3450     914                    3036   -0.76   -3.87  1.0000
 -10  10   7    3510     992                    3030   -0.83   -4.95  1.0000
 -10  10   8    2243    1394                    2037    1.07    4.04  1.0000
 -10  10   9    1131     885                    1716    1.01    3.78  1.0000
 -10  11   1    1622    1292                    1803   -1.66   -3.20  1.0000
 -10  11   2    2602    1268                    1970    0.02   -3.34  1.0000
 -10  11   3     956    1295                    1187    0.01    4.39  1.0000
 -10  11   4     717    1293                     970   -0.79    2.62  1.0000
 -10  11   5     102    1343                     242    2.49   -1.87  1.0000
 -10  11   6     287     831                     375    1.45    0.11  1.0000
 -10  11   7    2021    1551                    1952   -2.89   -0.16  1.0000
 -10  11   8     166     989                     -53   -6.42    0.00  1.0000
   9 -12   0       5     777                    -134   -0.31   -1.07  1.0000
   9 -11   0    1931    1022                    1587    2.24   -4.36  1.0000
   9 -10   1     908     725                    1342   -3.18   -1.94  1.0000
   9 -10   0    3548     811                    3458    0.13   -3.18  1.0000
   9  -9   1     586     781                     647   -1.06    1.27  1.0000
   9  -9   0    1889     868                    1790    3.73   -1.22  1.0000
   9  -8   1    6581     893                    6191   -0.06   -2.09  1.0000
   9  -8   0    4612     926                    3946    1.18   -2.26  1.0000
   9  -7   1    4680     732                    4772   -0.13    0.31  1.0000
   9  -7   0    1638     737                    1501    1.12   -1.49  1.0000
  -9  -6  -6     535     440                     880    1.20   -3.04  1.0000
   9  -6   1    4307     680                    4321   -1.64    0.57  1.0000
   9  -6   0    2759     684                    2272    2.42    0.05  1.0000
  -9  -5  -9    2168     766                    2079   -1.77    0.97  1.0000
  -9  -5  -8    1444     639                    1417   -0.30    1.05  1.0000
  -9  -5  -7     640     593                     932    2.28    1.59  1.0000
  -9  -5  -6    1304     518                    1495    1.46    1.86  1.0000
  -9  -5  -5    5686     642                    5187   -0.99   -1.50  1.0000
  -9  -5  -4    1349     232                    1393   -0.12    0.39  1.0000
   9  -5   0     832     631                     631    0.62   -1.78  1.0000
  -9  -4  -9    1966     842                    2225   -0.60    1.67  1.0000
  -9  -4  -8     173     658                     384    0.42    3.32  1.0000
  -9  -4  -7      13     526                    -499   -0.28   -1.81  1.0000
  -9  -4  -6    2552     617                    1934    3.26    0.30  1.0000
  -9  -4  -5    4196     627                    4406    0.97    0.14  1.0000
  -9  -4  -4    2664     405                    2743   -1.92   -0.98  1.0000
  -9  -4  -3    3319     307                    3095    2.32   -0.28  1.0000
  -9  -4  -3    3008     291                    2794    2.32   -0.28  1.0000
   9  -4   0    4879     852                    4394    0.43   -2.06  1.0000
  -9  -3  -9    1315     819                    1610   -5.01    1.96  1.0000
  -9  -3  -8      31     604                       0    2.71    0.47  1.0000
  -9  -3  -7    1057     663                     884    1.49    1.18  1.0000
  -9  -3  -6   11956    1007                   11313   -2.75    1.07  1.0000
  -9  -3  -5     326     476                     308    1.77   -3.80  1.0000
  -9  -3  -4    1094     423                    1070   -0.02    1.58  1.0000
  -9  -3  -3    4440     456                    4291    0.07    0.79  1.0000
  -9  -3  -3    7123     504                    6934    0.07    0.79  1.0000
  -9  -3  -2    1334     251                    1141    0.19   -1.36  1.0000
  -9  -3  -2     683     202                     547    0.19   -1.36  1.0000
   9  -3   0   12533    1284                   13202    0.95    1.15  1.0000
   9  -3   0   15283    1267                   16021    0.95    1.15  1.0000
  -9  -2 -10     101     960                     384   -0.54   -4.97  1.0000
  -9  -2  -9    1065     856                     911   -0.90    1.56  1.0000
  -9  -2  -8    2201     722                    2248    1.80    5.09  1.0000
  -9  -2  -7    2426     698                    2929   -1.23   -2.28  1.0000
  -9  -2  -6      14     448                    -140    1.82    0.39  1.0000
  -9  -2  -5    2434     479                    2729   -0.27    1.76  1.0000
  -9  -2  -4    1199     395                    1186   -1.59   -0.33  1.0000
  -9  -2  -3      24     223                    -111    2.13    1.19  1.0000
  -9  -2  -3    1691     340                    1444    2.13    1.19  1.0000
  -9  -2  -2   10106     716                   10130    0.39   -0.08  1.0000
  -9  -2  -2    6162     583                    6180    0.39   -0.08  1.0000
  -9  -2  -1    7198     446                    7393    2.11   -1.73  1.0000
  -9  -2  -1    5647     429                    5817    2.11   -1.73  1.0000
   9  -2   1    5288     741                    5421    1.40   -0.63  1.0000
  -9  -2   0    6103     455                    5754    0.57   -1.11  1.0000
   9  -2   0    5997     748                    5889   -0.37   -0.37  1.0000
  -9  -2   0    7660     455                    7268    0.57   -1.11  1.0000
   9  -2   0    6400     605                    6288   -0.37   -0.37  1.0000
   9  -2   0    6099     608                    5990   -0.37   -0.37  1.0000
  -9  -1 -10     444     720                     554   -0.55   -1.13  1.0000
  -9  -1  -9    1468    1003                    2367   -5.38    1.05  1.0000
  -9  -1  -8    3309     897                    3219    0.42   -0.19  1.0000
  -9  -1  -7    3045     704                    2503    2.11   -1.56  1.0000
  -9  -1  -5    2668     736                    2688    0.15   -0.08  1.0000
  -9  -1  -4    1772     503                    2120   -0.43    1.95  1.0000
  -9  -1  -4    1414     425                    1727   -0.43    1.95  1.0000
  -9  -1  -3    6471     569                    6386   -0.76    0.13  1.0000
  -9  -1  -3    7174     669                    7084   -0.76    0.13  1.0000
  -9  -1  -2    2243     394                    2329    2.56    0.20  1.0000
  -9  -1  -2    3838     582                    3958    2.56    0.20  1.0000
  -9  -1  -1   22888    1377                   24105    1.50   -1.35  1.0000
   9  -1   1   27101    1415                   26356    3.30    1.40  1.0000
   9  -1   1   23057    1519                   22367    3.30    1.40  1.0000
  -9  -1  -1    5772     831                    6391    1.50   -1.35  1.0000
   9  -1   0   11253     803                   10637    0.40    1.80  1.0000
  -9  -1   0      46     194                    -333   -1.84   -2.82  1.0000
  -9  -1   0   10087     632                    8778   -1.84   -2.82  1.0000
   9  -1   0   10537     927                    9941    0.40    1.80  1.0000
  -9   0 -10    1402    1000                    1528    0.31   -1.63  1.0000
  -9   0  -9    3941    1202                    3686   -1.20   -0.86  1.0000
  -9   0  -8    2062     701                    1879    1.28    1.42  1.0000
  -9   0  -7      15     787                    -309   -1.89    0.50  1.0000
  -9   0  -5       2     478                    -646    0.04   -0.73  1.0000
  -9   0  -4   39108    2245                   39919    0.86   -1.22  1.0000
  -9   0  -4   38781    2550                   39588    0.86   -1.22  1.0000
  -9   0  -3    2631     499                    2273    2.07    1.99  1.0000
  -9   0  -3    3017     500                    2634    2.07    1.99  1.0000
  -9   0  -2   10157     881                    9812    1.24    3.46  1.0000
  -9   0  -2   10860     860                   10505    1.24    3.46  1.0000
  -9   0  -1   16406    1122                   17731    2.35   -1.98  1.0000
  -9   0  -1   17343    1000                   18705    2.35   -1.98  1.0000
  -9   0   0    4035     436                    3974   -0.24   -1.25  1.0000
  -9   0   0    4991     471                    4923   -0.24   -1.25  1.0000
  -9   0   1    1549     358                    1516   -0.23    0.12  1.0000
  -9   0   1    1614     333                    1581   -0.23    0.12  1.0000
  -9   0   2    7629     617                    8111   -1.27   -1.02  1.0000
  -9   0   2    7224     638                    7693   -1.27   -1.02  1.0000
  -9   0   3   27548    1744                   29173   -2.34   -0.70  1.0000
  -9   0   3   28354    1398                   30002   -2.34   -0.70  1.0000
  -9   0   4      29     304                     -28   -2.57   -0.68  1.0000
  -9   0   4      97     317                     230   -2.57   -0.68  1.0000
  -9   0   5   11436     838                   10493   -2.26    0.09  1.0000
  -9   0   5   13301     991                   12283   -2.26    0.09  1.0000
  -9   0   6   10516    1611                   10366    0.41   -0.30  1.0000
  -9   0   6    8425     842                    8290    0.41   -0.30  1.0000
  -9   0   7     466     422                     338    1.64   -0.35  1.0000
  -9   0   7    1081     587                     881    1.64   -0.35  1.0000
  -9   0   8   17486    1251                   17134    0.63    0.45  1.0000
  -9   0   8   21674    1590                   21282    0.63    0.45  1.0000
  -9   0   9    2100     852                    2144   -0.32    1.49  1.0000
  -9   0   9    1363     598                    1396   -0.32    1.49  1.0000
  -9   0  10   19812    1761                   18875   -1.75    0.52  1.0000
  -9   0  10   20180    1551                   19235   -1.75    0.52  1.0000
  -9   0  11     260     747                     431   -2.31   -0.18  1.0000
  -9   0  12     938     604                     949    0.10   -0.26  1.0000
   9   1  -1     897     381                     675    0.65    2.05  1.0000
  -9   1   1     708     304                     664    0.27   -1.02  1.0000
   9   1  -1     832     253                     618    0.65    2.05  1.0000
  -9   1   1     536     332                     497    0.27   -1.02  1.0000
  -9   1   2     421     387                     581   -0.23   -2.56  1.0000
   9   1  -2      17     381                     -29    0.67    1.97  1.0000
  -9   1   2     329     305                     471   -0.23   -2.56  1.0000
   9   1  -2     396     222                     526    0.67    1.97  1.0000
  -9   1   3    6492     663                    6758    0.66   -1.53  1.0000
   9   1  -3    6809     579                    6877   -0.67    0.88  1.0000
   9   1  -3    4819     617                    4875   -0.67    0.88  1.0000
  -9   1   3    6327     643                    6590    0.66   -1.53  1.0000
  -9   1   4   13893    1046                   13715    0.14    0.35  1.0000
   9   1  -4   13606     860                   13544   -1.51    0.77  1.0000
  -9   1   4   11574     942                   11412    0.14    0.35  1.0000
   9   1  -4   11946    1237                   11887   -1.51    0.77  1.0000
  -9   1   5    1673     444                    1721   -0.97    1.58  1.0000
   9   1  -5    1537     363                    1422   -0.03   -2.14  1.0000
  -9   1   5    2844     571                    2911   -0.97    1.58  1.0000
   9   1  -6    3667     703                    4215   -0.54   -4.00  1.0000
  -9   1   6    3303     530                    3487    0.31    1.37  1.0000
  -9   1   6    3301     634                    3485    0.31    1.37  1.0000
  -9   1   7   13500    1152                   13369   -0.43    0.52  1.0000
  -9   1   7   13259    1219                   13129   -0.43    0.52  1.0000
   9   1  -7   12156    1050                   12584   -0.91   -0.32  1.0000
  -9   1   8    2738     451                    2761   -1.22    0.66  1.0000
  -9   1   8    3695     756                    3723   -1.22    0.66  1.0000
   9   1  -8    2398     456                    2334   -0.89    0.35  1.0000
   9   1  -9    2432     745                    2405   -0.24    0.98  1.0000
  -9   1   9    1410     482                    1303   -0.62   -0.37  1.0000
  -9   1   9    3341    1107                    3175   -0.62   -0.37  1.0000
  -9   1  10    4036    1049                    4311    0.75   -0.91  1.0000
   9   1 -10    2646     806                    2531    0.83    0.39  1.0000
  -9   1  10    2897     797                    3131    0.75   -0.91  1.0000
  -9   1  11    5362     972                    5257   -0.43   -0.27  1.0000
   9   1 -11    6270    1011                    6317    0.55   -0.41  1.0000
  -9   1  12    1984     945                    2548    1.51    4.74  1.0000
   9   1 -12    3030     895                    3665   -1.50   -4.39  1.0000
  -9   1  13     711     658                     687   -1.31    1.35  1.0000
   9   1 -13     513    1008                     432   -0.33   -0.96  1.0000
   9   1 -14    3430    1349                    3271    0.22    1.15  1.0000
  -9   1  14    1788    1085                    1656    0.36   -0.82  1.0000
  -9   1  15      33    1137                    -398    2.76   -0.72  1.0000
   9   1 -15    1494    1454                    1340    1.03    1.54  1.0000
  -9   2   1    4671     636                    4975    0.52   -0.97  1.0000
   9   2  -1    3515     670                    3755   -0.27   -1.14  1.0000
  -9   2   1    4083     609                    4367    0.52   -0.97  1.0000
  -9   2   2    9179     831                    9271   -0.12    0.25  1.0000
  -9   2   2    9060     748                    9151   -0.12    0.25  1.0000
   9   2  -2    7412     760                    7595   -2.16    0.68  1.0000
  -9   2   3   10155     806                    9907   -2.25    0.04  1.0000
  -9   2   3    8786     912                    8555   -2.25    0.04  1.0000
   9   2  -3    8983     553                    8424   -1.78    1.10  1.0000
   9   2  -4   19059     943                   17927   -2.24   -0.10  1.0000
  -9   2   4   19660    1164                   18055   -2.56   -1.40  1.0000
  -9   2   4   20275    1259                   18645   -2.56   -1.40  1.0000
   9   2  -5     697     307                     335   -4.22   -1.56  1.0000
  -9   2   5     473     415                     360   -1.35   -0.56  1.0000
  -9   2   5    1742     591                    1519   -1.35   -0.56  1.0000
  -9   2   6    5535     710                    5306    0.23   -1.00  1.0000
  -9   2   6    4766     917                    4554    0.23   -1.00  1.0000
   9   2  -6    5963     621                    5722    0.68   -0.43  1.0000
   9   2  -7    8035     769                    7837    0.84   -1.25  1.0000
  -9   2   7    9981     915                    9143   -1.67   -1.50  1.0000
  -9   2   7   10042     894                    9201   -1.67   -1.50  1.0000
  -9   2   8    1151     517                    1034    0.14   -0.87  1.0000
   9   2  -8     790     429                     743    0.50   -0.33  1.0000
  -9   2   8    1331     588                    1205    0.14   -0.87  1.0000
  -9   2   9      22     451                    -366    1.14    2.04  1.0000
  -9   2   9     977    1210                    1037    1.14    2.04  1.0000
   9   2  -9     579     546                     546    0.49    0.24  1.0000
   9   2 -10    1678     578                    1559    1.11   -1.02  1.0000
  -9   2  10     808     707                     792    1.94   -0.60  1.0000
  -9   2  10    2727     865                    2711    1.94   -0.60  1.0000
   9   2 -11    6245     899                    7204   -2.91    1.33  1.0000
  -9   2  11    6136    1166                    7414   -4.02    1.29  1.0000
  -9   2  12     171     797                     171   -2.48    1.06  1.0000
   9   2 -12     880     897                     897   -1.32    0.39  1.0000
  -9   2  13    1597    1054                    1624    4.02   -1.88  1.0000
   9   2 -13    2233     750                    2337    4.27   -1.85  1.0000
  -9   2  14    1714    1052                    1422    1.87    2.26  1.0000
   9   2 -14     668    1005                     632    2.16    0.77  1.0000
   9   2 -15    1095    1112                    1141    0.34   -0.82  1.0000
  -9   2  15      68     765                      57    0.59   -0.11  1.0000
   9   3  -1   21950    1485                   21127   -2.00    2.17  1.0000
  -9   3   1   26159    1828                   26019    2.19   -0.48  1.0000
  -9   3   1   28705    1662                   28559    2.19   -0.48  1.0000
  -9   3   2    2565     636                    2378   -0.39   -1.63  1.0000
  -9   3   2     767     442                     663   -0.39   -1.63  1.0000
  -9   3   3   12418    1023                   11861    1.24   -0.30  1.0000
  -9   3   3   16903    1193                   16252    1.24   -0.30  1.0000
   9   3  -3   12349     591                   12317   -0.31   -1.72  1.0000
  -9   3   4    3545     910                    3583    0.02    0.16  1.0000
   9   3  -4    3930     357                    3829   -1.88    0.78  1.0000
  -9   3   4    3738     695                    3777    0.02    0.16  1.0000
  -9   3   5     979     586                     865    1.66    2.50  1.0000
   9   3  -5     558     251                     447   -1.60   -1.98  1.0000
  -9   3   5     504     441                     414    1.66    2.50  1.0000
   9   3  -6   22154    1425                   23157    0.54   -1.58  1.0000
  -9   3   6   19690    1634                   19595    0.02   -0.18  1.0000
  -9   3   6   25837    1690                   25728    0.02   -0.18  1.0000
  -9   3   7    3788     735                    3787   -0.45    0.00  1.0000
   9   3  -7    2711     457                    2709    0.75   -0.14  1.0000
  -9   3   7    2719     666                    2718   -0.45    0.00  1.0000
  -9   3   8    5835     920                    6740   -3.11    2.37  1.0000
  -9   3   8    7337     967                    8351   -3.11    2.37  1.0000
   9   3  -8    4471     690                    5198    2.80   -1.63  1.0000
   9   3  -9    4854     867                    4619    0.60   -1.11  1.0000
  -9   3   9    4714     840                    4338   -1.15    1.23  1.0000
  -9   3   9    5450     799                    5046   -1.15    1.23  1.0000
  -9   3  10     505     675                     366    0.58   -1.64  1.0000
   9   3 -10     205     492                     174   -0.05    0.56  1.0000
  -9   3  11      68     508                    -198   -3.15   -2.62  1.0000
   9   3 -11      29     898                    -638    1.74    2.02  1.0000
   9   3 -12      75     810                    -174   -2.64   -3.42  1.0000
  -9   3  12     569     651                     849    3.01    4.02  1.0000
  -9   3  13    2544    1048                    1898   -0.33    3.42  1.0000
   9   3 -13    3633    1240                    3028    0.76   -2.67  1.0000
  -9   3  14    2356    1019                    2207   -1.69   -0.96  1.0000
   9   3 -14    1584    1061                    1692    0.54    1.43  1.0000
  -9   3  15      10    1156                    -987    1.56    0.11  1.0000
  -9   4   1    2212     607                    2152    0.05   -1.40  1.0000
  -9   4   1    3523     745                    3449    0.05   -1.40  1.0000
  -9   4   2   19395    1190                   18673   -1.73   -2.03  1.0000
  -9   4   2   16399    1355                   15734   -1.73   -2.03  1.0000
  -9   4   3   19048    1412                   19158   -0.98   -0.52  1.0000
  -9   4   3   17391    1298                   17496   -0.98   -0.52  1.0000
  -9   4   4    8458     915                    8197   -0.99    0.78  1.0000
   9   4  -4    5934     356                    6381    1.32    0.90  1.0000
  -9   4   4    7784     826                    7534   -0.99    0.78  1.0000
   9   4  -5    1283     336                    1481   -0.11   -2.27  1.0000
  -9   4   5    1157     556                    1222   -0.58    0.03  1.0000
  -9   4   5    1466     605                    1539   -0.58    0.03  1.0000
   9   4  -6    8219     770                    9166    1.91   -2.51  1.0000
  -9   4   6   10600    1285                   11720    2.52   -2.36  1.0000
  -9   4   6    9187    1101                   10230    2.52   -2.36  1.0000
   9   4  -7    2148     459                    1833   -1.64   -1.39  1.0000
  -9   4   7    1508     701                    1318   -1.17   -0.98  1.0000
  -9   4   7    2332     634                    2095   -1.17   -0.98  1.0000
  -9   4   8    1553     609                    1467    0.02   -2.58  1.0000
  -9   4   8    1407     620                    1324    0.02   -2.58  1.0000
   9   4  -8     864     461                     778   -0.14   -2.01  1.0000
  -9   4   9   11530    1197                   11735    1.46    1.43  1.0000
   9   4  -9    9343    1016                    9088    0.44    1.55  1.0000
   9   4 -10    6486    1017                    6553    0.96   -0.06  1.0000
  -9   4  10    6378     839                    7012    0.21   -1.92  1.0000
  -9   4  11    5402    1094                    4936   -0.46    2.49  1.0000
   9   4 -11    2674     841                    2406    0.33    2.45  1.0000
   9   4 -12    2690    1591                    3268   -2.59    0.81  1.0000
  -9   4  12      43     844                    -675   -2.63    1.93  1.0000
   9   4 -13      28     576                    -115    1.34   -2.26  1.0000
  -9   4  13    1802     845                    2308    1.48   -3.12  1.0000
  -9   4  14    1889    1378                    1772    1.50    0.37  1.0000
  -9   4  15    1957    1010                    1936    0.02    1.10  1.0000
  -9   5   1   11793     883                   11513    2.16   -2.42  1.0000
  -9   5   1   10466     966                   10200    2.16   -2.42  1.0000
  -9   5   2   18936    1244                   18630   -0.87   -0.38  1.0000
  -9   5   2   18986    1630                   18680   -0.87   -0.38  1.0000
  -9   5   3     836     523                     770   -2.34    1.05  1.0000
  -9   5   3    1741     801                    1656   -2.34    1.05  1.0000
  -9   5   4    8267     995                    8261   -1.04   -0.81  1.0000
  -9   5   4    7027     878                    7021   -1.04   -0.81  1.0000
  -9   5   5    6405     859                    5924    2.01    1.93  1.0000
  -9   5   5    4741     821                    4325    2.01    1.93  1.0000
   9   5  -5    4644     394                    4589   -2.38    0.04  1.0000
   9   5  -6    2696     428                    2480    1.60    1.27  1.0000
  -9   5   6    4108     739                    3914   -0.46    1.10  1.0000
  -9   5   6    5501    1028                    5277   -0.46    1.10  1.0000
   9   5  -7    3218     490                    3567   -0.91    1.53  1.0000
  -9   5   7    4140     658                    4633    1.56   -1.51  1.0000
  -9   5   7    2877     725                    3289    1.56   -1.51  1.0000
   9   5  -8     639     463                     549    0.83   -0.99  1.0000
  -9   5   8    2083     578                    1843    0.25    1.48  1.0000
   9   5  -9   15914    2961                   17127    2.60    0.87  1.0000
  -9   5   9    5197     774                    5443   -1.21   -1.61  1.0000
   9   5 -10      39     667                    -174    2.54   -1.78  1.0000
  -9   5  10    1924    1193                    2414   -2.79    0.48  1.0000
  -9   5  11    2016    1003                    1811   -2.34   -0.17  1.0000
   9   5 -11    3381     927                    3705    0.22    1.51  1.0000
  -9   5  12    1589    1034                    1173    3.02   -0.64  1.0000
  -9   5  13    1642    1147                    1594    0.52    1.40  1.0000
  -9   5  14     707     923                     895   -2.16   -1.44  1.0000
  -9   6   1    1383     578                    1046    2.29   -0.82  1.0000
  -9   6   1     700     715                     467    2.29   -0.82  1.0000
  -9   6   2   10106    1019                   10478   -2.20   -1.86  1.0000
  -9   6   2    9532    1076                    9893   -2.20   -1.86  1.0000
  -9   6   3    2591     854                    2701    1.76   -0.43  1.0000
  -9   6   3     326     576                     357    1.76   -0.43  1.0000
  -9   6   4    8441     958                    7493   -0.41    2.70  1.0000
  -9   6   4    7302     855                    6422   -0.41    2.70  1.0000
   9   6  -5    6507     473                    6753    0.43   -2.17  1.0000
  -9   6   5    6881     792                    7609   -2.34   -0.42  1.0000
  -9   6   5    6075     994                    6760   -2.34   -0.42  1.0000
   9   6  -5    6794     540                    7046    0.43   -2.17  1.0000
   9   6  -6    1199     402                    1061    0.88   -0.86  1.0000
  -9   6   6    1324     790                    1117    1.48   -0.10  1.0000
   9   6  -6    1216     387                    1077    0.88   -0.86  1.0000
   9   6  -7    1170     606                    1097   -0.51    0.22  1.0000
  -9   6   7     185     654                     191    0.52    0.50  1.0000
  -9   6   8      50     684                     109    0.38   -2.06  1.0000
   9   6  -8     347     434                     521    0.33   -2.46  1.0000
  -9   6   9     701     879                    1043    1.21   -2.71  1.0000
  -9   6  10     869     855                     855   -0.41   -0.89  1.0000
  -9   6  11     398     692                     387    1.56    3.15  1.0000
  -9   6  12    3395     860                    3607   -0.54    1.01  1.0000
  -9   6  13     313    1111                     528    1.87   -1.84  1.0000
  -9   6  14    2204    1333                    2083    0.50   -0.46  1.0000
  -9   7   1    1005     768                    1425    0.16   -3.04  1.0000
  -9   7   2    2903     796                    2935    0.59   -0.10  1.0000
  -9   7   3    1914     575                    1642   -1.63    0.73  1.0000
  -9   7   4    3225     873                    3600    0.40   -2.64  1.0000
  -9   7   5     381     516                     625    2.80    0.91  1.0000
   9   7  -5     594     214                     989   -3.44    1.01  1.0000
  -9   7   6    3102     841                    3310    0.29    2.03  1.0000
   9   7  -6    2011     468                    2035   -0.01   -0.45  1.0000
  -9   7   7    5137     896                    4831    0.84   -0.72  1.0000
  -9   7   8    1460     544                    1414   -0.91    0.71  1.0000
  -9   7   9    3665     983                    3821   -0.20    0.75  1.0000
  -9   7  10      10     548                    -110   -1.59    0.18  1.0000
  -9   7  11     830    1045                     660   -1.04   -1.68  1.0000
  -9   7  12     645    1047                     689    0.96    1.14  1.0000
  -9   7  13     709     993                     717   -0.02   -0.08  1.0000
  -9   8   1    4434     984                    4728    0.65   -1.30  1.0000
  -9   8   2    1969     930                    1750   -1.41    0.75  1.0000
  -9   8   3    3897     819                    3712   -0.21   -0.74  1.0000
  -9   8   4     442     734                     734   -0.57    3.26  1.0000
  -9   8   5     537     596                     515   -1.65    1.26  1.0000
  -9   8   6    1557     595                    1298    1.81   -1.31  1.0000
  -9   8   7    6826     946                    5811    0.75   -4.12  1.0000
  -9   8   8    1616     866                    1570   -1.27   -1.23  1.0000
  -9   8   9    5594     923                    5646   -0.04    3.00  1.0000
  -9   8  10    2445    1089                    2669    2.59   -0.14  1.0000
  -9   8  11    1623    1120                    1748   -0.45   -0.92  1.0000
  -9   8  12    1714    1232                    1725   -0.78    0.32  1.0000
  -9   8  13     328    1179                     302    1.21    0.55  1.0000
  -9   9   1    3439     844                    3513    1.75   -0.58  1.0000
  -9   9   2    1159     654                    1472   -1.56   -2.44  1.0000
  -9   9   3    2855     925                    2694    0.12   -1.74  1.0000
  -9   9   4    1177     841                    1682   -3.03    1.58  1.0000
  -9   9   5     713     838                     676    2.54    1.99  1.0000
  -9   9   6    3523     863                    2399    5.51    1.40  1.0000
  -9   9   7     381     997                     431    2.33   -1.82  1.0000
  -9   9   8    1359     863                    2211   -5.25   -0.28  1.0000
  -9   9   9    1251     973                    1513   -2.46    1.43  1.0000
  -9   9  10     793     840                     840    2.97    0.47  1.0000
  -9   9  11     702     869                     788   -0.05   -1.46  1.0000
  -9   9  12     316     681                     191   -1.94    0.46  1.0000
  -9  10   1    3702    1113                    3283    3.13   -3.99  1.0000
  -9  10   2    2206    1005                    2174    3.27    0.32  1.0000
  -9  10   3    4340    1059                    4993   -4.58    0.02  1.0000
  -9  10   4     318     920                     568   -3.50   -0.37  1.0000
  -9  10   5     113     944                     566   -0.47    6.69  1.0000
  -9  10   6     353    1022                     404    0.65    1.03  1.0000
  -9  10   7    2478     887                    2446    0.51   -4.83  1.0000
  -9  10   8     456    1075                     807   -0.20   -5.42  1.0000
  -9  10   9      16     781                     -54   -0.06    1.97  1.0000
  -9  10  10      14    1268                    -540    0.51    1.80  1.0000
  -9  11   1      18    1216                       0    1.57    1.44  1.0000
  -9  11   2     900    1110                     406   -3.17   -3.75  1.0000
  -9  11   3    1535    1163                     785    2.64   -5.28  1.0000
  -9  11   4    2401    1134                    2268   -2.67    2.26  1.0000
  -9  11   5    4720    1104                    4524   -0.80    0.29  1.0000
  -9  11   6      31    1021                      27    5.13    1.45  1.0000
  -9  11   7      10     778                      80    3.46    1.83  1.0000
  -9  11   8     346    1073                     295   -0.13    0.87  1.0000
  -9  11   9    1681    1262                    1074   -4.17   -0.40  1.0000
  -9  12   1      32     888                     108    1.93   -1.90  1.0000
  -9  12   2    1848     971                    2292    2.32    1.04  1.0000
  -9  12   3      30     890                    -297   -2.16    1.68  1.0000
  -9  12   4    2127    1266                    1643   -1.73   -2.30  1.0000
  -9  12   5     431    1210                     269    0.29    2.35  1.0000
  -9  12   6     688     886                     429   -3.03   -0.30  1.0000
  -9  12   7    3431    1528                    3592    0.41   -0.84  1.0000
   8 -13   0     261     752                     242   -0.29   -0.18  1.0000
   8 -12   1    1113     964                     937    0.84    1.18  1.0000
   8 -12   0    2379     916                    2829   -2.14   -0.80  1.0000
   8 -11   1     213     860                      54    0.49    3.82  1.0000
   8 -11   0     312    1001                     460   -2.44   -0.13  1.0000
   8 -10   1      16     755                    -917    0.53    1.94  1.0000
   8 -10   0     771     624                     841   -3.51   -2.63  1.0000
   8  -9   1     609     568                     622   -1.05    1.50  1.0000
   8  -9   0    4217    1089                    4545   -1.67   -0.63  1.0000
   8  -8   1    4377     651                    4395    0.20    0.83  1.0000
   8  -8   0    6072     874                    5486   -1.27   -1.56  1.0000
  -8  -7  -9    2067     766                    1673    0.52   -2.80  1.0000
  -8  -7  -8    3447     808                    3200   -0.81   -2.19  1.0000
  -8  -7  -7      90     408                     321   -5.87    1.15  1.0000
  -8  -7  -6    1298     437                    1341    2.65    0.24  1.0000
  -8  -7  -5    2707     402                    2212    1.42   -2.28  1.0000
  -8  -7  -4     128     141                     225   -1.82    0.14  1.0000
   8  -7   1    4846     762                    5441   -1.36    1.94  1.0000
   8  -7   0     839     410                     821    0.51   -0.81  1.0000
  -8  -6  -9    3026     751                    3057   -0.40   -0.21  1.0000
  -8  -6  -8    1978     763                    1582   -2.11   -2.87  1.0000
  -8  -6  -7    1455     660                    1148   -1.49    1.81  1.0000
  -8  -6  -6     186     581                     145    0.06    3.49  1.0000
  -8  -6  -5    1110     407                    1452   -0.39   -2.83  1.0000
  -8  -6  -4    7133     513                    7142   -1.60    0.51  1.0000
   8  -6   1    2246     491                    2046   -1.29   -0.47  1.0000
   8  -6   0    2353     933                    2661   -2.17   -2.11  1.0000
  -8  -5 -10    1046     895                    1438    1.96   -1.97  1.0000
  -8  -5  -9    1986     713                    1893   -0.58   -0.74  1.0000
  -8  -5  -8    3550     778                    3832   -1.45    0.47  1.0000
  -8  -5  -7    4120     789                    4024   -2.21    0.15  1.0000
  -8  -5  -6    3548     686                    4026    2.08    0.17  1.0000
  -8  -5  -5    8451     927                    8472    0.11    0.00  1.0000
  -8  -5  -4     323     253                     365   -0.65   -0.52  1.0000
  -8  -5  -4     582     290                     638   -0.65   -0.52  1.0000
  -8  -5  -3    1503     168                    1457    0.04    1.96  1.0000
  -8  -5  -3    1054     169                    1013    0.04    1.96  1.0000
   8  -5   1   18186    1369                   18068   -1.48    0.67  1.0000
   8  -5   0    6549     770                    7203   -2.56   -0.62  1.0000
  -8  -4 -10    2082     979                    1822   -2.12   -2.37  1.0000
  -8  -4  -9    1727     740                    1260   -2.77   -4.80  1.0000
  -8  -4  -8    2354     745                    2401    0.24   -0.02  1.0000
  -8  -4  -7    1469     640                    1196    0.59    1.89  1.0000
  -8  -4  -6    8527     902                    9045   -1.37   -0.25  1.0000
  -8  -4  -5    4281     654                    4602    1.47   -0.28  1.0000
  -8  -4  -4     248     281                     281   -0.83    0.43  1.0000
  -8  -4  -4    2625     403                    2734   -0.83    0.43  1.0000
  -8  -4  -3     361     232                     465   -1.12   -1.18  1.0000
  -8  -4  -3     981     309                    1150   -1.12   -1.18  1.0000
   8  -4   1    3774     493                    3559   -0.14    3.42  1.0000
   8  -4   0    9882     855                    9366    1.40   -0.92  1.0000
  -8  -3 -10    2472     989                    3102    6.80   -1.30  1.0000
  -8  -3  -9    1512     828                    1767   -0.78    1.38  1.0000
  -8  -3  -8    1049     694                     694   -5.36    2.82  1.0000
  -8  -3  -7     970     558                     976    0.57   -1.76  1.0000
  -8  -3  -6      98     420                     140    0.49    1.47  1.0000
  -8  -3  -5    4142     508                    3775   -0.89    1.38  1.0000
  -8  -3  -5    4665     817                    4275   -0.89    1.38  1.0000
  -8  -3  -4    1383     394                    1237    1.16   -2.04  1.0000
  -8  -3  -4    2162     425                    1983    1.16   -2.04  1.0000
  -8  -3  -3    6130     488                    6505   -0.11    1.22  1.0000
  -8  -3  -3    2934     477                    3195   -0.11    1.22  1.0000
  -8  -3  -2    2283     250                    2189   -2.18   -0.10  1.0000
  -8  -3  -2    1198     202                    1125   -2.18   -0.10  1.0000
   8  -3   1    1927     552                    1847   -0.16   -0.62  1.0000
   8  -3   0    3487     598                    3764   -4.67    1.05  1.0000
   8  -3   0    3481     580                    3758   -4.67    1.05  1.0000
   8  -3   0    4819     552                    5159   -4.67    1.05  1.0000
  -8  -2 -11    1388    1075                     992   -0.67    4.86  1.0000
  -8  -2 -10       8     887                    -444   -1.44    0.09  1.0000
  -8  -2  -9      76     808                     362   -1.88   -8.61  1.0000
  -8  -2  -8    2312     589                    2605    1.42   -0.46  1.0000
  -8  -2  -7    1913     648                    2279    1.44    1.89  1.0000
  -8  -2  -6    1247     452                    1497   -2.00   -0.82  1.0000
  -8  -2  -5     760     422                     872    1.80    0.21  1.0000
  -8  -2  -5    1031     397                    1162    1.80    0.21  1.0000
  -8  -2  -4   10573     802                   10693    0.18    0.51  1.0000
  -8  -2  -4   11028     904                   11150    0.18    0.51  1.0000
  -8  -2  -3    6121     589                    6601   -0.24   -1.53  1.0000
  -8  -2  -3    3865     486                    4248   -0.24   -1.53  1.0000
   8  -2   2    4914     718                    4829    1.37    0.16  1.0000
  -8  -2  -2    5142     487                    5366   -0.02    0.81  1.0000
   8  -2   1   13981    1161                   13631    0.42    1.38  1.0000
  -8  -2  -1   17191     752                   17235   -0.21    2.83  1.0000
  -8  -2  -1   13760     806                   13796   -0.21    2.83  1.0000
   8  -2   1   15269    1134                   14904    0.42    1.38  1.0000
   8  -2   0      12     331                       0    1.45   -0.88  1.0000
   8  -2   0      12     510                     -30    1.45   -0.88  1.0000
  -8  -2   0     132     169                     282    1.87   -1.96  1.0000
   8  -2   0      51     359                     111    1.45   -0.88  1.0000
  -8  -2   0     254     141                     451    1.87   -1.96  1.0000
  -8  -1 -11     480    1109                     388   -1.09   -0.34  1.0000
  -8  -1 -10    3635    1173                    4407    6.53    0.75  1.0000
  -8  -1  -9    3513     674                    3337    1.24    1.36  1.0000
  -8  -1  -8    2783     733                    3549   -3.28    2.33  1.0000
  -8  -1  -7    8619    1106                    8822   -0.48   -1.25  1.0000
  -8  -1  -6     724     510                     709   -0.09   -1.25  1.0000
  -8  -1  -5    3346     647                    3401   -0.46    0.37  1.0000
  -8  -1  -5    2846     569                    2897   -0.46    0.37  1.0000
  -8  -1  -4    7824     898                    7425    1.11    0.24  1.0000
  -8  -1  -4    6495     712                    6132    1.11    0.24  1.0000
   8  -1   3   21128    1558                   21345   -1.47   -1.88  1.0000
  -8  -1  -3   23035    1433                   23742   -0.77    0.86  1.0000
   8  -1   2     230     332                     442   -3.27   -0.37  1.0000
  -8  -1  -2     401     333                     305   -2.43    0.59  1.0000
   8  -1   2      44     266                     -30   -3.27   -0.37  1.0000
  -8  -1  -2     373     280                     280   -2.43    0.59  1.0000
   8  -1   1   20523    1316                   19981   -0.14   -1.40  1.0000
   8  -1   1   21099    1138                   20549   -0.14   -1.40  1.0000
  -8  -1  -1   12908     804                   12464    1.76    2.54  1.0000
  -8  -1  -1   21384    1387                   20821    1.76    2.54  1.0000
  -8  -1   0      12     194                    -555    1.58    0.78  1.0000
   8  -1   0   17492    1354                   18292   -1.66   -0.02  1.0000
   8  -1   0   15510    1173                   16264   -1.66   -0.02  1.0000
   8  -1   0   19214     972                   20052   -1.66   -0.02  1.0000
  -8  -1   0   17033    1015                   17945    1.58    0.78  1.0000
  -8   0 -10    3218    1033                    3320   -0.15    1.53  1.0000
  -8   0  -9     696     869                     645   -0.60   -0.68  1.0000
  -8   0  -8     640     844                     900    2.27   -0.61  1.0000
  -8   0  -7    7632     904                    6760    2.51   -0.53  1.0000
  -8   0  -6       1     535                    -113    0.34    0.18  1.0000
  -8   0  -5    7219     898                    6616   -1.68    1.05  1.0000
  -8   0  -5    8931     846                    8259   -1.68    1.05  1.0000
  -8   0  -4   14858     984                   14321   -1.25   -1.20  1.0000
  -8   0  -4   14635    1205                   14102   -1.25   -1.20  1.0000
  -8   0  -3   14742    1145                   14964   -0.02   -3.45  1.0000
  -8   0  -3   13331     836                   13540   -0.02   -3.45  1.0000
  -8   0  -2    3379     554                    3324   -0.09    1.49  1.0000
  -8   0  -2    4071     438                    4012   -0.09    1.49  1.0000
  -8   0  -1    2995     636                    2874    0.99    2.11  1.0000
  -8   0  -1    2166     326                    2061    0.99    2.11  1.0000
  -8   0   0   73294    3348                   75985    2.43   -0.35  1.0000
  -8   0   0   82010    2929                   84855    2.43   -0.35  1.0000
  -8   0   1   11449     974                   12814    2.99    1.40  1.0000
  -8   0   1   12578     919                   14007    2.99    1.40  1.0000
  -8   0   2    1319     281                     785    4.14    0.36  1.0000
  -8   0   2    1448     277                     885    4.14    0.36  1.0000
  -8   0   3     468     276                     801   -3.26   -1.03  1.0000
  -8   0   3     423     285                     741   -3.26   -1.03  1.0000
  -8   0   4   27461    1621                   27637   -0.23   -0.31  1.0000
  -8   0   4   29272    1481                   29454   -0.23   -0.31  1.0000
  -8   0   5    2937     420                    2964   -0.09    1.28  1.0000
  -8   0   5    2548     380                    2572   -0.09    1.28  1.0000
  -8   0   6      58     365                     253   -4.36   -0.69  1.0000
  -8   0   6     368     441                     764   -4.36   -0.69  1.0000
  -8   0   7   35179    2244                   36285   -1.16   -2.63  1.0000
  -8   0   7   33411    1906                   34488   -1.16   -2.63  1.0000
  -8   0   8   34191    2214                   33344    1.22   -0.61  1.0000
  -8   0   8   34738    2176                   33884    1.22   -0.61  1.0000
  -8   0   9    1016     500                    1353    2.38   -0.67  1.0000
  -8   0   9    1162     574                    1520    2.38   -0.67  1.0000
  -8   0  10    1251     528                    1144    0.72    0.69  1.0000
  -8   0  11    1582    1315                    2075    2.81    0.66  1.0000
   8   1  -1   12085     704                   11397   -1.47   -0.62  1.0000
  -8   1   1   12824     917                   12202    1.02    0.97  1.0000
   8   1  -1    9647     857                    9033   -1.47   -0.62  1.0000
  -8   1   1   14758     834                   14090    1.02    0.97  1.0000
  -8   1   2    4574     470                    4174    1.70   -3.50  1.0000
   8   1  -2    5206     561                    4397    0.75    3.33  1.0000
  -8   1   2    5559     557                    5123    1.70   -3.50  1.0000
   8   1  -2    5759     389                    4907    0.75    3.33  1.0000
  -8   1   3   37527    1693                   38599   -0.13   -3.78  1.0000
  -8   1   3   37264    1834                   38332   -0.13   -3.78  1.0000
   8   1  -3   29491    1747                   31292    1.74    2.94  1.0000
   8   1  -3   37363    1698                   39389    1.74    2.94  1.0000
   8   1  -4   21819    1094                   20927   -1.16   -1.02  1.0000
  -8   1   4   20502    1170                   19605    0.35    2.33  1.0000
  -8   1   4   20325    1167                   19432    0.35    2.33  1.0000
   8   1  -5   14951    1295                   15242   -0.78    3.72  1.0000
  -8   1   5   14806     921                   14804    0.85   -2.21  1.0000
  -8   1   5   13424    1088                   13421    0.85   -2.21  1.0000
   8   1  -6     863     339                    1017    1.88   -0.87  1.0000
  -8   1   6    1270     376                    1216    2.23    0.32  1.0000
  -8   1   6    1370     336                    1314    2.23    0.32  1.0000
  -8   1   7   10121     961                   10011   -0.75    1.38  1.0000
   8   1  -7    8526     885                    8831    0.13   -2.78  1.0000
  -8   1   7    9610     845                    9502   -0.75    1.38  1.0000
   8   1  -8     656     488                     546    0.30   -1.91  1.0000
  -8   1   8     172     467                     175   -2.08    2.09  1.0000
  -8   1   8      35     368                     -85   -2.08    2.09  1.0000
   8   1  -9     789     549                     693    0.03    0.88  1.0000
  -8   1   9     496     569                     512   -1.65   -0.99  1.0000
  -8   1   9    1307     876                    1343   -1.65   -0.99  1.0000
  -8   1  10    3374     700                    3005   -1.24    1.20  1.0000
  -8   1  10    2703     486                    2374   -1.24    1.20  1.0000
   8   1 -10    2233     551                    2320   -1.31   -1.43  1.0000
  -8   1  11   12776    1207                   11874   -0.10   -2.60  1.0000
   8   1 -11   13427    1309                   12742    0.16    2.06  1.0000
   8   1 -12    3142     956                    3477   -0.53    2.04  1.0000
   8   1 -13     556     866                     635   -0.90   -1.47  1.0000
   8   1 -14       6     946                    -172   -1.17   -0.07  1.0000
   8   1 -15      14    1223                   -2673   -1.10   -1.54  1.0000
   8   1 -16    3124    1633                    3295   -0.48   -0.68  1.0000
   8   2  -1    7108     645                    6209    1.45    2.36  1.0000
  -8   2   1    9608     611                    8286    0.18    3.70  1.0000
  -8   2   1    9602     721                    8281    0.18    3.70  1.0000
   8   2  -2    2350     278                    1750    2.87   -2.37  1.0000
  -8   2   2    1508     387                    1077    2.98   -1.09  1.0000
  -8   2   2    1841     389                    1361    2.98   -1.09  1.0000
  -8   2   3    8630     774                    7423   -3.44    0.36  1.0000
   8   2  -3    7510     415                    6742   -2.25    0.24  1.0000
  -8   2   3    9074     670                    7835   -3.44    0.36  1.0000
  -8   2   4    1073     387                    1023   -0.19   -0.35  1.0000
   8   2  -4    1059     251                    1396    0.96    2.35  1.0000
  -8   2   4     685     393                     645   -0.19   -0.35  1.0000
  -8   2   5    1125     388                    1192    0.56    0.91  1.0000
   8   2  -5    1183     310                    1099   -0.64   -0.21  1.0000
  -8   2   5    1948     538                    2037    0.56    0.91  1.0000
  -8   2   6    5555     668                    5423   -0.42   -0.20  1.0000
   8   2  -6    5894     513                    5344   -2.50    0.25  1.0000
  -8   2   6    5206     600                    5078   -0.42   -0.20  1.0000
  -8   2   7    8120     784                    8745    0.09   -2.00  1.0000
  -8   2   7    6696     805                    7264    0.09   -2.00  1.0000
   8   2  -7    6840     719                    6801    0.63    0.55  1.0000
  -8   2   8    6240     816                    6294    0.95   -0.42  1.0000
  -8   2   8    6979    1010                    7036    0.95   -0.42  1.0000
   8   2  -8    5078     695                    5265    1.37   -0.31  1.0000
   8   2  -9     788     523                     611   -0.81    1.58  1.0000
  -8   2   9       1     593                    -170   -0.40   -0.29  1.0000
  -8   2   9    1513     723                    1474   -0.40   -0.29  1.0000
   8   2 -10     254     612                     321   -0.59    1.09  1.0000
  -8   2  10       8     369                     -85    0.09    1.41  1.0000
  -8   2  10       8     578                     -87    0.09    1.41  1.0000
   8   2 -11    3006     845                    3059    3.17   -0.77  1.0000
  -8   2  11    3327     655                    3361    3.12   -0.73  1.0000
   8   2 -12     673     639                     697   -4.28    1.86  1.0000
  -8   2  12    3214     941                    3450   -4.28    1.51  1.0000
  -8   2  13    1266     855                    1310   -1.36   -0.57  1.0000
   8   2 -13     668     722                     636   -0.96   -0.92  1.0000
   8   2 -14     488     832                     545    0.78    0.18  1.0000
  -8   2  14    1044    1079                    1050    0.07    0.05  1.0000
   8   2 -15     262     938                     227    0.67   -0.03  1.0000
  -8   2  15       6    1214                       0   -0.45    1.16  1.0000
  -8   2  16     946    1149                     757    1.23    1.26  1.0000
   8   2 -16    1420    1239                    1323    2.38   -0.14  1.0000
  -8   3   1    3849     526                    3512    1.28   -0.54  1.0000
  -8   3   1    3744     601                    3412    1.28   -0.54  1.0000
  -8   3   1    4923     665                    4541    1.28   -0.54  1.0000
  -8   3   2    9124     912                    9550    2.36   -1.32  1.0000
  -8   3   2    9444     778                    9877    2.36   -1.32  1.0000
   8   3  -3    1678     193                    2252    2.78    2.21  1.0000
  -8   3   3    2225     469                    2342   -0.21   -1.79  1.0000
  -8   3   3    2408     640                    2530   -0.21   -1.79  1.0000
   8   3  -4   14791     788                   14140    1.17   -1.14  1.0000
  -8   3   4   14473    1022                   13585   -0.35    1.88  1.0000
  -8   3   4   15976    1090                   15042   -0.35    1.88  1.0000
  -8   3   5    8786     758                    8249   -1.80   -1.64  1.0000
   8   3  -5    8311     597                    7585   -0.67    2.12  1.0000
  -8   3   5    8160     746                    7643   -1.80   -1.64  1.0000
  -8   3   6    3875     847                    3473    2.23    0.76  1.0000
  -8   3   6    2686     719                    2351    2.23    0.76  1.0000
   8   3  -6    1125     344                    1116   -0.79   -1.43  1.0000
  -8   3   7     655     472                     611    0.32   -0.40  1.0000
   8   3  -7    2131     607                    2140   -1.13   -0.03  1.0000
  -8   3   7    2645     596                    2556    0.32   -0.40  1.0000
  -8   3   8   11683    1085                   11581    1.44    0.00  1.0000
   8   3  -8   11362    1255                   11094   -0.97    0.60  1.0000
  -8   3   8   11911     979                   11808    1.44    0.00  1.0000
   8   3  -9   13558    1203                   14146    0.98    1.60  1.0000
  -8   3   9   15573    1461                   15875   -1.08   -1.24  1.0000
  -8   3   9   11583    1152                   11842   -1.08   -1.24  1.0000
  -8   3  10    1239     648                    1438    1.66    2.02  1.0000
   8   3 -10     751     644                    1082   -2.38   -2.70  1.0000
  -8   3  11    3586     679                    2970   -0.72   -2.95  1.0000
   8   3 -11    3357     847                    2890    1.03    1.92  1.0000
  -8   3  12    1526    1190                    1813   -0.99   -2.49  1.0000
   8   3 -12     379     843                     407   -0.11    1.75  1.0000
   8   3 -13     577     838                     404   -1.50   -4.05  1.0000
  -8   3  13    1722     934                    1585    1.18    2.66  1.0000
  -8   3  14    1014     734                     960   -0.73    0.62  1.0000
   8   3 -14    2301    1089                    2207    1.10   -1.05  1.0000
  -8   3  15     751     731                     815   -0.86    0.53  1.0000
   8   3 -15       3    1108                    -312   -0.19   -0.88  1.0000
  -8   4   1   18453    1247                   17708    0.25    5.09  1.0000
  -8   4   1   16330    1382                   15624    0.25    5.09  1.0000
  -8   4   1   14270    1347                   13604    0.25    5.09  1.0000
  -8   4   2    6666     936                    6424    0.63   -1.48  1.0000
  -8   4   2    9178     804                    8895    0.63   -1.48  1.0000
  -8   4   2    9356     773                    9070    0.63   -1.48  1.0000
  -8   4   3   24072    1435                   23792   -1.57   -1.20  1.0000
  -8   4   3   26291    1696                   25999   -1.57   -1.20  1.0000
   8   4  -4   11785     650                   12145   -0.27    2.18  1.0000
  -8   4   4   10570    1155                   10657    1.01   -1.10  1.0000
  -8   4   4   11892    1030                   11985    1.01   -1.10  1.0000
  -8   4   5    2360     670                    2121   -0.50    2.53  1.0000
   8   4  -5    1231     256                    1139   -0.75    2.63  1.0000
  -8   4   5    1042     494                     879   -0.50    2.53  1.0000
  -8   4   6   27170    1769                   25818   -2.32    0.89  1.0000
   8   4  -6   25495    1542                   24667   -1.30    0.08  1.0000
  -8   4   6   24142    1655                   22868   -2.32    0.89  1.0000
  -8   4   7    1198     469                    1298    0.06    0.76  1.0000
  -8   4   7     979     704                    1070    0.06    0.76  1.0000
   8   4  -7     495     408                     582    0.47    1.09  1.0000
  -8   4   8    2520     499                    2497   -0.17   -0.19  1.0000
  -8   4   8    3534     848                    3506   -0.17   -0.19  1.0000
   8   4  -8    3117     556                    2984   -0.33   -0.76  1.0000
  -8   4   9    1439    1366                    1477    0.22   -0.12  1.0000
   8   4  -9     206     528                     176   -0.72   -0.08  1.0000
   8   4 -10    5560     909                    5710   -0.38   -0.92  1.0000
  -8   4  10    4766     784                    5012    0.75   -0.50  1.0000
   8   4 -11    1761     876                    2101    1.37   -1.57  1.0000
  -8   4  11    1351     590                    1573    0.82   -2.24  1.0000
  -8   4  12    1493     703                    1941   -1.94    1.88  1.0000
   8   4 -12    1866     958                    2526   -2.39    2.59  1.0000
   8   4 -13     118     894                     115   -1.13   -0.42  1.0000
  -8   4  13     543    1041                     591   -1.39   -0.14  1.0000
  -8   4  14    1362     842                    1488    1.77   -1.12  1.0000
   8   4 -14     216     686                     200    2.18   -0.29  1.0000
  -8   4  15    4564    1399                    4643    0.56    0.34  1.0000
   8   4 -15    2932    1445                    2947    1.11    1.19  1.0000
  -8   5   1   18324    1440                   19324    1.84    0.08  1.0000
  -8   5   1   18101    1545                   19095    1.84    0.08  1.0000
  -8   5   2   12171     938                   13156    3.76   -1.32  1.0000
  -8   5   2   12692    1081                   13698    3.76   -1.32  1.0000
  -8   5   3   10115    1072                   10156   -0.76    0.86  1.0000
  -8   5   3   13050    1164                   13097   -0.76    0.86  1.0000
   8   5  -4    5251     340                    5727    1.34   -0.90  1.0000
  -8   5   4    5008     860                    5378   -1.52    0.15  1.0000
   8   5  -4    5536     392                    6024    1.34   -0.90  1.0000
  -8   5   4    4390     712                    4737   -1.52    0.15  1.0000
   8   5  -5   14208     984                   13612   -2.50    1.24  1.0000
  -8   5   5   17300    1224                   15613    0.28   -3.32  1.0000
  -8   5   5   16039    1342                   14416    0.28   -3.32  1.0000
   8   5  -6   11686     936                   11887   -1.74   -1.44  1.0000
  -8   5   6   15572    1395                   15888    1.47    1.05  1.0000
  -8   5   6   12722    1042                   13007    1.47    1.05  1.0000
  -8   5   7    4870     951                    4532   -0.35    1.67  1.0000
  -8   5   7    2753     632                    2499   -0.35    1.67  1.0000
   8   5  -7    3232     469                    3071    0.32   -0.71  1.0000
  -8   5   8     835     469                     855    1.16    0.33  1.0000
   8   5  -8     499     528                     557   -1.63   -0.21  1.0000
  -8   5   9   13600    1220                   12854    0.92    1.35  1.0000
   8   5  -9   10706    1234                   10348   -0.79   -0.41  1.0000
  -8   5  10     665     612                     501    1.47   -1.16  1.0000
   8   5 -10     154     439                     146   -0.15    0.07  1.0000
  -8   5  11    3918     893                    3656   -2.00    0.48  1.0000
   8   5 -11    5593    1078                    5475    2.82   -0.45  1.0000
  -8   5  12    2913    1034                    2879    0.24    0.40  1.0000
   8   5 -12    2983     956                    3069    0.15    0.51  1.0000
   8   5 -13    5239    1265                    4686   -2.21   -2.74  1.0000
  -8   5  13    2120     979                    1817    1.85    2.45  1.0000
  -8   5  14    3092    1424                    3070    0.32    1.33  1.0000
  -8   5  15    1460    1947                    1641   -0.06   -1.17  1.0000
  -8   6   1    1906     884                    2209    0.80    1.67  1.0000
  -8   6   1    1617     688                    1897    0.80    1.67  1.0000
  -8   6   2    1551     580                    1713   -1.26   -1.31  1.0000
  -8   6   2    1672     659                    1841   -1.26   -1.31  1.0000
  -8   6   3    4128     801                    3896   -1.16   -2.30  1.0000
  -8   6   3    2514     630                    2328   -1.16   -2.30  1.0000
   8   6  -4     876     163                     599    1.19    2.26  1.0000
  -8   6   4    1629     746                    1271    2.98    1.33  1.0000
   8   6  -4     837     170                     567    1.19    2.26  1.0000
  -8   6   4     391     519                     218    2.98    1.33  1.0000
  -8   6   5    9721    1218                    9545   -1.18    2.43  1.0000
   8   6  -5    5599     531                    5551   -0.92    2.65  1.0000
  -8   6   5    5867     655                    5724   -1.18    2.43  1.0000
   8   6  -5    5380     525                    5333   -0.92    2.65  1.0000
   8   6  -6    7531     707                    8179   -1.86   -1.47  1.0000
  -8   6   6    8512    1009                    8915   -3.21   -0.42  1.0000
   8   6  -7    2027     440                    1729    1.69   -0.32  1.0000
  -8   6   7    3140     738                    2814    1.52   -0.11  1.0000
   8   6  -8    5864     793                    5890   -0.39   -0.01  1.0000
  -8   6   8    7107     988                    7185   -0.88   -0.08  1.0000
   8   6  -9     757     614                     936   -0.06   -1.54  1.0000
  -8   6   9     442     496                     468   -0.29   -0.28  1.0000
   8   6 -10    3751     905                    4285   -1.73   -1.57  1.0000
  -8   6  10    2412     885                    2765   -1.07   -1.71  1.0000
  -8   6  11    1911     915                    1886   -1.58    0.48  1.0000
   8   6 -11    1318     870                    1218   -0.16    0.75  1.0000
   8   6 -12     961    1557                    1038   -2.19    2.40  1.0000
  -8   6  12    3178    1139                    3306   -0.98    1.34  1.0000
  -8   6  13     862     889                     889    0.21   -0.47  1.0000
  -8   6  14    2049    1443                    1998    2.77   -0.96  1.0000
  -8   7   1    7136     933                    7299    1.89    0.70  1.0000
  -8   7   1    8564    2593                    8744    1.89    0.70  1.0000
  -8   7   2    7092    1132                    7258    0.00   -0.70  1.0000
  -8   7   2    8130     933                    8308    0.00   -0.70  1.0000
  -8   7   3    3112     684                    2488   -0.93    2.87  1.0000
   8   7  -4   12256     659                   13237    3.51   -0.77  1.0000
  -8   7   4   12109    1064                   13349   -3.99   -0.24  1.0000
   8   7  -4   10190     648                   11083    3.51   -0.77  1.0000
   8   7  -5    1613     358                    1841    0.14    2.08  1.0000
   8   7  -5    1366     351                    1575    0.14    2.08  1.0000
  -8   7   5     463     598                     734   -0.53   -3.37  1.0000
   8   7  -6     968     444                    1165   -2.65   -2.88  1.0000
   8   7  -6     588     351                     731   -2.65   -2.88  1.0000
  -8   7   6     207     462                     272    2.46    2.61  1.0000
   8   7  -7    1074     410                    1141   -2.21   -0.26  1.0000
  -8   7   7     302     462                     326    3.07    0.64  1.0000
  -8   7   8      27     846                   -1365    1.30   -2.23  1.0000
   8   7  -8     238     497                     351   -1.52    1.83  1.0000
   8   7  -9     901     641                     787    0.75    1.24  1.0000
  -8   7   9    1787     767                    1781   -0.73   -0.34  1.0000
  -8   7  10      18     907                    -467   -1.77    1.14  1.0000
  -8   7  11    3032    1103                    3281    0.23    1.14  1.0000
  -8   7  12    2709    1188                    2900    0.22    1.83  1.0000
  -8   7  13    2846    1188                    3260    0.58    2.91  1.0000
  -8   7  14      11    1104                    -138   -1.62    0.03  1.0000
  -8   8   1    4761     904                    5091    0.27   -1.36  1.0000
  -8   8   2     159     520                     109   -0.40   -2.62  1.0000
  -8   8   3    6841    1037                    6822    0.67   -1.30  1.0000
   8   8  -4    2661     293                    1982    2.31   -3.09  1.0000
   8   8  -4    3437     297                    2660    2.31   -3.09  1.0000
  -8   8   4    2802     598                    2175    2.62   -2.43  1.0000
  -8   8   5     127     705                    -488   -2.51    5.02  1.0000
   8   8  -5    1348     351                     760   -2.18    4.43  1.0000
   8   8  -5     822     379                     378   -2.18    4.43  1.0000
   8   8  -6     130     413                   -1375   -1.57    5.45  1.0000
  -8   8   6     651     975                    1381   -2.52    5.33  1.0000
  -8   8   7    9340    1275                    9271    2.38   -0.26  1.0000
  -8   8   8    6607     924                    5246   -0.14   -4.85  1.0000
  -8   8   9      91     791                    -191   -2.30   -4.16  1.0000
  -8   8  10    1626     739                    1669   -1.50    2.26  1.0000
  -8   8  11     408     713                     439    0.35    0.15  1.0000
  -8   8  12      18     906                    -412   -1.07   -1.79  1.0000
  -8   8  13    2565    1319                    2033    2.67   -0.90  1.0000
  -8   9   1    6284     792                    5870    4.34    1.52  1.0000
  -8   9   2    1316     874                    1010   -1.39    2.12  1.0000
  -8   9   3       1     736                    -572   -0.09   -0.45  1.0000
  -8   9   4    4826     760                    4425   -1.72   -2.45  1.0000
  -8   9   5     964     623                     839   -7.20   -3.25  1.0000
  -8   9   6    1589     595                    1189    2.77    2.05  1.0000
  -8   9   7    3297     757                    3542    5.88    0.77  1.0000
  -8   9   8     682     813                     461    3.73   -0.15  1.0000
  -8   9   9    2456     706                    2635   -3.45   -0.27  1.0000
  -8   9  10     590    1008                     763   -2.67    1.41  1.0000
  -8   9  11      28    1037                     137    3.25    0.09  1.0000
  -8   9  12    1513    1257                    1203   -1.27    2.04  1.0000
  -8  10   1    1198     953                    1334   -0.84    1.03  1.0000
  -8  10   2    1060     981                    1281    2.26   -5.26  1.0000
  -8  10   3     373     789                     870    4.28    2.91  1.0000
  -8  10   4     645     542                     542    1.34   -4.71  1.0000
  -8  10   5    1629     676                    1704   -0.58    0.03  1.0000
  -8  10   6    7470    1324                    9936   -1.80    6.38  1.0000
  -8  10   7    1017     999                     891   -1.10    0.61  1.0000
  -8  10   8     227     676                     162   -0.82   -1.07  1.0000
  -8  10   9     497     948                     596    1.25   -4.10  1.0000
  -8  10  10      92    1032                      81    0.40    1.75  1.0000
  -8  10  11     464    1251                     408    0.07   -0.89  1.0000
  -8  11   1    4437    1195                    4018    4.50    3.03  1.0000
  -8  11   2    4543    1278                    5138   -1.92    3.07  1.0000
  -8  11   3    3826    1222                    4481   -2.69    0.17  1.0000
  -8  11   4     467     894                     650    4.41   -1.47  1.0000
  -8  11   5     774     973                     487   -5.77   -1.40  1.0000
  -8  11   6      31     972                    -702    0.00   -2.78  1.0000
  -8  11   7     758     701                     863    0.18   -1.01  1.0000
  -8  11   8    2051    1134                    2565    2.26    2.61  1.0000
  -8  11   9    1545    1190                    1514    2.19    1.50  1.0000
  -8  11  10       4     785                    -433   -0.92   -0.44  1.0000
  -8  12   1       1     866                    -108    0.39    0.28  1.0000
  -8  12   2     538     786                     271   -0.08   -4.26  1.0000
  -8  12   3     291    1112                     488    1.75    3.89  1.0000
  -8  12   4    1519    1164                    1652    0.89   -0.09  1.0000
  -8  12   5    1589    1243                    1406    2.19   -1.62  1.0000
  -8  12   6     895     864                     891    0.75    2.27  1.0000
  -8  12   7     863    1457                     702   -2.96   -0.06  1.0000
  -8  12   8    1351     972                    1134   -1.56    3.40  1.0000
  -8  13   1    1420    1025                    1645    1.38   -0.74  1.0000
  -8  13   2     594    1055                     730   -1.15   -1.10  1.0000
  -8  13   3     894    1299                     622   -2.34    0.79  1.0000
  -8  13   4    2420    1407                    2678    1.42    0.04  1.0000
  -8  13   5     984    1108                    1000   -0.67    0.76  1.0000
  -8  13   6    1530    1458                    1863    0.39   -2.02  1.0000
   7 -13   1     244     752                     322    1.10   -0.61  1.0000
   7 -13   0    1081     919                    1352    0.13   -1.94  1.0000
   7 -12   1     948    1078                     997   -0.33   -1.84  1.0000
   7 -12   0    1903     976                    1817   -0.28    1.55  1.0000
   7 -11   1       5     514                    -324    1.16    0.04  1.0000
   7 -11   0    4484    1034                    4379   -1.32    3.02  1.0000
  -7 -10  -4    2494     482                    3311   -5.34   -2.68  1.0000
  -7 -10  -3    2022     338                    2022    0.12    1.40  1.0000
   7 -10   1     677     705                     569    2.55   -1.16  1.0000
   7 -10   0      76     491                      55   -0.48    1.00  1.0000
  -7  -9  -8    1564     844                    1426    4.66   -1.26  1.0000
  -7  -9  -7     768     610                     523    2.05   -1.46  1.0000
  -7  -9  -6     671     488                     632   -1.08    2.04  1.0000
  -7  -9  -5    1323     454                    1163    0.13   -1.28  1.0000
  -7  -9  -4    1142     367                    1212    0.46    0.24  1.0000
  -7  -9  -3    9688     626                    9274   -1.46    1.59  1.0000
   7  -9   1    6096     978                    6141   -0.65    0.24  1.0000
   7  -9   0    3156     956                    3606   -1.20    1.75  1.0000
  -7  -8  -9      19     686                    -772    0.90    1.96  1.0000
  -7  -8  -8       7     723                    -289    1.12   -0.64  1.0000
  -7  -8  -7    1857     610                    2614   -2.07   -5.02  1.0000
  -7  -8  -6    2804     635                    2858   -0.84   -1.01  1.0000
  -7  -8  -5    2429     483                    2758    1.62    0.17  1.0000
  -7  -8  -4     609     280                     617    0.32    0.04  1.0000
  -7  -8  -3     345     197                     478    0.32   -2.69  1.0000
   7  -8   1     451     517                     381    1.68   -0.16  1.0000
   7  -8   0    5762     849                    5311    0.06   -1.80  1.0000
  -7  -7 -10     713    1053                    1109    1.67    2.94  1.0000
  -7  -7  -9     893     760                    1126    0.95    2.22  1.0000
  -7  -7  -8     443     629                     829    3.52   -1.72  1.0000
  -7  -7  -7    3059     722                    2946   -0.19   -0.63  1.0000
  -7  -7  -6    1145     492                     898   -2.58    1.98  1.0000
  -7  -7  -5    1950     488                    2123    0.36    0.93  1.0000
  -7  -7  -4   10136     704                    9558    1.78   -0.61  1.0000
  -7  -7  -3    1001     223                     949   -0.47   -0.14  1.0000
   7  -7   1    1841     410                    1774   -2.30    0.17  1.0000
   7  -7   0    2425     521                    2770   -1.58    1.49  1.0000
  -7  -6 -10    2414     932                    2494   -0.30    0.42  1.0000
  -7  -6  -9     626     833                     833    3.20   -1.83  1.0000
  -7  -6  -8    7828    1016                    7798    1.70    0.41  1.0000
  -7  -6  -7     960     571                    1170   -1.96   -2.67  1.0000
  -7  -6  -6    1831     548                    1933    0.77    1.39  1.0000
  -7  -6  -5    3163     463                    2863    1.45    0.35  1.0000
  -7  -6  -4    2251     343                    2482    0.97   -1.45  1.0000
  -7  -6  -3    5792     307                    4921   -1.72   -3.51  1.0000
   7  -6   1   15872    1151                   16308    2.86    2.71  1.0000
   7  -6   0   17680    1211                   17725   -0.56   -0.18  1.0000
  -7  -5 -11    1057     840                    1138   -1.95    1.13  1.0000
  -7  -5 -10    1359     902                    1995    3.82    1.06  1.0000
  -7  -5  -9       0     662                    -358    0.03   -0.35  1.0000
  -7  -5  -8    1401     668                    1782   -0.69   -2.49  1.0000
  -7  -5  -7     684     422                     620   -0.68    0.92  1.0000
  -7  -5  -6    2312     456                    2423   -0.26    1.78  1.0000
  -7  -5  -5    9029     953                    9715    2.02    0.04  1.0000
  -7  -5  -4     336     289                     434   -0.05   -1.27  1.0000
  -7  -5  -3    7452     484                    7731   -0.45   -0.89  1.0000
   7  -5   1     440     466                     357    0.75    1.30  1.0000
   7  -5   0   11008    1267                   11702   -1.58    0.95  1.0000
  -7  -4 -11      72    1092                    -737    3.01    2.97  1.0000
  -7  -4 -10    2411    2060                    3240    2.01    3.35  1.0000
  -7  -4  -9    4398     913                    4420    0.46   -2.16  1.0000
  -7  -4  -8     525     695                     778   -2.10   -1.56  1.0000
  -7  -4  -7    6388     702                    6634   -1.25    0.48  1.0000
  -7  -4  -6    9230     934                    8635    0.67    1.79  1.0000
  -7  -4  -5   10448     858                   10598   -0.18   -0.90  1.0000
  -7  -4  -4    2864     433                    3226    1.58    0.43  1.0000
  -7  -4  -3     766     196                     673   -1.26    0.32  1.0000
  -7  -4  -3     355     203                     291   -1.26    0.32  1.0000
  -7  -4  -2   64127    2459                   64669   -0.15   -2.46  1.0000
  -7  -4  -2   68830    2335                   69393   -0.15   -2.46  1.0000
   7  -4   1   10190     940                   10551    0.93   -0.24  1.0000
   7  -4   1    9138     825                    9480    0.93   -0.24  1.0000
   7  -4   0   16264    1436                   18045   -0.93    3.64  1.0000
   7  -4   0   11585     998                   13094   -0.93    3.64  1.0000
  -7  -3 -11    1830    1075                    2343   -3.44    0.22  1.0000
  -7  -3 -10    1373     610                    1801    1.37   -2.91  1.0000
  -7  -3  -9     137     752                    -306    5.29   -2.48  1.0000
  -7  -3  -7     296     506                     450   -2.03    1.78  1.0000
  -7  -3  -6    1743     452                    1779    0.60   -2.28  1.0000
  -7  -3  -5    7869     712                    7459    0.43    1.09  1.0000
  -7  -3  -4   13650     946                   13227   -2.02    1.73  1.0000
  -7  -3  -3    7353     461                    6484    2.84   -0.37  1.0000
   7  -3   3    9318     967                    7949   -4.76   -0.75  1.0000
  -7  -3  -3      33     197                    -477    2.84   -0.37  1.0000
  -7  -3  -2    8109     534                    8918    1.35    1.81  1.0000
  -7  -3  -2    4655     465                    5272    1.35    1.81  1.0000
   7  -3   2    6386     692                    7512   -1.53   -3.27  1.0000
   7  -3   1    1590     304                    1465    3.77   -0.62  1.0000
   7  -3   1    2200     495                    2063    3.77   -0.62  1.0000
   7  -3   0     590     553                     470    1.31   -1.38  1.0000
   7  -3   0    1475     449                    1286    1.31   -1.38  1.0000
   7  -3   0     805     415                     665    1.31   -1.38  1.0000
  -7  -2 -11      33    1000                    -444    2.79   -0.71  1.0000
  -7  -2 -10    2137     922                    1340    0.12    6.56  1.0000
  -7  -2  -9    4980     955                    4856   -1.08    0.48  1.0000
  -7  -2  -8    1214     649                    1438   -2.61   -2.91  1.0000
  -7  -2  -7    2654     595                    2945    1.34    0.43  1.0000
  -7  -2  -5    1492     428                    2309   -4.41   -1.82  1.0000
  -7  -2  -4    9228     719                    9492   -0.37    0.96  1.0000
  -7  -2  -4   10936    1013                   11223   -0.37    0.96  1.0000
  -7  -2  -3   13402     930                   14273    0.35    2.19  1.0000
  -7  -2  -3   12508     894                   13350    0.35    2.19  1.0000
   7  -2   3   15683    1139                   15348   -2.07    0.76  1.0000
  -7  -2  -2      37     168                    -363    0.02   -3.04  1.0000
   7  -2   2    2234     443                    1993   -0.47   -1.86  1.0000
  -7  -2  -2    2087     574                    1634    0.02   -3.04  1.0000
   7  -2   1    1012     332                     775    0.61   -1.89  1.0000
  -7  -2  -1    1420     201                    1230    0.24   -1.31  1.0000
  -7  -2  -1    2522     221                    2267    0.24   -1.31  1.0000
   7  -2   1    1577     505                    1278    0.61   -1.89  1.0000
  -7  -2   0    9069     452                    9808    0.70    3.73  1.0000
   7  -2   0    8553     693                    9223    0.54    3.37  1.0000
  -7  -2   0    7539     456                    8210    0.70    3.73  1.0000
   7  -2   0    6715     662                    7306    0.54    3.37  1.0000
   7  -2   0    8900     694                    9584    0.54    3.37  1.0000
  -7  -1 -12    1940    1274                    2271    1.83    1.27  1.0000
  -7  -1 -11    1884    1003                    2006   -3.22   -1.89  1.0000
  -7  -1 -10    4450     897                    3865   -2.10   -0.92  1.0000
  -7  -1  -9      57     647                    -141    3.15   -2.07  1.0000
  -7  -1  -8    3980     764                    4013   -0.22    0.86  1.0000
  -7  -1  -7   16041    1369                   16818    0.39    1.55  1.0000
  -7  -1  -6    1419     512                    1592    1.05   -1.84  1.0000
  -7  -1  -5    1408     484                    1309    0.35   -1.15  1.0000
  -7  -1  -5     600     422                     534    0.35   -1.15  1.0000
   7  -1   4    2899     641                    3233    0.50   -1.66  1.0000
  -7  -1  -4    1737     421                    2382   -2.07    2.90  1.0000
  -7  -1  -4    1027     370                    1535   -2.07    2.90  1.0000
   7  -1   3   37689    2015                   39621    2.61   -0.07  1.0000
  -7  -1  -3   33836    1686                   32232    2.15    0.51  1.0000
  -7  -1  -3   42398    2170                   40600    2.15    0.51  1.0000
  -7  -1  -2    3006     418                    2899    0.46   -0.22  1.0000
   7  -1   2    3073     528                    3163   -0.54   -1.24  1.0000
   7  -1   2    2343     414                    2421   -0.54   -1.24  1.0000
  -7  -1  -2    2244     336                    2152    0.46   -0.22  1.0000
  -7  -1  -1    1793     277                    1550   -2.14    0.69  1.0000
  -7  -1  -1    2129     275                    1865   -2.14    0.69  1.0000
   7  -1   1    2232     448                    2152    1.13   -0.81  1.0000
   7  -1   1    2240     415                    2160    1.13   -0.81  1.0000
   7  -1   0   56345    1543                   55294    0.61   -1.21  1.0000
   7  -1   0   48588    1700                   47612    0.61   -1.21  1.0000
   7  -1   0   57496    1902                   56434    0.61   -1.21  1.0000
  -7  -1   0       8     167                    -527   -1.02    1.01  1.0000
  -7   0 -12    2094     941                    1881    1.11   -0.68  1.0000
  -7   0 -11      20    1057                    -195   -0.32   -2.22  1.0000
  -7   0 -10    2744    1006                    2767   -0.12   -0.10  1.0000
  -7   0  -8     801     619                    1266   -3.12    2.02  1.0000
  -7   0  -7    6657     935                    6789   -0.30    0.79  1.0000
  -7   0  -7    6462     959                    6592   -0.30    0.79  1.0000
  -7   0  -6    5156     762                    4847    1.01   -0.64  1.0000
  -7   0  -6    4483     705                    4195    1.01   -0.64  1.0000
  -7   0  -5    3509     758                    3086   -1.90   -0.69  1.0000
  -7   0  -5    3121     730                    2722   -1.90   -0.69  1.0000
  -7   0  -4    7452     698                    7046   -1.08    2.31  1.0000
  -7   0  -4    6331     784                    5956   -1.08    2.31  1.0000
  -7   0  -3    8360     856                    8620    0.73    0.40  1.0000
  -7   0  -3    8965     839                    9234    0.73    0.40  1.0000
  -7   0  -2      20     245                    -190   -0.55   -2.18  1.0000
  -7   0  -2      20     278                    -167   -0.55   -2.18  1.0000
  -7   0  -1   10603     640                   11187   -1.38    0.30  1.0000
  -7   0  -1   10219     816                   10792   -1.38    0.30  1.0000
  -7   0   0   86592    3587                   87287    0.55   -0.38  1.0000
  -7   0   0   91904    3350                   92620    0.55   -0.38  1.0000
  -7   0   1   24353    1312                   23490   -1.47    0.94  1.0000
  -7   0   1   25396    1010                   24515   -1.47    0.94  1.0000
  -7   0   2   11148     721                   11898    1.65    0.86  1.0000
  -7   0   2   11634     679                   12400    1.65    0.86  1.0000
  -7   0   3    3851     333                    2773    4.65    0.70  1.0000
  -7   0   3    3724     373                    2665    4.65    0.70  1.0000
  -7   0   4      68     262                    -116   -3.83   -1.51  1.0000
  -7   0   4      68     223                    -279   -3.83   -1.51  1.0000
  -7   0   5    4158     533                    4568    1.46    0.63  1.0000
  -7   0   5    3971     499                    4372    1.46    0.63  1.0000
  -7   0   6    1247     442                    1709    2.74    2.82  1.0000
  -7   0   6    1234     339                    1694    2.74    2.82  1.0000
  -7   0   7    1856     472                    2565   -3.50   -1.52  1.0000
  -7   0   7      58     370                     228   -3.50   -1.52  1.0000
  -7   0   8   68760    3698                   72121   -3.04   -1.38  1.0000
  -7   0   9     144     500                     235   -1.75    0.24  1.0000
  -7   0  10     851     850                    1406   -3.69   -2.22  1.0000
  -7   0  11      28     496                      58    1.21   -0.39  1.0000
   7   1  -1    1177     195                    1277    0.82    0.08  1.0000
  -7   1   1    1521     390                    1781   -1.50    0.55  1.0000
  -7   1   1    1285     305                    1525   -1.50    0.55  1.0000
   7   1  -1    1275     225                    1379    0.82    0.08  1.0000
   7   1  -1     723     416                     802    0.82    0.08  1.0000
  -7   1   2   11055     803                   12004    1.49    4.77  1.0000
   7   1  -2    9361     743                   10201   -1.71   -3.26  1.0000
   7   1  -2   10780     611                   11683   -1.71   -3.26  1.0000
  -7   1   2   11265     673                   12223    1.49    4.77  1.0000
   7   1  -3   29047    1428                   31403    0.58    3.45  1.0000
  -7   1   3   25983    1804                   28775    0.74   -4.56  1.0000
  -7   1   3   31801    1587                   34884    0.74   -4.56  1.0000
  -7   1   4   34940    1605                   34400   -0.90   -2.51  1.0000
   7   1  -4   34261    1609                   34733    2.80    2.44  1.0000
  -7   1   4   31523    1813                   31009   -0.90   -2.51  1.0000
   7   1  -5   43493    2240                   41648   -1.35   -1.86  1.0000
  -7   1   5   43828    2200                   43222   -1.79    2.91  1.0000
  -7   1   5   42160    1824                   41565   -1.79    2.91  1.0000
   7   1  -6      41     342                    -171    0.92    3.05  1.0000
  -7   1   6     803     436                     552    1.98   -2.90  1.0000
  -7   1   6      50     420                    -280    1.98   -2.90  1.0000
  -7   1   7   15346     991                   13381    4.94   -2.21  1.0000
  -7   1   7   17195    1257                   15114    4.94   -2.21  1.0000
   7   1  -7   15653    1155                   14708    0.34    2.16  1.0000
   7   1  -8    1187     522                     928   -1.22   -1.59  1.0000
  -7   1   8     720     370                     569   -0.36    2.24  1.0000
  -7   1   8    1597     497                    1374   -0.36    2.24  1.0000
  -7   1   9   21760    1668                   21094    1.11    0.24  1.0000
   7   1  -9   19472    1462                   20273    1.36    0.41  1.0000
   7   1 -10    2003     758                    2333    1.41   -1.71  1.0000
  -7   1  10    1677     729                    1837   -0.66    1.59  1.0000
   7   1 -11   12201    1312                   12077    0.81   -4.28  1.0000
   7   1 -12    1903     869                    1680    1.15    0.86  1.0000
   7   1 -13    1972     950                    2072    0.31   -1.29  1.0000
   7   1 -14    1790    1170                    2084    1.42    1.24  1.0000
   7   1 -15    2847     990                    2940   -0.77    0.75  1.0000
   7   1 -16    2715    1538                    2880   -0.72    0.30  1.0000
  -7   2   1   12197     998                   12397   -0.39    0.26  1.0000
  -7   2   1    8257     727                    8422   -0.39    0.26  1.0000
  -7   2   1   10401     724                   10586   -0.39    0.26  1.0000
   7   2  -2   24492    1062                   23832    2.68    1.76  1.0000
  -7   2   2   25858    1315                   25798    3.70    1.09  1.0000
  -7   2   2   25376    1467                   25316    3.70    1.09  1.0000
  -7   2   3   19790    1300                   18299    4.64   -0.82  1.0000
   7   2  -3   22530     871                   19431    3.44   -4.31  1.0000
  -7   2   3   20628    1179                   19106    4.64   -0.82  1.0000
  -7   2   4   18839    1360                   21057   -5.05    0.12  1.0000
   7   2  -4   23506    1191                   24865   -3.18   -0.09  1.0000
  -7   2   4   21650    1189                   24026   -5.05    0.12  1.0000
  -7   2   5    2536     499                    2497    0.02   -0.32  1.0000
  -7   2   5    1565     370                    1535    0.02   -0.32  1.0000
   7   2  -5    1156     284                    1280   -0.85    0.39  1.0000
  -7   2   6   13624    1005                   14679    0.07    2.52  1.0000
  -7   2   6   18232    1149                   19450    0.07    2.52  1.0000
   7   2  -6   15398    1070                   15008   -0.61   -1.15  1.0000
  -7   2   7    2320     588                    2410   -2.40   -2.16  1.0000
   7   2  -7    2547     466                    2299   -2.35    0.14  1.0000
  -7   2   7    2694     547                    2794   -2.40   -2.16  1.0000
   7   2  -8   19148    1177                   18032   -0.74   -1.93  1.0000
  -7   2   8   19191    1413                   17709   -0.98   -2.56  1.0000
  -7   2   8   23399    1679                   21759   -0.98   -2.56  1.0000
  -7   2   9    2447     781                    2314    2.97   -0.13  1.0000
  -7   2   9    2864     596                    2723    2.97   -0.13  1.0000
   7   2  -9     964     587                     763    2.08   -1.27  1.0000
  -7   2  10    4494     798                    4385   -2.12   -2.06  1.0000
  -7   2  10    2986     896                    2891   -2.12   -2.06  1.0000
   7   2 -10    2273     528                    1759   -3.09    0.71  1.0000
   7   2 -11    8940    2133                    9783    2.93    0.03  1.0000
  -7   2  11    2471     571                    2995    3.23    0.30  1.0000
   7   2 -12    1919     871                    2265    1.96    0.82  1.0000
   7   2 -13    1727     951                    1325   -2.62    0.73  1.0000
   7   2 -14     189     714                     285   -0.30    1.68  1.0000
   7   2 -15       1    1272                      28   -2.28    1.31  1.0000
   7   2 -16    1422     866                    1229   -1.49    1.09  1.0000
  -7   3   1   25633    1708                   28416   -3.86    1.71  1.0000
  -7   3   1   29322    1664                   32294   -3.86    1.71  1.0000
  -7   3   1   30552    1699                   33584   -3.86    1.71  1.0000
  -7   3   2   10783     801                   11571    0.98    1.78  1.0000
  -7   3   2   10843     808                   11633    0.98    1.78  1.0000
  -7   3   2   10045    1906                   10806    0.98    1.78  1.0000
  -7   3   3    4950     523                    3689    0.19   -5.42  1.0000
  -7   3   3    6064     531                    4661    0.19   -5.42  1.0000
   7   3  -3    5501     364                    4823   -1.85    4.10  1.0000
  -7   3   4    2166     420                    2354    2.35   -0.56  1.0000
   7   3  -4    1365     255                    1642    1.50    1.69  1.0000
  -7   3   4    2050     414                    2232    2.35   -0.56  1.0000
  -7   3   5     368     479                     366   -0.05    2.22  1.0000
  -7   3   5     658     442                     663   -0.05    2.22  1.0000
   7   3  -5    1751     259                    1611   -0.84   -0.77  1.0000
   7   3  -6    1618     758                    1487    0.56   -0.61  1.0000
  -7   3   6     347     312                     340   -0.30   -0.17  1.0000
  -7   3   6    1733     776                    1718   -0.30   -0.17  1.0000
   7   3  -7    2266     441                    2350    0.77   -0.14  1.0000
  -7   3   7    4208     798                    4073    1.05    0.04  1.0000
  -7   3   7    4256     613                    4120    1.05    0.04  1.0000
   7   3  -8   14516    1124                   13087    1.96   -2.32  1.0000
  -7   3   8   16690    1122                   14557   -3.02    3.00  1.0000
  -7   3   9    5137     845                    5262   -0.81   -0.81  1.0000
   7   3  -9    4187     561                    4391    2.68    1.20  1.0000
  -7   3   9    5597    1003                    5728   -0.81   -0.81  1.0000
   7   3 -10    2432     676                    2556    0.74   -0.02  1.0000
  -7   3  10    1697     537                    1723   -0.65    0.67  1.0000
  -7   3  11    6750     793                    6540    0.78    2.39  1.0000
   7   3 -11    5889     965                    5817   -1.33   -2.23  1.0000
   7   3 -12    2164     610                    1480    1.08    4.71  1.0000
  -7   3  12    1258     850                     906    0.37   -2.88  1.0000
  -7   3  13    2655     707                    2713   -0.72   -1.46  1.0000
   7   3 -13    3922     835                    4347   -0.25    2.16  1.0000
  -7   3  14       1     957                   -1126    0.14   -0.35  1.0000
   7   3 -14    1927    1026                    1768    0.43   -1.04  1.0000
  -7   3  15      51    1119                      28    0.97    0.04  1.0000
   7   3 -15     960     903                     903   -0.26   -0.75  1.0000
   7   3 -16    1037    1311                    1841    1.72   -5.06  1.0000
  -7   3  16     888    1500                    1500   -2.94    3.38  1.0000
  -7   4   1   10623     829                   10454    0.71    0.67  1.0000
  -7   4   1    9668    1186                    9507    0.71    0.67  1.0000
  -7   4   1   11993     861                   11814    0.71    0.67  1.0000
  -7   4   2    5715     606                    5559    3.47    3.17  1.0000
  -7   4   2    5178     776                    5026    3.47    3.17  1.0000
  -7   4   2    7164     695                    7000    3.47    3.17  1.0000
  -7   4   3   14690     991                   14944   -0.74   -0.24  1.0000
   7   4  -3   17924     625                   16599    0.50   -3.59  1.0000
   7   4  -3   16702     701                   15423    0.50   -3.59  1.0000
  -7   4   3   16095    1087                   16361   -0.74   -0.24  1.0000
  -7   4   4    2228     530                    1590   -3.65   -0.22  1.0000
  -7   4   4     654     333                     333   -3.65   -0.22  1.0000
  -7   4   4    2393     549                    1730   -3.65   -0.22  1.0000
   7   4  -4     469     200                     286   -2.42   -0.52  1.0000
   7   4  -5   33853    1911                   34106    0.15   -0.39  1.0000
  -7   4   5   37623    2273                   39727    1.79   -2.55  1.0000
  -7   4   5   32622    2012                   34583    1.79   -2.55  1.0000
   7   4  -6    7903     651                    8332    0.82   -0.88  1.0000
  -7   4   6    8929     910                    9069    1.29    0.55  1.0000
  -7   4   6    9640     929                    9786    1.29    0.55  1.0000
  -7   4   7    2178     537                    2090   -0.26   -2.01  1.0000
   7   4  -7    1236     414                    1301    0.51   -2.12  1.0000
  -7   4   7     864     388                     803   -0.26   -2.01  1.0000
  -7   4   8    7481     992                    7479    0.09   -0.13  1.0000
  -7   4   8    7541     780                    7539    0.09   -0.13  1.0000
   7   4  -8    7249     682                    7217    0.09   -0.41  1.0000
   7   4  -9    3659     738                    3718    0.15    1.67  1.0000
  -7   4   9    5242     811                    5311   -0.28    1.43  1.0000
   7   4 -10   11080    1148                   10221   -1.34    3.44  1.0000
  -7   4  10   11092     983                   10493   -1.66    2.44  1.0000
  -7   4  11    2602     844                    2587    1.93    0.07  1.0000
   7   4 -11    1981     701                    2160    1.94   -0.99  1.0000
   7   4 -12    4420    1159                    4084    1.54   -0.55  1.0000
  -7   4  12    1470     844                    1294    1.52   -0.28  1.0000
   7   4 -13    4754    1120                    4795   -2.58    0.55  1.0000
  -7   4  13    3381    1040                    3455   -0.63    0.44  1.0000
   7   4 -14    2033     967                    2389   -2.83   -0.81  1.0000
  -7   4  14     761    1036                    1008   -2.12    0.36  1.0000
   7   4 -15     713    1351                     676   -1.94   -1.38  1.0000
  -7   4  15    1602    1003                    1672   -0.99   -2.21  1.0000
  -7   5   1   14284    1170                   12603   -3.29    2.04  1.0000
  -7   5   1   16790    1082                   14964   -3.29    2.04  1.0000
  -7   5   1   17539    1049                   15672   -3.29    2.04  1.0000
  -7   5   2   15749    1445                   16788    1.76   -1.53  1.0000
  -7   5   2   13602    1238                   14568    1.76   -1.53  1.0000
  -7   5   2   15550    1166                   16582    1.76   -1.53  1.0000
   7   5  -3   12251     500                   12315   -0.58    1.96  1.0000
  -7   5   3   12165     972                   12652    1.85   -3.14  1.0000
  -7   5   3   12219    1159                   12707    1.85   -3.14  1.0000
   7   5  -3   11988     514                   12051   -0.58    1.96  1.0000
  -7   5   3    9901     824                   10336    1.85   -3.14  1.0000
  -7   5   4     862     493                    1205   -0.84    3.02  1.0000
   7   5  -4     134     249                     277    2.73   -1.19  1.0000
  -7   5   4     336     528                     556   -0.84    3.02  1.0000
   7   5  -4     382     204                     611    2.73   -1.19  1.0000
  -7   5   4      40     392                       0   -0.84    3.02  1.0000
   7   5  -5    8382     623                    8488    1.30   -0.68  1.0000
  -7   5   5    9725     864                   10164   -1.91    1.19  1.0000
  -7   5   5    5623     864                    5954   -1.91    1.19  1.0000
  -7   5   5    8383     877                    8790   -1.91    1.19  1.0000
  -7   5   6    7441     769                    7904   -0.11   -1.92  1.0000
   7   5  -6    5610     653                    6100   -1.14    1.13  1.0000
  -7   5   6    7226     922                    7683   -0.11   -1.92  1.0000
  -7   5   7    9752    1020                    9890    0.44   -0.06  1.0000
  -7   5   7    6781     925                    6896    0.44   -0.06  1.0000
   7   5  -7    5329     683                    5363   -0.24    0.21  1.0000
   7   5  -8    6881     888                    6652    1.61    1.09  1.0000
  -7   5   8    6180     748                    5922   -0.91   -1.18  1.0000
  -7   5   9    4363     806                    4586   -1.72   -1.11  1.0000
   7   5  -9    4743    1561                    5006    1.70    0.59  1.0000
   7   5 -10    1973     791                    2021   -1.82   -1.02  1.0000
  -7   5  10    2498     920                    2677    1.01    1.58  1.0000
   7   5 -11    2288     756                    2269   -0.80    0.39  1.0000
  -7   5  11    2008     643                    2096    0.25   -0.62  1.0000
   7   5 -12    2615    1097                    2280    2.14    0.48  1.0000
  -7   5  12    2770     979                    2433   -1.70    0.30  1.0000
   7   5 -13    1975     744                    2175   -0.11    2.30  1.0000
  -7   5  13    1846    1089                    2039    0.05   -1.99  1.0000
   7   5 -14    2008    1276                    1757   -1.58   -0.30  1.0000
  -7   5  14    2416    1114                    2117    1.82    0.78  1.0000
   7   5 -15     817    1123                     646    1.10   -2.44  1.0000
  -7   5  15    1318     887                     998   -0.55    2.66  1.0000
  -7   6   1    1365     664                    1163    0.16    1.93  1.0000
  -7   6   1    2966     660                    2668    0.16    1.93  1.0000
  -7   6   2   13259    1045                   14551    2.76    1.82  1.0000
  -7   6   2   16343    1358                   17775    2.76    1.82  1.0000
  -7   6   3    1994     383                    1506   -3.01   -2.18  1.0000
  -7   6   3    1790     553                    1328   -3.01   -2.18  1.0000
   7   6  -3    1898     219                    1669   -2.04   -1.97  1.0000
   7   6  -3    1506     145                    1300   -2.04   -1.97  1.0000
   7   6  -4    5961     416                    5483   -0.43   -1.58  1.0000
  -7   6   4    7430     775                    6448   -0.88   -2.89  1.0000
   7   6  -4    6399     473                    5903   -0.43   -1.58  1.0000
  -7   6   4    6869     628                    5926   -0.88   -2.89  1.0000
  -7   6   5   11232    1109                   11996    2.95    0.73  1.0000
   7   6  -5   11357     866                   12341    2.19    1.55  1.0000
  -7   6   5   10851    1256                   11601    2.95    0.73  1.0000
   7   6  -5    8872     657                    9743    2.19    1.55  1.0000
   7   6  -6    6172     683                    6309   -1.55    2.24  1.0000
  -7   6   6    8843    1028                    8942   -1.72    1.99  1.0000
  -7   6   6    6183     602                    6261   -1.72    1.99  1.0000
   7   6  -7    1881     562                    1685   -1.14    0.18  1.0000
  -7   6   7    1450     576                    1289   -0.93    1.26  1.0000
  -7   6   8    8298     855                    8924    2.75   -0.80  1.0000
   7   6  -8    7149     739                    7629    1.88   -0.87  1.0000
  -7   6   9    6967    1245                    7273   -1.02    0.23  1.0000
   7   6  -9    4134     763                    4221   -0.40    0.73  1.0000
  -7   6  10     973     499                     999    1.38   -0.23  1.0000
   7   6 -10    1423     874                    1545    1.66   -0.78  1.0000
   7   6 -11    5561    1101                    5760   -0.01   -2.23  1.0000
  -7   6  11    4663     945                    5087   -0.69   -2.12  1.0000
  -7   6  12    4363     946                    4311   -1.52    0.95  1.0000
   7   6 -12    5573     978                    5516   -0.73    0.57  1.0000
   7   6 -13    3546    2052                    3362   -0.66    3.58  1.0000
  -7   6  13    1443    1056                    1362   -0.75    2.83  1.0000
   7   6 -14     740    1243                     904   -2.18   -0.30  1.0000
  -7   6  14      34     831                     -28   -2.86   -0.41  1.0000
  -7   6  15     964    1380                    1077    0.89   -1.48  1.0000
  -7   7   1    7132     715                    7416    0.77    0.48  1.0000
  -7   7   1    6611     802                    6885    0.77    0.48  1.0000
  -7   7   2     216     439                     411    2.05   -2.17  1.0000
  -7   7   2     259     719                     470    2.05   -2.17  1.0000
   7   7  -3   15169     844                   15973   -1.00    1.73  1.0000
  -7   7   3   16766    1177                   17908    2.37   -1.89  1.0000
   7   7  -3   17248     859                   18105   -1.00    1.73  1.0000
  -7   7   3   15760    1602                   16867    2.37   -1.89  1.0000
   7   7  -4     556     301                     438   -1.14   -2.21  1.0000
   7   7  -4     627     207                     503   -1.14   -2.21  1.0000
  -7   7   4     979     518                     900    0.66    3.09  1.0000
   7   7  -5   10183     865                   11109    2.87    1.65  1.0000
   7   7  -5   11758     895                   12753    2.87    1.65  1.0000
  -7   7   5   13670    1308                   14623   -3.58   -1.91  1.0000
  -7   7   6    7055    1281                    8313   -3.03   -2.08  1.0000
   7   7  -6    5554     808                    6634    2.55    2.33  1.0000
   7   7  -6    5527     711                    6604    2.55    2.33  1.0000
  -7   7   7     112     656                     219    0.63    4.40  1.0000
   7   7  -7    1501     676                    2028   -1.43   -3.85  1.0000
  -7   7   8    7261    1043                    6941    2.17    0.25  1.0000
   7   7  -8    7230     880                    6821   -1.13   -0.71  1.0000
  -7   7   9     796    1129                     661    1.52   -1.77  1.0000
   7   7  -9    1653     787                    1398   -1.73    0.81  1.0000
  -7   7  10     713     525                     552    0.90   -1.58  1.0000
   7   7 -10       9     666                    -116   -0.27    1.49  1.0000
  -7   7  11    1525     692                    1300   -0.84   -3.66  1.0000
   7   7 -11    1458     720                    1267    1.04    3.21  1.0000
   7   7 -12     732     686                     486    2.53    2.35  1.0000
  -7   7  12    1953     969                    1633   -1.88   -0.70  1.0000
  -7   7  13     787    1078                     802    0.67    0.96  1.0000
  -7   7  14     330    1241                     552    2.98    1.12  1.0000
  -7   8   1   17738    1510                   16238    0.53    3.00  1.0000
   7   8  -2    1770     227                    1670    0.42   -0.44  1.0000
   7   8  -2    1749     208                    1649    0.42   -0.44  1.0000
  -7   8   2     817     795                     795    0.13   -0.14  1.0000
   7   8  -3     113     245                     272   -2.03    2.63  1.0000
   7   8  -3     206     206                     412   -2.03    2.63  1.0000
  -7   8   3    1645     710                    2076   -2.50    0.86  1.0000
  -7   8   4     827     844                     681   -0.03   -3.09  1.0000
   7   8  -4     482     235                     411   -0.36   -1.71  1.0000
   7   8  -4    1420     326                    1302   -0.36   -1.71  1.0000
  -7   8   5     459     598                     734    3.23   -5.46  1.0000
   7   8  -5     429     467                     687    2.96   -6.06  1.0000
   7   8  -5     480     352                     762    2.96   -6.06  1.0000
  -7   8   6    5672     735                    5385   -2.93    2.95  1.0000
   7   8  -6    4276     529                    4184   -2.67    2.68  1.0000
  -7   8   7    1555     845                    2399   -0.13    5.23  1.0000
   7   8  -7    1202     584                    1809    0.02    4.38  1.0000
  -7   8   8    4068     821                    4485    2.95    2.73  1.0000
   7   8  -8    3730     786                    4040    2.53    2.14  1.0000
  -7   8   9    1839     549                    1866    1.32   -0.65  1.0000
   7   8  -9    2322     695                    2489    1.73   -0.32  1.0000
  -7   8  10    1731    1541                    1898    0.70   -1.83  1.0000
   7   8 -10      10     547                    -691    0.43   -1.52  1.0000
  -7   8  11    2086    1102                    2177   -0.43    0.76  1.0000
  -7   8  12    1132    1075                    1075   -4.61   -1.22  1.0000
  -7   8  13    1822    1074                    2175   -1.41    2.35  1.0000
   7   9  -1    2531     266                    2612    0.45    0.39  1.0000
  -7   9   1    4904     849                    4793    0.34   -0.50  1.0000
   7   9  -2    1094     233                    1074   -1.54    0.67  1.0000
   7   9  -2    1552     279                    1530   -1.54    0.67  1.0000
  -7   9   2    2569     794                    2573    3.46   -0.85  1.0000
   7   9  -3    5533     503                    5607    1.18   -0.20  1.0000
   7   9  -3    5734     544                    5810    1.18   -0.20  1.0000
  -7   9   3    5327     847                    5188   -0.96    0.64  1.0000
  -7   9   4   19268    1635                   20145    4.73    3.10  1.0000
   7   9  -4   14094     988                   15252   -6.12   -2.64  1.0000
   7   9  -4   15108    1089                   16312   -6.12   -2.64  1.0000
   7   9  -5    1165     610                    1336    1.26    0.27  1.0000
  -7   9   5     324     842                     516   -2.81   -0.20  1.0000
   7   9  -6     204     464                    -551    7.09    0.72  1.0000
  -7   9   6     434     706                      54   -6.76   -1.38  1.0000
  -7   9   7    3367     680                    3537    0.78    0.55  1.0000
  -7   9   8    1093     928                    1419    2.28   -0.72  1.0000
  -7   9   9    3783    1122                    4049    4.29    0.03  1.0000
  -7   9  10    1883    1262                    1810   -1.52   -0.60  1.0000
  -7   9  11    3910    1126                    4751    2.15   -2.57  1.0000
  -7   9  12     409    1126                     494    0.75   -0.68  1.0000
  -7   9  13    1600    1261                    2386   -1.09    4.43  1.0000
  -7  10   1    1732     684                    2570   -1.75    4.68  1.0000
  -7  10   2    2990     930                    3200   -1.47   -1.44  1.0000
  -7  10   3     752     792                     491   -2.22   -1.52  1.0000
   7  10  -3    1470     403                    1315   -1.56    0.21  1.0000
  -7  10   4    5565     899                    5581   -0.67    3.51  1.0000
  -7  10   5    1627     706                    1848    1.60   -5.55  1.0000
  -7  10   6    4830    1032                    5377    0.86    2.74  1.0000
  -7  10   7      18     843                    -217    0.95    1.92  1.0000
  -7  10   8    1136     626                    1117   -2.77    1.73  1.0000
  -7  10   9     498    1010                     437   -0.68   -0.20  1.0000
  -7  10  10     557    1039                     465    1.00   -0.61  1.0000
  -7  10  11    2780    1560                    2902   -0.12    2.05  1.0000
  -7  10  12     284    1313                     547   -3.67   -3.67  1.0000
  -7  11   1    3891    1419                    3930   -0.64   -0.07  1.0000
  -7  11   2    7205    1694                    8932    5.60   -1.37  1.0000
  -7  11   3    1046    1064                    1774   -5.16   -0.11  1.0000
  -7  11   4    1034     817                    1253    1.07    2.04  1.0000
  -7  11   5    3644    1060                    4023    3.14    1.38  1.0000
  -7  11   6     156     869                     136   -1.88    1.68  1.0000
  -7  11   7    1500     679                    1223    1.96   -2.52  1.0000
  -7  11   8     379    1089                     626   -2.75   -1.01  1.0000
  -7  11   9    1699     872                    1254    1.40    2.68  1.0000
  -7  11  10       2     737                    -409   -0.53   -0.31  1.0000
  -7  11  11    1361    1010                    1802    2.52   -1.19  1.0000
  -7  12   1    1279    1062                    1661   -0.11    3.14  1.0000
  -7  12   2      19     927                   -1391    0.79   -2.05  1.0000
  -7  12   3    1939    1009                    1800   -3.85   -3.17  1.0000
  -7  12   4     123     899                    -300   -0.76    5.47  1.0000
  -7  12   5    1171    1143                    1523   -1.33   -2.01  1.0000
  -7  12   6    1302     707                    1142    1.15   -0.56  1.0000
  -7  12   7    1034    1251                    1496    1.97   -2.62  1.0000
  -7  12   8     691     980                     490   -2.20   -0.60  1.0000
  -7  12   9      24    1117                     -27    0.49    2.37  1.0000
  -7  13   1      10     923                    -244    0.12    1.60  1.0000
  -7  13   2    3346    1334                    3621    2.04   -2.57  1.0000
  -7  13   3     381    1362                     218   -2.50   -0.30  1.0000
  -7  13   4    3454    1389                    3405   -0.08    1.84  1.0000
  -7  13   5    1815     898                    2151    2.32   -0.35  1.0000
  -7  13   6    3267    1279                    2721   -0.17    2.48  1.0000
  -7  13   7     283     762                     299    0.36   -0.40  1.0000
  -7  14   2     302    1358                     380    0.91   -0.81  1.0000
   6 -14   0    1059    1085                    1058   -2.25   -1.46  1.0000
   6 -13   1    1162    1082                    1704   -1.67    5.24  1.0000
   6 -13   0    2208    1089                    2286    1.70    0.05  1.0000
  -6 -12  -5     580     627                     485    3.51   -1.09  1.0000
  -6 -12  -4       5     511                    -113   -1.00    0.55  1.0000
  -6 -12  -3      77     451                     169   -2.28   -0.08  1.0000
   6 -12   1    1306     705                    1194    0.07   -2.02  1.0000
   6 -12   0     794     682                     792   -0.26    0.04  1.0000
  -6 -11  -7    2878     806                    2562    2.85    3.26  1.0000
  -6 -11  -6    4246    1028                    4142    2.04    2.02  1.0000
  -6 -11  -5     148     454                     142   -2.87   -1.41  1.0000
  -6 -11  -4     615     396                     707    1.14   -5.30  1.0000
  -6 -11  -3     384     479                     451   -2.68    0.78  1.0000
  -6 -11  -2     970     644                     981    0.28    2.09  1.0000
   6 -11   1    2334     843                    2448   -1.28   -0.34  1.0000
   6 -11   0     964     629                    1176    1.47   -0.90  1.0000
  -6 -10  -8     147     723                     202   -0.30    2.47  1.0000
  -6 -10  -7    1505     691                    1842    1.31    3.09  1.0000
  -6 -10  -6     555     656                     513    2.92   -1.22  1.0000
  -6 -10  -5     787     536                    1157    3.56   -0.03  1.0000
  -6 -10  -4    4423     506                    4384    0.04    0.20  1.0000
  -6 -10  -3   18187    1243                   19605   -3.40   -1.84  1.0000
  -6 -10  -2     984     337                    1039   -0.04    3.02  1.0000
   6 -10   1       4     436                    -191    0.58    0.88  1.0000
   6 -10   0    7441    1014                    7125    1.97    0.91  1.0000
  -6  -9  -9     316     745                     659   -3.95    0.84  1.0000
  -6  -9  -8    2061     808                    2626   -2.96   -0.14  1.0000
  -6  -9  -7    4236     721                    3920    0.92    0.82  1.0000
  -6  -9  -6    1928     572                    1600    1.71   -0.99  1.0000
  -6  -9  -5    5088     621                    4822    0.38   -1.31  1.0000
  -6  -9  -4     522     307                     643    0.06   -1.61  1.0000
  -6  -9  -3    1667     364                    1679   -0.09    0.16  1.0000
  -6  -9  -2    4809     507                    4861   -2.87    0.30  1.0000
   6  -9   2    4606     705                    4311    2.49   -0.86  1.0000
   6  -9   0   11317    1263                   11607   -0.97    0.31  1.0000
  -6  -8 -10     397     812                     392   -0.25   -2.03  1.0000
  -6  -8  -9     224     710                     199    1.03    0.20  1.0000
  -6  -8  -8    1766     689                    1607    1.25    3.81  1.0000
  -6  -8  -7    2291     519                    2048   -0.18    2.83  1.0000
  -6  -8  -6    2938     661                    2729    0.63    1.23  1.0000
  -6  -8  -5    5316     737                    4961   -1.75   -1.24  1.0000
  -6  -8  -4    1868     391                    1786   -1.06    1.37  1.0000
  -6  -8  -3     324     278                     361    0.94   -0.72  1.0000
   6  -8   2   13073    1142                   12663   -0.86   -0.56  1.0000
  -6  -8  -2   13173     762                   12763   -1.11   -1.05  1.0000
   6  -8   1    6387     712                    6264    0.33    3.58  1.0000
   6  -8   0    4770     742                    4972    0.14    1.26  1.0000
  -6  -7 -11      61     984                     164   -0.62   -2.43  1.0000
  -6  -7 -10      22     748                    -277   -1.25   -1.96  1.0000
  -6  -7  -9     218     618                     337   -1.38    1.13  1.0000
  -6  -7  -8    6832     940                    6230   -1.50   -1.11  1.0000
  -6  -7  -7      15     546                     -29    1.07   -1.64  1.0000
  -6  -7  -6    2448     548                    2336    1.44    0.05  1.0000
  -6  -7  -5    4034     573                    4066    0.30   -0.94  1.0000
  -6  -7  -4     959     338                     928   -0.11    2.51  1.0000
  -6  -7  -3    5948     499                    6450    3.75   -1.63  1.0000
  -6  -7  -2    1535     252                    1955   -2.38   -0.81  1.0000
   6  -7   2     686     436                    1171    4.04    0.45  1.0000
   6  -7   1    6238     603                    5727    1.80   -2.58  1.0000
   6  -7   0    2253     715                    1980   -2.53    2.01  1.0000
  -6  -6 -11      13     818                    -245    1.79    0.36  1.0000
  -6  -6 -10      64     743                    -165   -2.99    2.63  1.0000
  -6  -6  -9    1619     807                    1920   -1.87   -0.68  1.0000
  -6  -6  -8    1103     676                     929    1.74   -0.64  1.0000
  -6  -6  -7     425     456                     513   -1.93    1.25  1.0000
  -6  -6  -6     618     460                     604   -1.84    0.42  1.0000
  -6  -6  -5   10279     752                    9784   -1.12    1.19  1.0000
  -6  -6  -4    2204     372                    2600    0.88    1.96  1.0000
  -6  -6  -3     713     223                     530    1.51   -1.15  1.0000
  -6  -6  -2    9645     418                    7673   -4.10   -3.69  1.0000
   6  -6   1    1378     384                    1098    2.03    2.96  1.0000
   6  -6   0   26800    1582                   25184    2.54    2.38  1.0000
   6  -6   0   26468    1517                   24862    2.54    2.38  1.0000
  -6  -5 -11    3356     930                    2842   -1.61   -2.28  1.0000
  -6  -5 -10    1188     771                    1376    1.32   -1.15  1.0000
  -6  -5  -9    2173     721                    2191    3.80    1.96  1.0000
  -6  -5  -8    3100     756                    2938   -0.94   -0.21  1.0000
  -6  -5  -7     363     480                     396   -1.17   -2.96  1.0000
  -6  -5  -6     266     371                     286   -1.56    0.88  1.0000
  -6  -5  -5   25836    1536                   26276   -0.11    1.22  1.0000
  -6  -5  -4    3252     405                    2924    1.64    1.78  1.0000
  -6  -5  -3    1791     371                    2370    0.95   -3.24  1.0000
   6  -5   2   16240    1381                   17015    1.30   -1.01  1.0000
  -6  -5  -2   21884     865                   21719    1.49    0.09  1.0000
   6  -5   1   12687     799                   10757    1.09   -4.33  1.0000
   6  -5   1   11854     831                    9991    1.09   -4.33  1.0000
   6  -5   0    9077     772                    7995   -0.32    4.45  1.0000
   6  -5   0   11768     833                   10538   -0.32    4.45  1.0000
  -6  -4 -12     634     794                     602   -0.94   -0.44  1.0000
  -6  -4 -11     875    1101                     716   -1.35    0.61  1.0000
  -6  -4 -10     667     637                     720   -0.16    2.91  1.0000
  -6  -4  -9    1394     696                    1364    0.36   -0.60  1.0000
  -6  -4  -8    5354     757                    5486    2.60   -2.28  1.0000
  -6  -4  -7    3521     620                    3859   -1.01   -1.97  1.0000
  -6  -4  -6    1927     454                    1929   -0.47   -0.03  1.0000
  -6  -4  -5     376     343                     372   -0.79    1.69  1.0000
  -6  -4  -4     440     289                     607    0.53   -1.85  1.0000
  -6  -4  -3    2210     320                    2212    0.68    1.97  1.0000
   6  -4   3    1911     552                    1792    0.72    2.17  1.0000
  -6  -4  -2   22383    1035                   23126   -4.33    1.45  1.0000
   6  -4   2   26010    1470                   26157   -5.22    2.75  1.0000
   6  -4   1   43260    2321                   43589    1.90   -1.30  1.0000
   6  -4   1   44289    2336                   44622    1.90   -1.30  1.0000
   6  -4   0    7070     778                    7131    1.72   -1.93  1.0000
   6  -4   0    7229     636                    7291    1.72   -1.93  1.0000
  -6  -3 -12    2643    1132                    2870   -1.39   -0.49  1.0000
  -6  -3 -11    5759    1195                    6689   -1.42    2.57  1.0000
  -6  -3 -10    2554     837                    2567   -0.87    1.29  1.0000
  -6  -3  -9    6088     871                    6139    1.72    0.92  1.0000
  -6  -3  -8    3219     620                    2675    2.20   -1.28  1.0000
  -6  -3  -7    5041     624                    5034   -0.14    0.17  1.0000
  -6  -3  -6   18757    1513                   19684   -2.72    0.25  1.0000
  -6  -3  -5   14924    1090                   14665    1.59   -3.74  1.0000
   6  -3   4   24954    1609                   24342    1.77    0.16  1.0000
  -6  -3  -4   21781    1442                   21764   -1.14   -0.61  1.0000
  -6  -3  -3    1224     289                    1616   -3.84   -2.04  1.0000
   6  -3   3    1177     581                    1909    4.00    4.74  1.0000
  -6  -3  -2   19493     820                   18378    4.56   -0.99  1.0000
  -6  -3  -2   16890     937                   15848    4.56   -0.99  1.0000
   6  -3   2   19929     974                   18324   -3.72    1.58  1.0000
   6  -3   1   25017    1281                   23170   -4.68   -1.83  1.0000
   6  -3   1   22893    1080                   21125   -4.68   -1.83  1.0000
  -6  -3  -1   23888     905                   21584    2.85    2.84  1.0000
  -6  -3  -1   26870     783                   24423    2.85    2.84  1.0000
   6  -3   0   14514     779                   13101    0.42    3.88  1.0000
   6  -3   0   12841     666                   11513    0.42    3.88  1.0000
   6  -3   0   10864     780                    9643    0.42    3.88  1.0000
  -6  -2 -12      22    1026                    -583   -2.17   -0.91  1.0000
  -6  -2 -11    1664     949                    1646    0.34   -0.18  1.0000
  -6  -2 -10    6658    1096                    6593    0.67    0.00  1.0000
  -6  -2  -9    2491     761                    2171    1.62    2.65  1.0000
  -6  -2  -8     624     566                     736    0.44   -1.28  1.0000
  -6  -2  -7    9823     998                    9810   -0.79   -2.37  1.0000
  -6  -2  -6    2935     514                    1969    5.10    0.68  1.0000
  -6  -2  -5    1978     458                    2319    1.82    1.84  1.0000
  -6  -2  -4     767     316                     545   -3.37   -3.45  1.0000
   6  -2   4    1771     500                    1555   -1.62   -1.12  1.0000
   6  -2   3   72866    2913                   75403    0.86    2.30  1.0000
  -6  -2  -3   59658    2910                   63135   -1.03    3.52  1.0000
   6  -2   2   41267    1239                   41298   -3.16    4.57  1.0000
  -6  -2  -2      69     168                    -616   -2.63    3.18  1.0000
  -6  -2  -2   36598    1320                   35879   -2.63    3.18  1.0000
  -6  -2  -1     964     173                     863   -2.02   -2.69  1.0000
   6  -2   1    1415     306                    1250   -0.25   -1.39  1.0000
  -6  -2  -1    1988     195                    1861   -2.02   -2.69  1.0000
   6  -2   1    1611     304                    1435   -0.25   -1.39  1.0000
   6  -2   1    2103     416                    1902   -0.25   -1.39  1.0000
  -6  -2   0   37227    1527                   35534    0.10   -2.39  1.0000
   6  -2   0   40826    1616                   38478   -0.22   -3.35  1.0000
   6  -2   0   43048    1648                   40636   -0.22   -3.35  1.0000
  -6  -2   0   43235    1421                   41409    0.10   -2.39  1.0000
   6  -2   0   36190    1573                   33981   -0.22   -3.35  1.0000
  -6  -1 -11    1372     977                    1396    1.36   -0.24  1.0000
  -6  -1 -10       8     730                    -505   -1.24    0.57  1.0000
  -6  -1  -9    2608     818                    2510    0.62    0.90  1.0000
  -6  -1  -8    7609     936                    7051    0.73   -1.84  1.0000
  -6  -1  -7     902     568                    1051   -1.18    1.83  1.0000
  -6  -1  -6   12576    1001                   12329   -2.19    1.08  1.0000
   6  -1   5    1816     475                    1006    0.04    5.60  1.0000
  -6  -1  -5    1576     370                     798    2.18   -6.27  1.0000
   6  -1   4    5730     642                    6433   -1.95    1.49  1.0000
  -6  -1  -4    5222     599                    5890   -0.72   -2.63  1.0000
  -6  -1  -3   13712     855                   14629   -1.86    1.07  1.0000
   6  -1   3   16286     978                   16592    0.48   -0.37  1.0000
  -6  -1  -3   15899     927                   16885   -1.86    1.07  1.0000
  -6  -1  -2    2799     364                    2319    2.72   -0.10  1.0000
  -6  -1  -2    2863     308                    2378    2.72   -0.10  1.0000
   6  -1   2    2558     335                    2312   -1.04    0.68  1.0000
   6  -1   1    7488     530                    8812   -3.97   -0.71  1.0000
   6  -1   1    7140     659                    8433   -3.97   -0.71  1.0000
  -6  -1  -1    8666     632                    9516    1.99    1.00  1.0000
  -6  -1  -1    5049     640                    5702    1.99    1.00  1.0000
  -6  -1   0   22776     880                   20544    0.13    4.06  1.0000
   6  -1   0   21627     755                   20899   -1.20   -2.02  1.0000
  -6  -1   0      66     139                    -500    0.13    4.06  1.0000
   6  -1   0   18389     939                   17717   -1.20   -2.02  1.0000
   6  -1   0   20212     810                   19508   -1.20   -2.02  1.0000
  -6   0 -12     611    1329                     748   -0.42    2.30  1.0000
  -6   0 -11    8087    1254                    7293    2.20   -0.62  1.0000
  -6   0 -10    2796     615                    2405   -2.21   -1.13  1.0000
  -6   0  -9     162     702                     421    3.65   -2.18  1.0000
  -6   0  -8       2     422                     -84    0.42   -0.53  1.0000
  -6   0  -7    9555     876                    9464   -0.23    0.03  1.0000
  -6   0  -7    7195     642                    7116   -0.23    0.03  1.0000
  -6   0  -6   25106    1357                   23073    3.35    0.40  1.0000
  -6   0  -6   25752    1724                   23692    3.35    0.40  1.0000
  -6   0  -5    5836     605                    6424    1.86   -0.24  1.0000
  -6   0  -5    6553     702                    7176    1.86   -0.24  1.0000
  -6   0  -4    6801     587                    5274   -5.24   -1.83  1.0000
  -6   0  -4    8471     752                    6759   -5.24   -1.83  1.0000
  -6   0  -3    2880     385                    3270   -1.38    1.90  1.0000
  -6   0  -3    2145     363                    2482   -1.38    1.90  1.0000
  -6   0  -2       9     244                    -109   -1.09   -0.99  1.0000
  -6   0  -2     426     307                     363   -1.09   -0.99  1.0000
  -6   0  -1    7876     530                    8594   -1.99   -0.29  1.0000
  -6   0  -1    7133     626                    7817   -1.99   -0.29  1.0000
  -6   0   0    1475     249                    1689   -1.38   -0.87  1.0000
  -6   0   0    2629     278                    2914   -1.38   -0.87  1.0000
  -6   0   1   27541    1211                   30827    4.79    0.27  1.0000
  -6   0   1   25175    1559                   28321    4.79    0.27  1.0000
  -6   0   2     277     227                     312    0.53    0.06  1.0000
  -6   0   2     166     414                     193    0.53    0.06  1.0000
  -6   0   3   32219    1421                   32257   -0.14    0.76  1.0000
  -6   0   3   31494    1623                   31532   -0.14    0.76  1.0000
  -6   0   4   51514    2235                   54596    3.21    1.64  1.0000
  -6   0   4   47342    2444                   50298    3.21    1.64  1.0000
  -6   0   5    6316     565                    7966   -4.81   -0.91  1.0000
  -6   0   5    7608     678                    9409   -4.81   -0.91  1.0000
  -6   0   6   25826    1479                   26754    1.25    2.11  1.0000
  -6   0   7   11565     945                   14285    5.77    2.58  1.0000
  -6   0   8   48144    2538                   47331    1.07   -1.30  1.0000
  -6   0   9    3596     967                    4308    2.66    1.29  1.0000
  -6   0  10    3174     934                    4056   -3.63    0.85  1.0000
  -6   0  11    1045    2177                     958   -0.64   -1.22  1.0000
   6   1  -1   39750    1544                   38609   -0.08   -1.82  1.0000
   6   1  -1   37522    1537                   36414   -0.08   -1.82  1.0000
   6   1  -1   36751    1650                   35654   -0.08   -1.82  1.0000
  -6   1   1   40446    2027                   39080   -2.17    0.40  1.0000
  -6   1   1   44481    1628                   43048   -2.17    0.40  1.0000
   6   1  -2   23880    1058                   24090    1.48    1.22  1.0000
  -6   1   2   23928    1137                   24574   -0.92   -1.87  1.0000
  -6   1   2   26346    1185                   27024   -0.92   -1.87  1.0000
   6   1  -3    4158     280                    2933   -4.77   -2.34  1.0000
  -6   1   3    3620     388                    2994    0.91    3.24  1.0000
  -6   1   3    4496     340                    3797    0.91    3.24  1.0000
   6   1  -4    3286     310                    3261   -1.39    1.39  1.0000
  -6   1   4    2963     390                    3169    2.32   -2.81  1.0000
  -6   1   4    4106     688                    4356    2.32   -2.81  1.0000
  -6   1   5   24669    1278                   25752   -1.39   -1.02  1.0000
   6   1  -5   20078    1259                   21189    0.75    2.08  1.0000
  -6   1   5   20954    1150                   21953   -1.39   -1.02  1.0000
   6   1  -6   12580     897                   12896   -1.29   -5.25  1.0000
  -6   1   6   14927     875                   13515   -2.39    5.39  1.0000
  -6   1   6   16441     905                   14962   -2.39    5.39  1.0000
  -6   1   7    2806     483                    3408    0.71   -2.70  1.0000
   6   1  -7    2052     408                    2591    2.63    2.02  1.0000
  -6   1   7    2443     555                    3006    0.71   -2.70  1.0000
  -6   1   8   16611    1141                   15680    2.00   -1.68  1.0000
   6   1  -8   14158    1143                   13245    0.04    1.95  1.0000
   6   1  -9    3183     644                    3043   -1.86    2.86  1.0000
  -6   1   9    3887     671                    4082   -0.17   -1.65  1.0000
  -6   1  10    3503     727                    2936    5.07   -2.13  1.0000
   6   1 -10    1069     642                    1197   -0.96    3.24  1.0000
   6   1 -11    1425     930                    1743   -1.24   -1.65  1.0000
   6   1 -12    2533     923                    2539   -0.02    1.46  1.0000
   6   1 -13       0    1746                       0   -0.05   -0.11  1.0000
   6   1 -14      64     765                     142    1.56   -2.28  1.0000
   6   1 -15    1545    1066                    1234    1.83   -2.19  1.0000
   6   1 -16     749     943                     971    1.67    1.14  1.0000
  -6   2   1    3697     387                    3534   -1.38    1.21  1.0000
  -6   2   1    4453     535                    4275   -1.38    1.21  1.0000
  -6   2   1    4607     501                    4426   -1.38    1.21  1.0000
  -6   2   2   19628    1010                   18130   -3.94    2.04  1.0000
   6   2  -2   20908     698                   18448   -1.18    4.22  1.0000
  -6   2   2   19223     913                   17741   -3.94    2.04  1.0000
   6   2  -3    3598     310                    4515    2.35    2.85  1.0000
  -6   2   3    3005     498                    3619    2.11    1.63  1.0000
  -6   2   3    3733     478                    4415    2.11    1.63  1.0000
   6   2  -4    2175     228                    1450    3.58   -3.46  1.0000
  -6   2   4    2604     443                    2382    2.66   -0.46  1.0000
  -6   2   4    2717     396                    2491    2.66   -0.46  1.0000
  -6   2   5   31586    1507                   33805   -3.45   -0.03  1.0000
  -6   2   5   36688    1691                   39077   -3.45   -0.03  1.0000
   6   2  -5   30075    1805                   31801   -1.69    1.82  1.0000
   6   2  -6    1939     381                    1932   -0.15    0.05  1.0000
  -6   2   6    1809     603                    2096    0.85    1.37  1.0000
  -6   2   6    1834     335                    2123    0.85    1.37  1.0000
  -6   2   7   10444     902                   12155    2.07    3.46  1.0000
   6   2  -7   11334    1033                   12280    3.11    0.30  1.0000
  -6   2   7   13516    1098                   15454    2.07    3.46  1.0000
   6   2  -8    3526     561                    4010   -2.32    1.03  1.0000
  -6   2   8    4404     578                    4796   -3.93   -0.82  1.0000
  -6   2   8    4098     510                    4475   -3.93   -0.82  1.0000
   6   2  -9    9729    1002                    9594    0.07   -0.35  1.0000
  -6   2   9    9731     926                   10199   -0.14    1.26  1.0000
   6   2 -10   21939    1675                   21942   -2.36   -0.65  1.0000
  -6   2  10   24230    1993                   24375   -1.80   -0.30  1.0000
   6   2 -11    2779     786                    3260   -2.07   -1.31  1.0000
   6   2 -12    6750    1041                    7565    3.00   -1.74  1.0000
   6   2 -13     259     687                     429    0.89   -2.12  1.0000
   6   2 -14    2451    1133                    2691   -0.76   -2.44  1.0000
   6   2 -15      48     812                     -28    2.68    2.20  1.0000
   6   2 -16    2979    1441                    3213   -1.27   -0.98  1.0000
  -6   3   1   12035     786                   10880    1.91   -1.90  1.0000
  -6   3   1   12930     669                   11732    1.91   -1.90  1.0000
  -6   3   1   14450     802                   13182    1.91   -1.90  1.0000
  -6   3   2   47825    1992                   49008    0.15    4.73  1.0000
  -6   3   2   40129    2148                   41206    0.15    4.73  1.0000
   6   3  -2   48186    1597                   51658    2.38   -5.01  1.0000
  -6   3   2   50764    2212                   51985    0.15    4.73  1.0000
  -6   3   3   65298    3225                   68293    0.15    2.92  1.0000
  -6   3   3   76244    3232                   79478    0.15    2.92  1.0000
  -6   3   3   65528    2851                   68528    0.15    2.92  1.0000
   6   3  -3   70964    2751                   73218   -3.75   -1.77  1.0000
   6   3  -4      20     174                      87    1.78    3.67  1.0000
  -6   3   4       5     248                      83   -1.29   -4.77  1.0000
  -6   3   4       9     309                     141   -1.29   -4.77  1.0000
   6   3  -5   17758     978                   18040    1.15    3.11  1.0000
  -6   3   5   19288    1357                   18835    0.52   -1.62  1.0000
  -6   3   5   21778    1161                   21297    0.52   -1.62  1.0000
   6   3  -6   11031     862                   11616   -2.66   -1.15  1.0000
  -6   3   6   12318    1001                   12778    0.14    1.06  1.0000
  -6   3   6   14689    1137                   15191    0.14    1.06  1.0000
   6   3  -7    8695     744                    8043   -2.57    0.21  1.0000
  -6   3   7    8179     783                    7236    2.76   -1.05  1.0000
  -6   3   7    9396     799                    8383    2.76   -1.05  1.0000
  -6   3   8   12625    1059                   13921    2.92   -0.06  1.0000
  -6   3   8    9679     956                   10817    2.92   -0.06  1.0000
   6   3  -8   10310     951                   11492   -2.68    0.88  1.0000
   6   3  -9    4614     561                    4394    0.34   -1.72  1.0000
  -6   3   9    3837     565                    3500   -0.80    2.25  1.0000
  -6   3   9    4871     744                    4492   -0.80    2.25  1.0000
   6   3 -10   15908    1352                   16557    1.26    1.02  1.0000
  -6   3  10   14829    1275                   15707    0.77   -1.75  1.0000
  -6   3  11      42     623                    -736   -2.40    2.18  1.0000
   6   3 -11     448     698                     669    0.61   -3.57  1.0000
   6   3 -12      52     865                    -605    0.02   -3.60  1.0000
   6   3 -13   10075    1230                   10766    0.13    1.93  1.0000
   6   3 -14     189    1215                     141    2.39    1.25  1.0000
   6   3 -15    2258    1342                    2740   -0.14    2.43  1.0000
   6   3 -16    4873    1134                    4121   -1.34    4.32  1.0000
  -6   4   1    7658     745                    5586   -6.81   -0.47  1.0000
  -6   4   1    5380     528                    3666   -6.81   -0.47  1.0000
  -6   4   1    5942     441                    4133   -6.81   -0.47  1.0000
  -6   4   2   14961     992                   15533   -1.01   -0.66  1.0000
  -6   4   2   14272    1019                   14830   -1.01   -0.66  1.0000
  -6   4   2   15414     948                   15994   -1.01   -0.66  1.0000
  -6   4   3    3719     502                    4292    7.03   -0.67  1.0000
  -6   4   3    4336     640                    4968    7.03   -0.67  1.0000
  -6   4   3    3789     577                    4369    7.03   -0.67  1.0000
   6   4  -3    2974     262                    3415    6.28   -0.97  1.0000
   6   4  -4    5575     445                    5086    0.95   -1.73  1.0000
  -6   4   4    7221     578                    7122    0.48    0.47  1.0000
  -6   4   4    7703     839                    7601    0.48    0.47  1.0000
  -6   4   4    6593     753                    6499    0.48    0.47  1.0000
   6   4  -5   12460     748                   10782   -2.63    2.92  1.0000
  -6   4   5   13387     966                   12152   -3.20    0.96  1.0000
  -6   4   5   17162     983                   15762   -3.20    0.96  1.0000
  -6   4   6   37389    1996                   35622   -3.01    0.26  1.0000
   6   4  -6   38348    1952                   35271   -3.89    1.94  1.0000
  -6   4   6   45282    2286                   43337   -3.01    0.26  1.0000
  -6   4   7    6007     679                    5680   -0.75    1.08  1.0000
   6   4  -7    5165     625                    5027   -0.30    0.49  1.0000
  -6   4   7    5166     695                    4863   -0.75    1.08  1.0000
   6   4  -8     142     444                     267   -0.35   -3.54  1.0000
  -6   4   8     498     595                     652    0.06   -3.07  1.0000
  -6   4   8     419     531                     559    0.06   -3.07  1.0000
   6   4  -9    1144     648                    1560    1.52   -4.07  1.0000
  -6   4   9    1650     617                    2271    2.89   -2.88  1.0000
  -6   4  10   12463    1406                   12369   -0.93   -1.49  1.0000
   6   4 -10   13181    1230                   12947   -0.97   -0.51  1.0000
   6   4 -11    5052    1769                    4726   -1.70    1.07  1.0000
  -6   4  11    3982     957                    4052   -2.50   -0.39  1.0000
   6   4 -12     613     603                     661    0.32    0.41  1.0000
  -6   4  12    1348     815                    1349   -1.49    1.38  1.0000
  -6   4  13    5987    1094                    5131    2.88   -0.25  1.0000
   6   4 -13    8380    1083                    7060    4.19    0.16  1.0000
   6   4 -14    1876    1212                    2255    0.92    1.87  1.0000
  -6   4  14      30     670                     -84    1.43    2.33  1.0000
   6   4 -15      58    1004                      28    0.54    2.02  1.0000
  -6   4  15      14     749                    -333   -0.31    1.85  1.0000
   6   4 -16      63    1159                   -1684   -3.42   -1.97  1.0000
  -6   4  16     577     909                     992   -2.66   -3.19  1.0000
  -6   5   1    6129     744                    6499   -0.37   -1.11  1.0000
  -6   5   1    6814     798                    7203   -0.37   -1.11  1.0000
  -6   5   1    8041     805                    8464   -0.37   -1.11  1.0000
  -6   5   2   31017    1377                   27501   -0.29    8.05  1.0000
  -6   5   2   32899    1696                   29280   -0.29    8.05  1.0000
  -6   5   2   30557    1715                   27067   -0.29    8.05  1.0000
  -6   5   3   12512     824                   12809    1.54   -1.20  1.0000
  -6   5   3   13859    1182                   14172    1.54   -1.20  1.0000
   6   5  -3   13511     729                   14809   -3.81    1.29  1.0000
  -6   5   3   15385    1084                   15716    1.54   -1.20  1.0000
   6   5  -3   11269     690                   12454   -3.81    1.29  1.0000
   6   5  -4    4107     390                    5020    0.73    3.29  1.0000
  -6   5   4    4961     695                    6256    0.93   -4.36  1.0000
  -6   5   4    4471     631                    5704    0.93   -4.36  1.0000
  -6   5   4    4881     838                    6166    0.93   -4.36  1.0000
   6   5  -5    3395     389                    3763    0.84    1.96  1.0000
  -6   5   5    4437     586                    4822    0.47   -1.35  1.0000
  -6   5   5    4951     592                    5357    0.47   -1.35  1.0000
  -6   5   5    3581     659                    3928    0.47   -1.35  1.0000
  -6   5   6    2065     615                    2097   -0.80   -0.13  1.0000
  -6   5   6    1462     413                    1488   -0.80   -0.13  1.0000
   6   5  -6    2454     447                    2501    0.42    0.18  1.0000
   6   5  -7   19947    1902                   20691   -2.01   -1.68  1.0000
  -6   5   7   22154    1469                   22141    0.74    2.24  1.0000
  -6   5   7   24273    1657                   24261    0.74    2.24  1.0000
   6   5  -8    3262     561                    3774   -2.58   -2.65  1.0000
  -6   5   8    3463     556                    3780    1.79    3.37  1.0000
   6   5  -9    9055    1290                    8905    1.43    1.22  1.0000
  -6   5   9   11920    1200                   11354   -0.58   -2.23  1.0000
   6   5 -10    1848     553                    2269    2.43    0.61  1.0000
  -6   5  10    2243     839                    2768   -1.45   -2.22  1.0000
   6   5 -11     341     721                     260   -0.73    1.00  1.0000
  -6   5  11     964     728                     812    0.50   -1.18  1.0000
   6   5 -12     762    1002                     887    0.78   -1.36  1.0000
  -6   5  12     569     811                     699   -0.73    1.36  1.0000
  -6   5  13      43     949                    -112   -2.02    2.56  1.0000
   6   5 -13     577     794                     482    2.10   -2.66  1.0000
   6   5 -14    5885    1096                    5226    1.10    2.96  1.0000
  -6   5  14    4199     973                    3724   -1.41   -3.47  1.0000
  -6   5  15    2139    1216                    1825    3.49   -0.35  1.0000
   6   5 -15    1947    1614                    1697   -2.95    0.83  1.0000
  -6   6   1   13324     909                   11973   -5.38    0.86  1.0000
  -6   6   1   14230    1027                   12836   -5.38    0.86  1.0000
  -6   6   1   13547     973                   12185   -5.38    0.86  1.0000
  -6   6   2    4551     582                    4100    0.56    2.02  1.0000
   6   6  -2    3700     223                    3191    0.66    3.13  1.0000
  -6   6   2    2913     659                    2554    0.56    2.02  1.0000
  -6   6   2    2804     636                    2452    0.56    2.02  1.0000
   6   6  -3    4261     331                    5099    3.26    0.14  1.0000
  -6   6   3    5803     775                    7445    5.19    1.24  1.0000
  -6   6   3    4539     850                    6001    5.19    1.24  1.0000
  -6   6   3    4030     752                    5413    5.19    1.24  1.0000
   6   6  -3    5190     442                    6112    3.26    0.14  1.0000
  -6   6   4    8734     831                    8275   -0.73   -1.01  1.0000
  -6   6   4    7173     834                    6758   -0.73   -1.01  1.0000
  -6   6   4    5962     794                    5584   -0.73   -1.01  1.0000
   6   6  -4    7053     538                    6634   -0.25   -1.38  1.0000
   6   6  -4    7139     612                    6717   -0.25   -1.38  1.0000
   6   6  -5    6543     527                    6000    0.67   -1.69  1.0000
   6   6  -5    6380     536                    5844    0.67   -1.69  1.0000
  -6   6   5    6038     766                    5508    0.64   -1.82  1.0000
  -6   6   5    5089     713                    4603    0.64   -1.82  1.0000
  -6   6   5    6828     749                    6264    0.64   -1.82  1.0000
  -6   6   6    1083     412                    1127   -0.18   -0.77  1.0000
   6   6  -6     881     355                     857    0.21   -0.08  1.0000
  -6   6   6       3     526                    -555   -0.18   -0.77  1.0000
  -6   6   6     742     445                     778   -0.18   -0.77  1.0000
  -6   6   7   10676     856                    9766   -3.74    0.98  1.0000
   6   6  -7   11022    1208                    9827   -3.43    1.83  1.0000
   6   6  -8       0     498                    -439   -0.25   -0.01  1.0000
  -6   6   8     407     609                     471    0.86    0.78  1.0000
  -6   6   9    7388     973                    7059    2.12   -1.47  1.0000
   6   6  -9    5923     874                    5354    0.65   -2.08  1.0000
  -6   6  10     521     863                     418   -1.25    2.29  1.0000
   6   6 -10    2216     810                    2024   -0.81    2.20  1.0000
  -6   6  11    3045     864                    2647    1.81   -0.42  1.0000
   6   6 -11    3946     833                    3330    2.26   -1.18  1.0000
   6   6 -12    2760     769                    3589   -2.61   -3.34  1.0000
  -6   6  12    4822    1671                    5986   -2.42   -3.62  1.0000
   6   6 -13       9     734                    -706    1.28   -0.75  1.0000
  -6   6  13    1388    1222                    1083    2.09   -0.92  1.0000
   6   6 -14      46    1120                    -588    0.94    3.24  1.0000
  -6   6  14     220    1135                     443    0.30    3.09  1.0000
   6   6 -15      56    1221                     -83   -3.60    0.98  1.0000
  -6   6  15     303    1322                     634   -3.90    0.46  1.0000
  -6   7   1   14468    1129                   15242   -2.39    0.15  1.0000
   6   7  -1   13043     662                   13469    1.79    0.10  1.0000
  -6   7   1   14535    1385                   15311   -2.39    0.15  1.0000
   6   7  -1   13085     648                   13511    1.79    0.10  1.0000
  -6   7   2   19871    1869                   20458    0.22    4.09  1.0000
   6   7  -2   19957     924                   20481   -0.29   -3.37  1.0000
   6   7  -2   21507    1033                   22052   -0.29   -3.37  1.0000
  -6   7   2   23524    1854                   24168    0.22    4.09  1.0000
   6   7  -3    5897     442                    5857    0.59    0.28  1.0000
  -6   7   3    6292    1315                    6573   -0.10   -1.23  1.0000
  -6   7   3    6152     911                    6430   -0.10   -1.23  1.0000
   6   7  -3    6500     549                    6458    0.59    0.28  1.0000
  -6   7   4   10984    1213                   11714    1.26   -1.16  1.0000
   6   7  -4    8820     737                    9381   -1.20    0.92  1.0000
  -6   7   4    9914     930                   10609    1.26   -1.16  1.0000
   6   7  -4    9903     942                   10497   -1.20    0.92  1.0000
   6   7  -5    8655     736                    9052   -1.53   -1.07  1.0000
   6   7  -5   10409     809                   10845   -1.53   -1.07  1.0000
  -6   7   5    9701     931                   10066    1.23    0.74  1.0000
   6   7  -6    8686     821                    8625    1.27    3.15  1.0000
   6   7  -6    9538     807                    9476    1.27    3.15  1.0000
  -6   7   6   10593    1015                   10309   -0.70   -3.86  1.0000
  -6   7   7    3943     605                    3797   -2.22   -1.72  1.0000
  -6   7   8    1447     635                    1298    0.97    3.92  1.0000
  -6   7   9     979     720                    1053   -1.21    0.06  1.0000
   6   7 -10    1710     718                    1752   -0.29   -3.73  1.0000
  -6   7  10    1032     805                    1166   -0.68    3.00  1.0000
  -6   7  11    4405     944                    3999    4.07    0.32  1.0000
   6   7 -11    4541    1057                    4539   -3.17   -0.89  1.0000
   6   7 -12     439     992                     680    0.35    2.55  1.0000
  -6   7  12      19     888                    -916    0.63   -2.08  1.0000
  -6   7  13      46     747                     221   -4.02    0.22  1.0000
   6   7 -13    1324    1266                    2026    4.30    0.04  1.0000
  -6   7  14    1179    1407                    1600   -0.18   -3.01  1.0000
   6   7 -14    1010    1201                    1340    0.67    2.61  1.0000
   6   8  -1    8057     509                    7688   -1.53    0.44  1.0000
   6   8  -1    8667     620                    8284   -1.53    0.44  1.0000
  -6   8   1    8396     935                    7948   -1.35    0.67  1.0000
   6   8  -2     655     227                     624   -0.07   -0.85  1.0000
  -6   8   2    1783     851                    1593    1.78    0.51  1.0000
   6   8  -2     971     275                     933   -0.07   -0.85  1.0000
  -6   8   3    7155     931                    6327    2.51   -0.38  1.0000
   6   8  -3    6784     574                    5887    2.96   -0.44  1.0000
  -6   8   4    9520    1094                    9430   -1.40    3.04  1.0000
   6   8  -4    9388     697                    9167   -1.23    3.76  1.0000
   6   8  -4    7993     797                    7785   -1.23    3.76  1.0000
   6   8  -5   14595    1249                   14941   -0.65   -0.66  1.0000
   6   8  -5   13995     991                   14334   -0.65   -0.66  1.0000
  -6   8   5   15510    1176                   15659   -0.01   -0.97  1.0000
  -6   8   6    7895     931                    7939    0.94   -3.98  1.0000
   6   8  -6    7720    1014                    7487    1.13   -4.35  1.0000
   6   8  -7     166     404                     318   -3.11    0.69  1.0000
  -6   8   7     604     494                     961   -4.06    0.09  1.0000
   6   8  -8    9169    1068                    9532   -1.50   -0.47  1.0000
  -6   8   8   10850    1186                   11575   -1.63    0.53  1.0000
  -6   8   9     886     746                     829   -0.25   -0.70  1.0000
   6   8  -9     211     631                     172   -0.61   -0.57  1.0000
   6   8 -10    1801     971                    1599   -0.21    1.92  1.0000
  -6   8  10    2373    1938                    2021   -0.16    2.45  1.0000
  -6   8  11    2521     997                    1689    4.12    1.92  1.0000
   6   8 -11    2736     966                    1875    4.48    0.83  1.0000
   6   8 -12      82    1129                    -565    3.29   -3.09  1.0000
  -6   8  12    2527    1245                    2932    1.49   -3.30  1.0000
   6   8 -13       6    1038                    -393   -1.25    0.18  1.0000
  -6   8  13    1028     828                     938   -0.89   -0.20  1.0000
  -6   8  14      19    1320                    -797   -0.30    2.14  1.0000
   6   9  -1     926     305                    1052    1.07    0.55  1.0000
  -6   9   1     728     522                     935   -1.71    0.69  1.0000
   6   9  -1    1003     332                    1134    1.07    0.55  1.0000
   6   9  -2    5478     478                    5253   -0.60   -1.69  1.0000
  -6   9   2    5602     797                    5411    0.54    0.86  1.0000
   6   9  -2    5515     520                    5289   -0.60   -1.69  1.0000
   6   9  -3    2078     396                    2568    2.45    0.66  1.0000
  -6   9   3    2426     658                    2740   -0.94   -1.99  1.0000
   6   9  -3    3172     517                    3772    2.45    0.66  1.0000
  -6   9   4      37     820                     -27   -0.68   -2.95  1.0000
   6   9  -4     814     463                     817    1.65    3.39  1.0000
   6   9  -4    1206     370                    1222    1.65    3.39  1.0000
   6   9  -5    6415     631                    5511   -5.41   -1.29  1.0000
  -6   9   5    4997     902                    4126    4.86    0.84  1.0000
   6   9  -6     306     429                     401    1.41   -0.15  1.0000
  -6   9   6     822     739                     985   -1.62   -0.30  1.0000
   6   9  -7    6391     889                    6755    2.81   -0.24  1.0000
  -6   9   7    8179    1098                    8639   -3.21   -0.22  1.0000
   6   9  -8    1376     686                    1372    0.73   -0.13  1.0000
  -6   9   8    1431     633                    1486   -0.72    0.27  1.0000
  -6   9   9     298     910                     221   -1.14    0.59  1.0000
   6   9  -9      24     513                    -485    2.18   -1.06  1.0000
   6   9 -10    2488     995                    2557    1.34   -1.25  1.0000
  -6   9  10     700     884                     801   -1.56    1.80  1.0000
  -6   9  11    2107    1105                    2376    1.18    1.24  1.0000
  -6   9  12    3102    1324                    4056    2.21   -3.52  1.0000
  -6   9  13     524    1211                     330   -2.05   -1.16  1.0000
  -6  10   1    8338    1291                    8077    0.29   -0.72  1.0000
   6  10  -1    7691     799                    7321   -0.04   -1.41  1.0000
   6  10  -2    5493     598                    5385    0.13    0.65  1.0000
  -6  10   2   10335    1236                    9448    1.30    2.11  1.0000
   6  10  -2    5455     585                    5348    0.13    0.65  1.0000
   6  10  -3    1346     587                    1341    2.66   -3.87  1.0000
  -6  10   3     285     822                     274    2.25   -3.01  1.0000
   6  10  -4    8645     821                    8217   -0.89    2.48  1.0000
  -6  10   4    8662    1040                    8373   -0.91    1.20  1.0000
   6  10  -5     476     481                     509   -0.94    0.85  1.0000
  -6  10   5       9     492                    -355   -1.42    0.31  1.0000
   6  10  -6     346     539                     199    0.26   -3.74  1.0000
  -6  10   6    2479     629                    1970   -0.02   -3.68  1.0000
  -6  10   7    2023     877                    2439    1.63    1.63  1.0000
  -6  10   8    1078    1182                    1044   -0.15    0.30  1.0000
  -6  10   9    8233    1322                    7601   -1.78    1.05  1.0000
  -6  10  10    2294    1048                    2316    0.13    0.07  1.0000
  -6  10  11      44    1020                    -221    2.04    2.59  1.0000
  -6  10  12       8    1376                    -413    0.93   -1.03  1.0000
  -6  11   1    6751    1098                    6092   -2.16   -0.80  1.0000
  -6  11   2    1775    1016                    1785    1.33    1.18  1.0000
  -6  11   3     261     768                     302    1.87   -1.99  1.0000
  -6  11   4    4310     876                    3232   -5.79   -1.31  1.0000
  -6  11   5       7     711                    -164    0.95   -0.96  1.0000
  -6  11   6    6875    1204                    6623   -1.02   -0.06  1.0000
  -6  11   7       0     658                     -55    0.14   -0.18  1.0000
  -6  11   8     704     989                    1071    0.64   -3.06  1.0000
  -6  11   9      11    1018                   -1760    0.03    1.62  1.0000
  -6  11  10     205     716                     303   -0.13    1.65  1.0000
  -6  11  11    1675    1045                    1623    0.09   -0.33  1.0000
  -6  12   1       2     822                    -904    0.24   -0.62  1.0000
  -6  12   2     658     960                     466    2.38    1.71  1.0000
  -6  12   3    2490    1042                    2524    1.82   -4.83  1.0000
  -6  12   4    1137    1014                    1014   -0.93   -0.15  1.0000
  -6  12   5    1040     876                    1753    1.58    4.64  1.0000
  -6  12   6      25     712                    -822   -2.41    0.68  1.0000
  -6  12   7    1011    1124                    1234    0.18    1.99  1.0000
  -6  12   8      32    1043                    -522   -2.41   -1.44  1.0000
  -6  12   9      17     797                    -357   -2.06   -0.07  1.0000
  -6  12  10      18     935                    -825    2.10   -0.30  1.0000
  -6  13   1     923    1148                    1039    0.06    1.07  1.0000
  -6  13   2     983    1041                     932    2.08    0.91  1.0000
  -6  13   3      65    1152                    -466   -0.06   -4.02  1.0000
  -6  13   4     222     740                     302   -4.35    0.38  1.0000
  -6  13   5     430    1151                     302    0.72   -2.13  1.0000
  -6  13   6     240    1179                     247    0.83   -2.35  1.0000
  -6  13   7    1941     851                    1893    1.36    0.49  1.0000
  -6  13   8     270    1043                     275    1.12   -0.22  1.0000
  -6  14   1       5    1226                    -654   -0.34    1.11  1.0000
  -6  14   2    1090    1285                     847    2.02   -0.56  1.0000
  -6  14   3     874    1068                    1068    0.09   -2.06  1.0000
  -6  14   4    1232    1288                    1096   -1.59    0.83  1.0000
  -6  14   5     154    1015                     110    1.81    0.75  1.0000
  -5 -14  -3     118     507                    -225   -4.94    2.23  1.0000
   5 -14   1     823     921                     921    2.87    1.22  1.0000
   5 -14   0    2160     709                    2154   -0.03   -0.02  1.0000
  -5 -13  -5     105     625                     199    1.82    0.61  1.0000
  -5 -13  -4      74     679                     -28   -1.44   -4.05  1.0000
  -5 -13  -3    1144     563                    1407   -2.17   -0.79  1.0000
  -5 -13  -2      99     503                    -252    0.25    4.95  1.0000
   5 -13   1     158     898                     163   -2.64   -1.32  1.0000
   5 -13   0     117     575                      55   -1.85    0.80  1.0000
  -5 -12  -7    1014     744                    1287   -3.21    4.29  1.0000
  -5 -12  -6    2156     710                    1904   -2.19    2.58  1.0000
  -5 -12  -5     788     509                     396    2.13   -3.61  1.0000
  -5 -12  -4    2456     619                    2224    1.38   -1.03  1.0000
  -5 -12  -3    3937     675                    4747   -3.78   -0.83  1.0000
  -5 -12  -2    2288     448                    1819   -2.47    2.91  1.0000
  -5 -12  -1    1147     445                     918    1.55    0.92  1.0000
   5 -12   1     521     764                     300    2.68    1.05  1.0000
   5 -12   0    1970     824                    1510   -2.18   -1.77  1.0000
  -5 -11  -8     928     774                    1348   -2.35   -2.17  1.0000
  -5 -11  -7     165     628                     285   -2.47   -1.04  1.0000
  -5 -11  -6    1689     651                    1472    4.03    3.47  1.0000
  -5 -11  -5    1103     618                     927    1.34    2.15  1.0000
  -5 -11  -4    3003     616                    2910   -0.66   -0.85  1.0000
  -5 -11  -3    3099     532                    2910    0.23   -2.96  1.0000
   5 -11   2    1198     516                    1059    1.01   -1.78  1.0000
  -5 -11  -2    1780     420                    1511   -1.63    1.43  1.0000
  -5 -11  -1    1207     390                    1449    2.15    0.69  1.0000
   5 -11   1    1668     547                    1860   -1.18    0.16  1.0000
   5 -11   0    6359    1018                    6437   -0.17   -0.83  1.0000
  -5 -10  -9    1761     887                    1859   -1.01   -1.25  1.0000
  -5 -10  -8      39     688                    -143    0.30   -3.09  1.0000
  -5 -10  -7     419     800                     743   -4.14    0.96  1.0000
  -5 -10  -6    3638     708                    3596   -0.02    1.45  1.0000
  -5 -10  -5    1984     588                    1989    1.33   -1.31  1.0000
  -5 -10  -4    3927     612                    3645    1.75    0.67  1.0000
  -5 -10  -3    1459     445                    1280   -0.34   -1.25  1.0000
   5 -10   2    8309    1252                    8899   -2.21   -1.28  1.0000
  -5 -10  -2   10080     924                   10225   -1.46   -1.65  1.0000
   5 -10   1       5     767                     -55   -0.17   -1.14  1.0000
  -5 -10  -1     132     307                     168   -0.59   -1.29  1.0000
   5 -10   0     628     716                     578   -1.30   -0.31  1.0000
  -5 -10   0     739     742                     824   -0.26   -1.14  1.0000
  -5  -9 -10    1244     902                    1352    2.42   -0.92  1.0000
  -5  -9  -9    1739     769                    2450    3.19    2.30  1.0000
  -5  -9  -8     174     659                     172    0.00   -0.04  1.0000
  -5  -9  -7    8739    1004                    9028   -2.19    0.26  1.0000
  -5  -9  -6    3395     654                    4267   -1.22    3.57  1.0000
  -5  -9  -5    5467     618                    5505    0.43   -1.65  1.0000
  -5  -9  -4    1375     389                    1305    0.48   -0.31  1.0000
  -5  -9  -3    2237     415                    2077    2.20    0.22  1.0000
  -5  -9  -2    9013     670                    8525    1.62    0.04  1.0000
   5  -9   2    8633     982                    8398   -0.71   -0.20  1.0000
   5  -9   1    6525     742                    7082    1.62   -0.57  1.0000
  -5  -9  -1    7280     673                    7968   -1.95    0.26  1.0000
   5  -9   0    1758     469                    1489    1.75    0.33  1.0000
  -5  -9   0    3090     749                    2828   -2.68    1.24  1.0000
  -5  -8 -11      16     993                    -193   -0.56    1.92  1.0000
  -5  -8 -10     949     811                    1118   -2.51    0.47  1.0000
  -5  -8  -9     587     934                     368   -1.55   -2.21  1.0000
  -5  -8  -8    2348     658                    2058    2.61   -3.71  1.0000
  -5  -8  -7    6459     948                    6607   -0.65   -2.33  1.0000
  -5  -8  -6     255     458                     200    1.40    0.95  1.0000
  -5  -8  -5     317     396                     538    2.32    1.69  1.0000
  -5  -8  -4    5199     558                    5658   -3.37   -0.05  1.0000
  -5  -8  -3    5955     553                    6405    0.80    1.72  1.0000
  -5  -8  -2    9837     668                    9212    0.68   -2.95  1.0000
   5  -8   2    9465     847                    9288    0.15   -2.97  1.0000
   5  -8   1    4001     687                    3683   -0.56   -2.89  1.0000
  -5  -8  -1    4873     393                    4616   -1.02   -3.70  1.0000
   5  -8   0   17331    1353                   19114    2.87    1.77  1.0000
  -5  -7 -11    3312    1044                    3322   -0.24    1.53  1.0000
  -5  -7 -10      24     861                       0    2.43    0.05  1.0000
  -5  -7  -9    6155     957                    6913    1.61    2.22  1.0000
  -5  -7  -8    5777     882                    6339    1.03    1.52  1.0000
  -5  -7  -7     249     574                     516   -2.62   -2.26  1.0000
  -5  -7  -6    3186     576                    3829   -2.71    0.57  1.0000
  -5  -7  -5    2128     515                    2519   -0.02   -2.95  1.0000
  -5  -7  -4   16413    1102                   16181   -0.72    0.39  1.0000
  -5  -7  -3    9919     722                   11244    1.24    3.02  1.0000
   5  -7   2   17429    1343                   19160   -2.38    2.92  1.0000
  -5  -7  -2   20493    1166                   22102    2.49   -2.90  1.0000
   5  -7   1    5049     633                    3880    2.97   -3.21  1.0000
   5  -7   1    2750     829                    1907    2.97   -3.21  1.0000
  -5  -7  -1    4580     336                    3805   -1.25    2.88  1.0000
   5  -7   0   21932    1414                   23238    3.81   -1.49  1.0000
   5  -7   0   19678    1133                   20913    3.81   -1.49  1.0000
  -5  -6 -12     836    1252                     626   -2.42   -2.82  1.0000
  -5  -6 -11    2555    1234                    3154    2.17    1.77  1.0000
  -5  -6 -10    3903     830                    3320    2.47    1.06  1.0000
  -5  -6  -9       4     643                    -112    0.50    0.87  1.0000
  -5  -6  -8    1113     565                    1497    2.49   -1.64  1.0000
  -5  -6  -7    1253     485                     856    2.05   -2.65  1.0000
  -5  -6  -6    3264     576                    3225   -0.19    0.10  1.0000
  -5  -6  -5   45749    2634                   45819   -0.70   -0.09  1.0000
  -5  -6  -4     244     286                     458   -3.49    1.62  1.0000
  -5  -6  -3    5081     422                    5863    4.18   -0.25  1.0000
   5  -6   2    3352     768                    3045   -1.09   -3.66  1.0000
   5  -6   2    3427     607                    3117   -1.09   -3.66  1.0000
  -5  -6  -2    3337     359                    3256   -0.41   -0.32  1.0000
  -5  -6  -1     284     168                     475   -3.78   -1.94  1.0000
   5  -6   1     132     305                     305   -3.80   -2.84  1.0000
   5  -6   1      91     331                    -110   -3.80   -2.84  1.0000
   5  -6   0   18267    1216                   18657    6.99    2.16  1.0000
   5  -6   0   21422    1195                   21862    6.99    2.16  1.0000
  -5  -5 -12     220     930                     575   -2.97    3.63  1.0000
  -5  -5 -11    1600     909                    1789   -3.56    2.72  1.0000
  -5  -5 -10    2072     748                    2023   -0.74   -0.45  1.0000
  -5  -5  -9       8     558                    -363    1.29   -0.61  1.0000
  -5  -5  -8    9259    1071                    9029    2.58    0.84  1.0000
  -5  -5  -7     432     341                     426    1.19   -0.88  1.0000
  -5  -5  -6       5     659                      29    0.33   -1.53  1.0000
  -5  -5  -5    2073     405                    1966   -1.85   -1.84  1.0000
  -5  -5  -4    8617     668                    9421    1.25    3.36  1.0000
   5  -5   3    1861     579                    1653   -3.27   -1.52  1.0000
  -5  -5  -3     750     258                     573    0.63    1.60  1.0000
  -5  -5  -2    7170     364                    6440   -2.89   -4.67  1.0000
   5  -5   2    8340     748                    7277    1.38    5.18  1.0000
   5  -5   2    6289     523                    5360    1.38    5.18  1.0000
  -5  -5  -1   23098     901                   24759    2.51    2.16  1.0000
   5  -5   1   20415    1390                   22845    0.53   -4.11  1.0000
   5  -5   1   21681    1162                   24183    0.53   -4.11  1.0000
   5  -5   0    7329     691                    8229   -0.85   -3.01  1.0000
   5  -5   0    7427     695                    8333   -0.85   -3.01  1.0000
  -5  -4 -13    1312    1041                    1124   -1.57   -1.04  1.0000
  -5  -4 -12    2132    1020                    1957    0.30   -3.28  1.0000
  -5  -4 -11    5053    1026                    5460    1.63    0.81  1.0000
  -5  -4 -10     643     724                     975    0.13    3.05  1.0000
  -5  -4  -9      19     588                    -308   -0.56    2.12  1.0000
  -5  -4  -8   11110    1046                   11434   -0.15    2.12  1.0000
  -5  -4  -7    4335     681                    4391    0.46    0.80  1.0000
  -5  -4  -6    1097     399                     884    0.92   -2.94  1.0000
  -5  -4  -5    6264     605                    6154   -0.60    0.03  1.0000
   5  -4   4    5293     717                    5899   -1.72    1.11  1.0000
  -5  -4  -4    4183     465                    4438   -0.66    0.71  1.0000
  -5  -4  -3    3664     321                    2506    4.06   -5.00  1.0000
   5  -4   3    3617     525                    2377    5.72   -5.59  1.0000
   5  -4   2    1670     444                    1443    0.27    1.73  1.0000
  -5  -4  -2    1877     201                    1492    1.51    3.53  1.0000
  -5  -4  -1   76920    2575                   78469   -2.26    3.58  1.0000
   5  -4   1   82171    3269                   81927   -1.61    4.58  1.0000
   5  -4   1   77589    3219                   77349   -1.61    4.58  1.0000
   5  -4   0   12140    1030                   13899    8.14    2.26  1.0000
   5  -4   0   15643     942                   17662    8.14    2.26  1.0000
  -5  -3 -13    2190     965                    2509    1.66    0.22  1.0000
  -5  -3 -12    2505     832                    2746    1.11    0.85  1.0000
  -5  -3 -11     637    1088                     697   -3.02   -2.05  1.0000
  -5  -3 -10    3165    1094                    3365   -0.87   -0.26  1.0000
  -5  -3  -9    4049     564                    3803   -1.53    0.58  1.0000
  -5  -3  -8    6858     907                    6566   -0.43    0.79  1.0000
  -5  -3  -7    1649     341                    1307    4.17    0.37  1.0000
  -5  -3  -6   11513     888                   10191    1.59    3.31  1.0000
   5  -3   5   16096    1083                   15754    1.83   -0.86  1.0000
  -5  -3  -5   12623    1007                   12502   -2.27    1.05  1.0000
  -5  -3  -4    2150     346                    2277    3.51    0.94  1.0000
   5  -3   4    3934     553                    3760   -4.00   -3.16  1.0000
   5  -3   3   27764    1225                   25469    3.47   -2.01  1.0000
  -5  -3  -2   14885     970                   17853   -5.69   -1.28  1.0000
   5  -3   2   17185    1061                   21311    7.92    0.10  1.0000
  -5  -3  -1   55533    1817                   53225    2.48   -1.44  1.0000
  -5  -3  -1   54625    1917                   52336    2.48   -1.44  1.0000
   5  -3   1   56467    2268                   56158   -0.37   -3.15  1.0000
   5  -3   1   51940    2335                   51642   -0.37   -3.15  1.0000
   5  -3   0   20506    1060                   21858   -5.67   -2.94  1.0000
   5  -3   0   20092    1055                   21429   -5.67   -2.94  1.0000
  -5  -2 -13     621    1133                     857   -0.33    3.02  1.0000
  -5  -2 -12    2206    1141                    2421    0.95   -1.97  1.0000
  -5  -2 -11    3307     952                    3554    0.43   -1.61  1.0000
  -5  -2 -10    6708    1127                    7175   -1.27   -0.80  1.0000
  -5  -2  -9   13087    1248                   13234   -0.82    0.11  1.0000
  -5  -2  -8    1348     625                    1477    0.61    3.97  1.0000
  -5  -2  -7    1034     485                    1455   -2.96    1.41  1.0000
  -5  -2  -6    6280     689                    7757   -1.69   -4.44  1.0000
  -5  -2  -5   16162     896                   14474    4.85    1.06  1.0000
   5  -2   5   19672    1116                   17972    3.65    0.45  1.0000
   5  -2   4   39510    1730                   38847    1.88   -1.38  1.0000
  -5  -2  -4   34791    1770                   33322    3.03   -1.89  1.0000
  -5  -2  -3   30936    1370                   28927    0.06   -4.22  1.0000
   5  -2   3   36164    1370                   32456   -1.05   -5.74  1.0000
   5  -2   2   26130    1206                   28051    0.99    2.79  1.0000
  -5  -2  -2   22074    1254                   24586    1.99    3.59  1.0000
  -5  -2  -1   12178     509                   12905   -0.01    3.89  1.0000
   5  -2   1    9060     611                    9982    0.35    6.90  1.0000
  -5  -2  -1    9218     496                    9846   -0.01    3.89  1.0000
   5  -2   1   11470     728                   12526    0.35    6.90  1.0000
   5  -2   0    5159     543                    5576    1.27    3.32  1.0000
   5  -2   0    5934     417                    6384    1.27    3.32  1.0000
  -5  -2   0    5766     285                    6681   -2.80    1.19  1.0000
   5  -2   0    6241     501                    6703    1.27    3.32  1.0000
  -5  -1 -13    8622    1907                    8259    0.38    0.94  1.0000
  -5  -1 -12      14     723                     -83    1.78    0.60  1.0000
  -5  -1 -11     746     587                     839   -0.23    1.03  1.0000
  -5  -1  -9    1552     819                    2033   -2.43    1.49  1.0000
  -5  -1  -8   10065     995                   10094   -0.15   -1.23  1.0000
  -5  -1  -7    5024     655                    4352    3.53   -1.12  1.0000
   5  -1   6   39350    2594                   43799    1.46   -5.27  1.0000
  -5  -1  -6   33172    2409                   37468    0.61    5.67  1.0000
  -5  -1  -5    3517     343                    2540   -2.07    4.10  1.0000
   5  -1   5    3623     474                    2814    1.39   -3.77  1.0000
   5  -1   4    4753     528                    5383   -0.12    5.66  1.0000
  -5  -1  -4    5388     828                    5389    2.30   -5.17  1.0000
  -5  -1  -3    9529     683                    8030   -3.68   -2.69  1.0000
   5  -1   3    9897     641                    8999    2.38    1.83  1.0000
  -5  -1  -2    3239     307                    3036   -2.05   -0.21  1.0000
  -5  -1  -2    2825     281                    2634   -2.05   -0.21  1.0000
   5  -1   2    3132     335                    2234    5.66   -0.81  1.0000
   5  -1   1   43099    1539                   40163    1.74    3.21  1.0000
  -5  -1  -1    8558    1065                    6584   -1.10   -5.77  1.0000
   5  -1   1   49183    1441                   46044    1.74    3.21  1.0000
  -5  -1  -1   46334    1557                   41583   -1.10   -5.77  1.0000
  -5  -1   0      23     779                    -334    0.68   -2.30  1.0000
  -5  -1   0   55439    1699                   56700    0.68   -2.30  1.0000
   5  -1   0   55219    1547                   54768    0.61    1.47  1.0000
   5  -1   0   57630    1578                   57169    0.61    1.47  1.0000
   5  -1   0   50933    1949                   50499    0.61    1.47  1.0000
  -5   0 -13    5131    1074                    4955    0.53   -0.70  1.0000
  -5   0 -12     496     803                     471   -1.35    1.65  1.0000
  -5   0 -11     822     891                     557    2.89    1.47  1.0000
  -5   0 -10    1390     671                    1426   -0.17    0.50  1.0000
  -5   0  -9     161     646                     112   -1.22   -0.42  1.0000
  -5   0  -8     563     228                     711    1.51    0.70  1.0000
  -5   0  -7    1099     293                    1549   -2.93    1.58  1.0000
  -5   0  -7    1362     507                    1859   -2.93    1.58  1.0000
  -5   0  -6    5954     514                    5461   -1.83   -1.40  1.0000
  -5   0  -6    7944     733                    7374   -1.83   -1.40  1.0000
  -5   0  -5    6833     927                    9618    7.79    0.67  1.0000
  -5   0  -5    6374     620                    9072    7.79    0.67  1.0000
  -5   0  -4    4567     808                    6094    5.21   -0.35  1.0000
  -5   0  -4    4322     531                    5811    5.21   -0.35  1.0000
  -5   0  -3   99274    3720                   95934   -2.67    0.06  1.0000
  -5   0  -3   95809    4489                   92528   -2.67    0.06  1.0000
  -5   0  -3  102910    3926                   99509   -2.67    0.06  1.0000
  -5   0  -2   14348     725                   13714    1.42    0.74  1.0000
  -5   0  -2   14944     730                   14297    1.42    0.74  1.0000
  -5   0  -2   15462     791                   14804    1.42    0.74  1.0000
  -5   0  -1    9299     574                    9785    1.13   -1.06  1.0000
  -5   0  -1    9852     562                   10352    1.13   -1.06  1.0000
  -5   0   0    2186     223                    1058   -7.24    0.46  1.0000
  -5   0   0    2955     223                    1612   -7.24    0.46  1.0000
  -5   0   1    3209     304                    4279   -4.24   -1.50  1.0000
  -5   0   1    3300     310                    4384   -4.24   -1.50  1.0000
  -5   0   2   25689    1338                   28137    3.72    0.11  1.0000
  -5   0   2   28797    1261                   31386    3.72    0.11  1.0000
  -5   0   3   60938    2496                   58781    2.43   -2.49  1.0000
  -5   0   3   65338    2453                   63105    2.43   -2.49  1.0000
  -5   0   4   27241    1550                   28280   -1.52   -0.52  1.0000
  -5   0   4   31701    1327                   32822   -1.52   -0.52  1.0000
  -5   0   5    2123     353                    1763    2.07   -0.36  1.0000
  -5   0   6      84     323                     647   -8.99   -1.93  1.0000
  -5   0   7   15283    1030                   16059   -1.70    1.08  1.0000
  -5   0   8    1645     586                    1698    0.29    1.69  1.0000
  -5   0   9   15369    1139                   13210    4.57   -0.38  1.0000
  -5   0  10     467     638                     580    0.21    1.98  1.0000
   5   1  -1   25644     867                   23063   -0.70   -4.21  1.0000
  -5   1   1   27881    1068                   25271    0.57    4.26  1.0000
  -5   1   1   26179    1245                   23651    0.57    4.26  1.0000
   5   1  -1   22191     888                   19794   -0.70   -4.21  1.0000
   5   1  -2   10061     560                   11021    2.48   -2.94  1.0000
  -5   1   2    9378     692                    9949   -1.57    1.95  1.0000
  -5   1   2   10856     594                   11471   -1.57    1.95  1.0000
  -5   1   3   14594     863                   14905   -3.59   -3.12  1.0000
   5   1  -3   13627     732                   14028    4.34    3.65  1.0000
  -5   1   3   15403     799                   15725   -3.59   -3.12  1.0000
  -5   1   4   10715     670                   10637    0.27    0.07  1.0000
  -5   1   4   12387     663                   12303    0.27    0.07  1.0000
   5   1  -4   12160     715                   11504   -3.52    0.68  1.0000
   5   1  -5    8532     696                    9173    0.54    3.66  1.0000
  -5   1   5    9490     668                    9910    0.72   -5.13  1.0000
  -5   1   5    8401     675                    8790    0.72   -5.13  1.0000
   5   1  -6   39362    2173                   40582    0.08    1.69  1.0000
  -5   1   6   42231    2133                   42660   -1.68   -1.55  1.0000
  -5   1   7   20487    1255                   17598   -1.54    5.47  1.0000
   5   1  -7   17271     942                   15371   -3.15   -6.76  1.0000
  -5   1   8   21866    1314                   22038   -1.44    0.66  1.0000
   5   1  -8   18712    1500                   19360    2.41   -2.29  1.0000
   5   1  -9    7917     820                    7866    2.00   -1.29  1.0000
  -5   1   9   10284     959                   10165   -2.64    1.25  1.0000
   5   1 -10    8826     932                    8058    1.14    3.85  1.0000
  -5   1  10    8842     984                    8333   -0.58   -2.89  1.0000
   5   1 -11    4437     867                    4015   -0.06   -2.07  1.0000
   5   1 -12    3848     974                    4240   -1.52    0.24  1.0000
   5   1 -13    4456     880                    3633   -1.62    3.44  1.0000
   5   1 -14    1612    1152                    1265   -1.02    2.82  1.0000
   5   1 -15       3     612                    -306    0.46   -0.72  1.0000
   5   1 -16      15    1403                     -83   -1.58   -1.06  1.0000
  -5   2   1   18767    1129                   18390    2.35   -1.16  1.0000
  -5   2   1   20880    1062                   20484    2.35   -1.16  1.0000
  -5   2   1   18946    1132                   18568    2.35   -1.16  1.0000
  -5   2   2   24429    1136                   26581    2.61   -2.17  1.0000
  -5   2   2   26175    1155                   28401    2.61   -2.17  1.0000
  -5   2   2   22892    1207                   24977    2.61   -2.17  1.0000
   5   2  -2   25934    1045                   27642    0.83   -3.10  1.0000
  -5   2   3   50141    2417                   50116    0.18    1.32  1.0000
   5   2  -3   51671    2213                   52416    1.94    3.52  1.0000
  -5   2   3   57321    2518                   57295    0.18    1.32  1.0000
   5   2  -4    6218     467                    6058    0.05    0.95  1.0000
  -5   2   4    6936     454                    5900    2.08    2.64  1.0000
  -5   2   4    6612     555                    5602    2.08    2.64  1.0000
  -5   2   5   32703    1400                   30298    1.48   -3.09  1.0000
   5   2  -5   34512    1485                   30743    1.23   -5.06  1.0000
  -5   2   5   34964    1576                   32475    1.48   -3.09  1.0000
   5   2  -6   15709    1009                   13735   -5.67    2.75  1.0000
  -5   2   6   12838     844                   12245   -4.97    0.04  1.0000
  -5   2   6   15402     892                   14760   -4.97    0.04  1.0000
  -5   2   7    4359     566                    4499    1.39   -1.21  1.0000
   5   2  -7    5136     504                    4971    0.07   -1.33  1.0000
  -5   2   7    5289     720                    5444    1.39   -1.21  1.0000
  -5   2   8   14536    1241                   15423    1.52    1.11  1.0000
   5   2  -8   13764    1889                   15037    2.77   -1.24  1.0000
   5   2  -9   10865    1057                   10644    1.82    1.14  1.0000
  -5   2   9   11818    1211                   12241   -0.06    1.53  1.0000
   5   2 -10   20943    1519                   22449   -0.24    2.69  1.0000
  -5   2  10   21457    1698                   24338   -0.92    4.87  1.0000
   5   2 -11      59     722                      29   -2.28    1.47  1.0000
   5   2 -12     264     801                     343   -1.09    1.04  1.0000
   5   2 -13     428     794                     510    0.97    0.43  1.0000
   5   2 -14    4280    1263                    4237   -2.32   -3.32  1.0000
   5   2 -15    3978    1250                    4636   -2.11   -1.57  1.0000
   5   2 -16     997    1126                    1456    3.29    1.23  1.0000
  -5   3   1     196     249                     218   -3.63   -4.80  1.0000
  -5   3   1     562     306                     723   -3.63   -4.80  1.0000
  -5   3   1     408     193                     523   -3.63   -4.80  1.0000
  -5   3   2   38408    1762                   36718    0.06   -3.32  1.0000
  -5   3   2   42651    1626                   40871    0.06   -3.32  1.0000
   5   3  -2   35785    1345                   36413    1.63    0.39  1.0000
  -5   3   2   37911    1960                   36232    0.06   -3.32  1.0000
  -5   3   3   12622     774                   11370   -1.23    2.61  1.0000
  -5   3   3   12186     702                   10957   -1.23    2.61  1.0000
   5   3  -3   10928     532                    9893   -1.12   -3.67  1.0000
  -5   3   3   12743     761                   11485   -1.23    2.61  1.0000
  -5   3   4   33568    1720                   35674    3.25    1.50  1.0000
   5   3  -4   30762    1649                   33144   -5.33   -0.42  1.0000
  -5   3   4   40124    1695                   42426    3.25    1.50  1.0000
  -5   3   5   23919    1105                   22445    0.08   -3.54  1.0000
   5   3  -5   19245    1080                   19155    2.90    2.86  1.0000
  -5   3   5   20944    1029                   19565    0.08   -3.54  1.0000
  -5   3   6   35177    1765                   36091   -0.84   -1.78  1.0000
  -5   3   6   28781    1455                   29608   -0.84   -1.78  1.0000
  -5   3   7   41901    2256                   42561   -1.72    0.12  1.0000
  -5   3   7   39951    1915                   40595   -1.72    0.12  1.0000
   5   3  -7   37754    2325                   38821    0.11   -1.37  1.0000
   5   3  -8    3458     472                    3332    0.96    1.98  1.0000
  -5   3   8    2959     452                    2821   -1.23   -2.48  1.0000
   5   3  -9    2659     761                    2576   -0.39    0.94  1.0000
  -5   3   9     608     708                     651    0.64    0.04  1.0000
  -5   3   9    1334     457                    1398    0.64    0.04  1.0000
   5   3 -10     308     639                     349   -1.50    1.61  1.0000
   5   3 -11    8580     923                    7632   -2.43    2.21  1.0000
   5   3 -12    2792     685                    2854   -0.35    0.07  1.0000
   5   3 -13    3431    1640                    4099   -2.81   -2.50  1.0000
   5   3 -14    3799     868                    4086   -0.81    0.92  1.0000
   5   3 -15     161     748                     -83    3.78   -5.07  1.0000
   5   3 -16       1    1316                   -1700    0.24    0.28  1.0000
  -5   4   1    4450     525                    3274    4.36    4.42  1.0000
  -5   4   1    4614     661                    3416    4.36    4.42  1.0000
  -5   4   1    4584     611                    3390    4.36    4.42  1.0000
  -5   4   2   66013    2929                   75981   -8.93    3.18  1.0000
   5   4  -2   65105    2926                   74191   -8.13    3.45  1.0000
   5   4  -2   70800    2760                   80263   -8.13    3.45  1.0000
  -5   4   2   74663    3378                   85242   -8.93    3.18  1.0000
  -5   4   2   72085    3327                   82486   -8.93    3.18  1.0000
  -5   4   3   22773    1214                   23356   -2.92    1.97  1.0000
  -5   4   3   25756    1230                   26379   -2.92    1.97  1.0000
  -5   4   3   21112    1406                   21672   -2.92    1.97  1.0000
   5   4  -3   18230    1088                   20039   -0.20    3.56  1.0000
  -5   4   4   34054    1559                   31166    5.11    0.85  1.0000
  -5   4   4   33141    1576                   30292    5.11    0.85  1.0000
   5   4  -4   30515    1329                   26573    4.91   -3.15  1.0000
  -5   4   4   36196    1569                   33218    5.11    0.85  1.0000
  -5   4   5   14185     955                   15010    3.76   -0.70  1.0000
  -5   4   5   11599     887                   12342    3.76   -0.70  1.0000
   5   4  -5   12092     751                   12745    4.76   -2.85  1.0000
  -5   4   6    9420     779                    9923    1.26   -0.47  1.0000
  -5   4   6   13202    1015                   13796    1.26   -0.47  1.0000
   5   4  -6   10441     746                   10693    1.55    0.72  1.0000
  -5   4   7     679     531                     587   -1.46    0.34  1.0000
   5   4  -7    1889     502                    1654   -1.04    1.03  1.0000
  -5   4   7    1961     508                    1807   -1.46    0.34  1.0000
   5   4  -8    1220     734                     998   -2.31    2.92  1.0000
  -5   4   8     212     537                     113   -3.20    3.15  1.0000
  -5   4   8     301     477                     196   -3.20    3.15  1.0000
   5   4  -9    3766     583                    3292   -1.64    1.14  1.0000
  -5   4   9    4251     675                    3769   -1.29    1.94  1.0000
   5   4 -10    2249     752                    2313    1.25    0.31  1.0000
  -5   4  10    1996     760                    2056    2.32    1.27  1.0000
  -5   4  11    5740     929                    7065    1.97   -3.66  1.0000
   5   4 -11    7280    1033                    7914    0.67   -1.71  1.0000
  -5   4  12    2336     843                    2472   -1.89   -2.30  1.0000
   5   4 -12    1325     739                    1279   -2.91   -1.57  1.0000
  -5   4  13    3390     924                    4057   -2.65   -0.66  1.0000
   5   4 -13    4532     958                    5155   -2.11   -1.23  1.0000
   5   4 -14     259    1061                     391   -0.04   -5.26  1.0000
   5   4 -15    1224    1244                    1244   -0.22    0.03  1.0000
  -5   4  16      11     960                     -27    1.33    0.97  1.0000
   5   4 -16    2213    1616                    2327    2.80    1.40  1.0000
   5   5  -1    1347     148                    2091    1.54    8.28  1.0000
   5   5  -1    1234     141                    1940    1.54    8.28  1.0000
  -5   5   1     639     358                    1708   -3.57  -11.45  1.0000
  -5   5   1     310     489                     978   -3.57  -11.45  1.0000
  -5   5   1     794     472                    1998   -3.57  -11.45  1.0000
  -5   5   2   22250    1221                   20961    0.77   -3.85  1.0000
  -5   5   2   21312    1075                   20050    0.77   -3.85  1.0000
   5   5  -2   21061     958                   19231    3.11    1.30  1.0000
   5   5  -2   24621     836                   22640    3.11    1.30  1.0000
  -5   5   2   24547    1334                   23194    0.77   -3.85  1.0000
  -5   5   3   25086    1267                   22081    0.61    9.10  1.0000
  -5   5   3   29214    1418                   25983    0.61    9.10  1.0000
   5   5  -3   24754    1064                   23366   -2.86   -6.89  1.0000
   5   5  -3   22073    1018                   20752   -2.86   -6.89  1.0000
  -5   5   3   27020    1449                   23907    0.61    9.10  1.0000
   5   5  -4    8774     655                    9976   -1.54   -2.77  1.0000
  -5   5   4   12233     891                   13708    0.77    3.28  1.0000
  -5   5   4    9645     937                   10959    0.77    3.28  1.0000
  -5   5   5    1197     442                    1353    1.16   -0.29  1.0000
  -5   5   5     462     324                     560    1.16   -0.29  1.0000
  -5   5   5     587     446                     697    1.16   -0.29  1.0000
   5   5  -6   17710    1183                   19822    0.02    3.85  1.0000
  -5   5   6   18764    1277                   20627    0.82   -3.21  1.0000
  -5   5   6   21332    1428                   23316    0.82   -3.21  1.0000
   5   5  -7    4246     528                    4069    1.37    4.76  1.0000
  -5   5   7    3768     557                    3648   -1.13   -4.42  1.0000
  -5   5   7    3905     589                    3784   -1.13   -4.42  1.0000
   5   5  -8    4375     583                    4716   -0.09    1.27  1.0000
  -5   5   8    5756     755                    5589    0.59    0.93  1.0000
  -5   5   8    3329     786                    3201    0.59    0.93  1.0000
  -5   5   9      88     420                    -196    1.60    4.39  1.0000
   5   5  -9     846     637                     434   -2.78   -3.05  1.0000
   5   5 -10    5808    1121                    5776   -0.10   -0.58  1.0000
  -5   5  10    5315     841                    5047    0.92    0.59  1.0000
   5   5 -11    2529     799                    2396   -2.16   -0.02  1.0000
  -5   5  11    2488     841                    2690    2.06   -1.01  1.0000
  -5   5  12     564     811                     895   -0.17   -3.07  1.0000
   5   5 -12    3349    2717                    4132   -0.55    3.64  1.0000
  -5   5  13    1276     725                    1421    2.32    1.80  1.0000
   5   5 -13     977     926                    1123   -2.64   -1.39  1.0000
  -5   5  14     437     943                     638   -2.08    0.71  1.0000
   5   5 -14    1390    1141                    1670    1.58   -1.12  1.0000
  -5   5  15    3360    1572                    4357   -3.63   -1.89  1.0000
   5   5 -15     375    1242                     773    4.13    0.84  1.0000
   5   6  -1    6549     390                    5050    2.91   -3.98  1.0000
   5   6  -1    7061     337                    5501    2.91   -3.98  1.0000
  -5   6   1    6094     524                    5210    2.91   -1.53  1.0000
  -5   6   1    6306     638                    5406    2.91   -1.53  1.0000
  -5   6   1    5437     516                    4603    2.91   -1.53  1.0000
  -5   6   2   26269    1386                   25716  -10.16    2.49  1.0000
  -5   6   2   26057    1405                   25504  -10.16    2.49  1.0000
   5   6  -2   25431    1177                   24949   -6.72    1.70  1.0000
   5   6  -2   29128    1139                   28626   -6.72    1.70  1.0000
  -5   6   2   23836    1455                   23288  -10.16    2.49  1.0000
  -5   6   3   15031     908                   14482   -2.55   -0.19  1.0000
  -5   6   3   15173    1111                   14622   -2.55   -0.19  1.0000
  -5   6   3   16052    1107                   15486   -2.55   -0.19  1.0000
   5   6  -3   14502     811                   13756   -1.30    1.08  1.0000
   5   6  -3   15698     918                   14921   -1.30    1.08  1.0000
  -5   6   4    7824     743                    6847    2.85    0.29  1.0000
  -5   6   4    7567     741                    6607    2.85    0.29  1.0000
   5   6  -4    6808     523                    6720    0.40    0.65  1.0000
   5   6  -4    6259     528                    6174    0.40    0.65  1.0000
  -5   6   4    7601     692                    6639    2.85    0.29  1.0000
   5   6  -5    7766    1104                    7577    2.79    0.34  1.0000
   5   6  -5    9079     802                    8877    2.79    0.34  1.0000
  -5   6   5    8426     745                    8215    2.01    0.43  1.0000
  -5   6   5    7856     763                    7652    2.01    0.43  1.0000
  -5   6   5    9477     887                    9254    2.01    0.43  1.0000
   5   6  -6    1405     377                     929    4.24   -0.88  1.0000
  -5   6   6    1731     500                    1305    3.16   -0.55  1.0000
  -5   6   6    2010     609                    1550    3.16   -0.55  1.0000
  -5   6   6    1704     524                    1282    3.16   -0.55  1.0000
  -5   6   7   34214    1976                   34315    0.44   -0.21  1.0000
   5   6  -7   32710    2153                   33036    1.37   -0.68  1.0000
  -5   6   8    2618     669                    2230   -4.40    0.95  1.0000
   5   6  -8    2087     577                    1558   -3.71    2.28  1.0000
  -5   6   9    3602     587                    3073    1.71   -1.71  1.0000
   5   6  -9    3296     632                    3015    0.30   -1.25  1.0000
   5   6 -10     819     628                     914   -0.78   -0.91  1.0000
  -5   6  10    1796     643                    1733    0.68   -0.73  1.0000
   5   6 -11     669     653                     993    1.01    2.72  1.0000
  -5   6  11     111     531                     251    0.63    2.68  1.0000
   5   6 -12    1171     789                    1184    0.98   -0.33  1.0000
  -5   6  12    4162    1115                    4014   -0.15    0.63  1.0000
  -5   6  13      12     639                    -111   -1.25   -1.15  1.0000
   5   6 -13     922     699                     783   -2.40   -0.82  1.0000
  -5   6  14     761     996                     581    2.69   -3.78  1.0000
   5   6 -14    2139     916                    1916    2.17   -4.16  1.0000
   5   6 -15    1137     992                    1129    0.79    0.09  1.0000
  -5   6  15    2697    1210                    2860    0.45    0.88  1.0000
   5   7  -1   34666    1462                   35195    0.66    5.30  1.0000
  -5   7   1   31471    2217                   33250   -2.37   -6.28  1.0000
  -5   7   1   28471    2209                   30157   -2.37   -6.28  1.0000
  -5   7   1   28569    1740                   30258   -2.37   -6.28  1.0000
   5   7  -1   31653    1285                   32154    0.66    5.30  1.0000
   5   7  -2    1706     330                    1538    1.03    1.80  1.0000
  -5   7   2    1352     939                    1326   -0.15   -0.83  1.0000
   5   7  -2    1314     278                    1165    1.03    1.80  1.0000
  -5   7   2    1180     551                    1156   -0.15   -0.83  1.0000
  -5   7   2    1801     600                    1771   -0.15   -0.83  1.0000
   5   7  -3   19635    1024                   18187   -0.11   -2.82  1.0000
  -5   7   3   21002    1293                   19073    2.30    5.07  1.0000
  -5   7   3   24891    1572                   22794    2.30    5.07  1.0000
   5   7  -3   20834     910                   19342   -0.11   -2.82  1.0000
  -5   7   3   19577    1375                   17714    2.30    5.07  1.0000
   5   7  -4   25102    1529                   24175    1.04   -1.28  1.0000
  -5   7   4   30681    1819                   29516   -0.88    1.45  1.0000
   5   7  -4   24717    1373                   23797    1.04   -1.28  1.0000
  -5   7   4   24283    1595                   23248   -0.88    1.45  1.0000
  -5   7   4   24970    1776                   23920   -0.88    1.45  1.0000
   5   7  -5    2046     526                    2241   -0.71   -1.83  1.0000
  -5   7   5    1493     716                    1460   -0.39    0.96  1.0000
   5   7  -5    2854     543                    3085   -0.71   -1.83  1.0000
  -5   7   5    2020     496                    1982   -0.39    0.96  1.0000
  -5   7   5    2762     497                    2718   -0.39    0.96  1.0000
   5   7  -6    1887     581                    2018   -0.39   -1.07  1.0000
   5   7  -6    2597     430                    2750   -0.39   -1.07  1.0000
  -5   7   6    2147     638                    2408    0.09    1.73  1.0000
  -5   7   6    2928     746                    3233    0.09    1.73  1.0000
  -5   7   7    2423     694                    1736   -0.39   -3.75  1.0000
  -5   7   7    3533     805                    2691   -0.39   -3.75  1.0000
   5   7  -7    2366     516                    1690    0.58    3.71  1.0000
   5   7  -8    1353     486                    1373   -0.37    1.92  1.0000
  -5   7   8    2965     668                    3034    0.51   -1.60  1.0000
  -5   7   9    6638    1060                    7336    2.82    0.29  1.0000
   5   7  -9    7157    1142                    8326   -3.70    0.85  1.0000
   5   7 -10   12323    1337                   12606    3.88    2.18  1.0000
  -5   7  10    8881    1228                    9293   -4.32   -2.78  1.0000
   5   7 -11    5455    1130                    6016    0.03   -1.93  1.0000
  -5   7  11    4806    1059                    5101   -1.47    1.15  1.0000
  -5   7  12     485     779                     278    3.03   -0.07  1.0000
  -5   7  13      19     748                    -443    1.75    1.24  1.0000
   5   7 -13     764     809                     921   -1.23   -0.60  1.0000
   5   7 -14      10     831                    -111   -0.27   -1.52  1.0000
  -5   7  14     360    1186                     303   -0.53    0.57  1.0000
   5   8  -1    1079     414                    1437    1.90   -1.87  1.0000
   5   8  -1    1026     275                    1376    1.90   -1.87  1.0000
  -5   8   1     755     745                     855   -1.03   -1.37  1.0000
   5   8  -2    8102     498                    6716   -3.93    0.86  1.0000
   5   8  -2    8254     495                    6855   -3.93    0.86  1.0000
  -5   8   2   11151     992                    9616   -3.85    2.47  1.0000
   5   8  -3    1167     384                    1041   -0.59   -1.99  1.0000
  -5   8   3     581     522                     440    0.31   -1.91  1.0000
   5   8  -3    1065     333                     944   -0.59   -1.99  1.0000
   5   8  -4    4374    1129                    5146    2.75    0.48  1.0000
  -5   8   4    3109     605                    3682    3.09   -1.36  1.0000
   5   8  -4    2642     421                    3249    2.75    0.48  1.0000
   5   8  -5     977     395                     818   -0.03    1.85  1.0000
   5   8  -5    1108     497                     939   -0.03    1.85  1.0000
  -5   8   5    1762     633                    1679    0.22    1.32  1.0000
  -5   8   6    1622     607                    1904    1.96    0.81  1.0000
   5   8  -6    1544     539                    1870    1.75    1.28  1.0000
  -5   8   7    6269     776                    5126    3.73   -0.68  1.0000
   5   8  -8    2847     710                    3605   -0.95    3.23  1.0000
  -5   8   9     515     752                     390    0.59   -2.38  1.0000
   5   8  -9    1964     539                    1615    0.38   -3.14  1.0000
   5   8 -10    1032     650                    1497   -1.58   -3.18  1.0000
  -5   8  10    1098     780                    1672   -1.55   -3.76  1.0000
  -5   8  11     148     891                      56   -2.26    4.23  1.0000
   5   8 -11     187     844                     113   -2.71    3.10  1.0000
   5   8 -12    8890    1429                    8761    0.27   -0.40  1.0000
  -5   8  12    5945    1305                    5941   -0.03    0.79  1.0000
   5   8 -13     291     779                     250   -0.08   -1.06  1.0000
  -5   8  13    1495     940                    1327    0.03   -1.81  1.0000
   5   8 -14     525     608                     387    0.87    1.61  1.0000
  -5   8  14       5    1321                   -1651    0.69    0.82  1.0000
  -5   9   1     806     745                     690   -0.82   -1.12  1.0000
   5   9  -1    2076     440                    1977    0.10    2.19  1.0000
   5   9  -1    2192     386                    2091    0.10    2.19  1.0000
   5   9  -2    2701     385                    2416   -1.02    1.13  1.0000
   5   9  -2    1406     574                    1202   -1.02    1.13  1.0000
  -5   9   2    1748     717                    1710    1.14    1.62  1.0000
   5   9  -3     396     303                     248   -0.51   -4.21  1.0000
  -5   9   3     754     440                     550    0.98    3.62  1.0000
   5   9  -3    1059     382                     846   -0.51   -4.21  1.0000
   5   9  -4     513     438                     684    2.81    0.50  1.0000
  -5   9   4    2190     660                    2365   -2.47    0.13  1.0000
   5   9  -4    1331     500                    1611    2.81    0.50  1.0000
   5   9  -5   10665     898                   10010    0.31    2.27  1.0000
  -5   9   5   12274    1239                   11667   -0.45   -2.44  1.0000
   5   9  -6    2286     590                    1714   -3.10   -0.76  1.0000
   5   9  -7    3929     733                    4030    0.24    0.38  1.0000
  -5   9   7    4036     858                    4262   -0.61   -0.64  1.0000
  -5   9   8    2638     694                    2332   -0.02   -1.71  1.0000
   5   9  -8    2588    1044                    2426   -1.87    0.55  1.0000
   5   9  -9    1973     789                    1466   -3.56   -0.50  1.0000
  -5   9   9    3317     890                    2866    3.73   -0.59  1.0000
  -5   9  10    3102    1030                    3173   -3.35   -1.27  1.0000
   5   9 -10    3173     816                    3151    3.57    1.03  1.0000
  -5   9  11      14    1056                    -389   -1.83    0.37  1.0000
   5   9 -11    1311    1906                    1514    1.43   -0.22  1.0000
  -5   9  12     312    1053                     416    3.24    1.27  1.0000
   5   9 -12      37    1089                    -140   -2.51   -1.70  1.0000
  -5   9  13     636     828                     497   -1.46   -0.18  1.0000
   5   9 -13      25     916                   -1055    2.47    0.30  1.0000
   5  10  -1    5985     607                    5528    1.52    0.13  1.0000
   5  10  -1    4912     574                    4498    1.52    0.13  1.0000
  -5  10   1    6811     966                    6708    0.20    0.55  1.0000
   5  10  -2    4330     605                    4853   -1.90    0.65  1.0000
   5  10  -3    3129     550                    3407   -0.34   -1.64  1.0000
  -5  10   4     955     523                     991    3.00   -0.62  1.0000
   5  10  -4    1407     442                    1492    2.40   -0.85  1.0000
   5  10  -5    7428     920                    8226   -1.88    2.85  1.0000
  -5  10   5    8911    1019                    9745   -1.08    2.51  1.0000
  -5  10   6     772     607                     993   -1.87   -0.33  1.0000
   5  10  -6     703     670                     922   -1.66   -1.04  1.0000
  -5  10   7    3015     802                    2489    1.63   -2.66  1.0000
   5  10  -7    2448     701                    2130    0.78   -1.79  1.0000
  -5  10   8    1823     888                    2136    1.59    1.00  1.0000
   5  10  -8    1308     814                    1460    1.07    1.00  1.0000
   5  10  -9    1835    1095                    1881   -0.83   -3.09  1.0000
  -5  10   9     910     834                     861   -0.45   -1.38  1.0000
  -5  10  10    3111    1167                    2891   -0.34   -1.35  1.0000
   5  10 -10    3541    1233                    3615    0.95   -1.81  1.0000
  -5  10  11    2222    1249                    2109   -1.12    4.13  1.0000
  -5  10  12    1896    1245                    1937    0.26   -0.38  1.0000
  -5  11   1    7627    1159                    8386    0.68    2.00  1.0000
   5  11  -2    4554     604                    4272   -2.24    0.63  1.0000
  -5  11   2    4124     745                    3864    1.43   -0.40  1.0000
  -5  11   3    1043     689                     965    2.15    1.27  1.0000
   5  11  -3     606     494                     548   -2.63   -0.84  1.0000
  -5  11   4     523     964                     606    0.76   -0.64  1.0000
   5  11  -4       4     551                    -138    0.09    1.01  1.0000
  -5  11   5    1728     799                    1598   -1.30   -0.53  1.0000
   5  11  -5    1107     470                    1162    0.11   -0.50  1.0000
   5  11  -6    2564     751                    2863   -1.17   -2.07  1.0000
  -5  11   6    3583     938                    4055    1.72    1.57  1.0000
  -5  11   7    1380     746                    1355   -1.36    2.28  1.0000
  -5  11   8    3960    1192                    4295   -1.18   -2.04  1.0000
  -5  11   9    1823    1110                    2248   -0.18   -2.35  1.0000
  -5  11  10     581    1082                     361   -2.83   -0.22  1.0000
  -5  11  11       0    1108                    -360    0.19    0.12  1.0000
  -5  12   1    1097     689                     909    0.67    1.93  1.0000
  -5  12   2      11     662                     -28    0.10    1.67  1.0000
  -5  12   3    8359    1214                    8659    0.83   -0.02  1.0000
  -5  12   4     949     634                    1516   -0.11   -4.33  1.0000
  -5  12   5    2449     910                    2674    0.43   -1.31  1.0000
  -5  12   6    3136    1159                    3311    1.37   -0.40  1.0000
  -5  12   7    1161     857                     995    2.17   -0.71  1.0000
  -5  12   8      35    1052                    -720    2.44    1.68  1.0000
  -5  12   9      19     748                       0   -2.17   -0.05  1.0000
  -5  12  10     211     748                     277   -1.48    0.07  1.0000
  -5  13   1     318     742                     220   -0.90    1.50  1.0000
  -5  13   2     468     744                     606    1.36    0.95  1.0000
  -5  13   3    1911    1268                    2067    3.64    1.45  1.0000
  -5  13   4    1468     992                    1461    0.20   -0.02  1.0000
  -5  13   5    1204    1076                    1324   -2.01    2.28  1.0000
  -5  13   6    1075     773                    1159   -0.50   -1.47  1.0000
  -5  13   7      23    1050                    -193   -2.03   -1.29  1.0000
  -5  13   8    1429     830                    1826   -0.27   -2.86  1.0000
  -5  14   1     240     794                     329    0.54    1.21  1.0000
  -5  14   2    1824    1429                    2390   -0.36    3.38  1.0000
  -5  14   3     652    1239                     688    1.46   -0.51  1.0000
  -5  14   4      56    1102                      28    0.54   -1.12  1.0000
  -5  14   5     159     772                     138    1.87    0.88  1.0000
  -5  14   6     808     883                     635    2.17   -0.85  1.0000
   4 -15   0     566    1060                     761    2.22    0.35  1.0000
  -4 -14  -4    1568     844                    1942    2.39   -1.43  1.0000
  -4 -14  -3    1201     728                    1008    0.63   -2.25  1.0000
  -4 -14  -2      11     640                    -473    0.34    1.64  1.0000
   4 -14   1    1605    1060                    1468   -1.75    0.86  1.0000
   4 -14   0    2228    1094                    2379   -1.15    1.60  1.0000
  -4 -13  -6    1098     706                     876   -1.59   -0.77  1.0000
  -4 -13  -5     900     675                    1040    0.80    0.81  1.0000
  -4 -13  -4     244     784                     252    1.71   -1.40  1.0000
  -4 -13  -3     766     642                     614   -1.38   -2.14  1.0000
  -4 -13  -2      87     501                      56   -3.00   -2.65  1.0000
  -4 -13  -1     264     471                     166   -1.21   -1.15  1.0000
   4 -13   1    1062     765                    1065    0.98   -0.46  1.0000
   4 -13   0    1097     934                    1264    0.35    1.16  1.0000
  -4 -12  -8      36     882                    -341    1.93   -2.30  1.0000
  -4 -12  -7     854     991                    1218    2.43   -1.49  1.0000
  -4 -12  -6    1855     900                    1913   -0.01    2.49  1.0000
  -4 -12  -5     353     531                     419    0.45    2.21  1.0000
  -4 -12  -4     714     529                     836    0.95   -0.79  1.0000
  -4 -12  -3    5160     780                    5370    1.21   -2.36  1.0000
  -4 -12  -2    7727     891                    8037   -0.23   -0.84  1.0000
  -4 -12  -1    2230     527                    2108   -1.40    1.87  1.0000
   4 -12   1    2536    1398                    2413   -0.96    1.31  1.0000
   4 -12   0    1474     551                    1323   -0.12    2.57  1.0000
  -4 -11  -9       1     825                    -256    0.39    0.41  1.0000
  -4 -11  -8     735     911                     882    2.01    1.38  1.0000
  -4 -11  -7     499     652                     312   -1.88   -2.43  1.0000
  -4 -11  -6    7303    1068                    7700   -1.76   -0.17  1.0000
  -4 -11  -5    1310     613                    1366    1.64    0.21  1.0000
  -4 -11  -4    3194     555                    2884    1.45    0.62  1.0000
  -4 -11  -3     388     416                     333    0.73    0.08  1.0000
   4 -11   2    1071     491                     764    0.92    2.67  1.0000
  -4 -11  -2    1321     444                    1028   -1.21   -1.82  1.0000
   4 -11   1    4379     962                    4316   -0.86   -0.58  1.0000
  -4 -11  -1    3044     723                    3222   -0.34   -0.85  1.0000
   4 -11   0     286     663                     387   -0.57    3.08  1.0000
  -4 -11   0     256     360                     304    1.22   -1.24  1.0000
  -4 -10 -10       5     819                    -706    0.94   -0.48  1.0000
  -4 -10  -9    3796     939                    3044   -0.96    3.08  1.0000
  -4 -10  -8     504     742                     542    1.53    0.68  1.0000
  -4 -10  -7    3373     711                    3185   -0.20   -1.36  1.0000
  -4 -10  -6      32     508                      56   -3.11    0.53  1.0000
  -4 -10  -5      15     446                    -223    1.68    0.96  1.0000
  -4 -10  -4    3413     554                    3348   -0.31    0.24  1.0000
  -4 -10  -3    1166     470                    1326    1.37    0.78  1.0000
  -4 -10  -2    6346     638                    6680    0.23    2.09  1.0000
   4 -10   2    5007     903                    5417   -0.27    2.43  1.0000
   4 -10   1    8076     910                    8485    0.66    0.94  1.0000
  -4 -10  -1    9010     753                    9289    0.06    0.77  1.0000
  -4 -10  -1    9177     858                    9459    0.06    0.77  1.0000
  -4 -10   0    6870     695                    7243   -1.15   -1.57  1.0000
  -4 -10   0    7400     770                    7787   -1.15   -1.57  1.0000
   4 -10   0    8716     997                    9326    0.13   -1.66  1.0000
  -4  -9 -11       0    1028                    -834   -0.24    0.08  1.0000
  -4  -9 -10      41     816                    -675   -1.65   -2.75  1.0000
  -4  -9  -9    2977    1080                    3267   -2.06   -1.28  1.0000
  -4  -9  -8     734     629                    1029    2.98    0.89  1.0000
  -4  -9  -6    2620     653                    2584   -0.49    2.78  1.0000
  -4  -9  -5    1198     477                    1263   -1.37    1.70  1.0000
  -4  -9  -4     308     360                     305   -0.76   -2.21  1.0000
  -4  -9  -3    2209     414                    2233   -2.40    0.33  1.0000
  -4  -9  -2    5080     498                    5061    0.72   -0.31  1.0000
   4  -9   2    5920     740                    5812    0.58    0.32  1.0000
   4  -9   1    6154     993                    5214   -5.42   -0.20  1.0000
  -4  -9  -1    6484     613                    5454    5.61   -0.41  1.0000
  -4  -9   0    2087     524                    2069   -0.17    2.08  1.0000
  -4  -9   0    2077     418                    2059   -0.17    2.08  1.0000
   4  -9   0    2507     831                    2326    0.98   -0.72  1.0000
  -4  -8 -11     954     858                     636    3.08   -0.04  1.0000
  -4  -8 -10     729     868                     728    0.43    0.10  1.0000
  -4  -8  -9    1629     736                    1047   -2.45    3.21  1.0000
  -4  -8  -8     633     657                     371   -0.74    3.76  1.0000
  -4  -8  -7     505     488                     545   -0.13   -1.88  1.0000
  -4  -8  -6    1362     573                    1116   -1.96   -2.50  1.0000
  -4  -8  -5    3272     624                    3458    4.53   -0.49  1.0000
  -4  -8  -4    1403     503                    1340   -0.43   -0.01  1.0000
  -4  -8  -3    3212     442                    2926   -2.19    0.46  1.0000
   4  -8   2   18184    1237                   18400    0.98    4.55  1.0000
  -4  -8  -2   15702    1162                   16421    1.03    5.01  1.0000
  -4  -8  -1     136     250                      28   -3.17    0.20  1.0000
   4  -8   1      24     524                    -165   -2.44   -0.18  1.0000
   4  -8   1     303     331                     166   -2.44   -0.18  1.0000
   4  -8   0   12884     942                   10663   -0.29   -5.12  1.0000
   4  -8   0   13735    1023                   11438   -0.29   -5.12  1.0000
  -4  -8   0   13742     672                   11379   -2.15   -5.02  1.0000
  -4  -8   0   13033     779                   10734   -2.15   -5.02  1.0000
  -4  -7 -12    1488    1120                    1558    1.05   -0.48  1.0000
  -4  -7 -11     887    1021                    1131   -2.39   -1.22  1.0000
  -4  -7 -10     999     781                    1171   -1.94   -1.23  1.0000
  -4  -7  -9     165     648                      85   -1.86   -0.07  1.0000
  -4  -7  -8    7358     827                    8314    2.54    2.21  1.0000
  -4  -7  -7    3326     546                    2900    4.27    1.18  1.0000
  -4  -7  -5   30113    1838                   30527   -1.06   -0.50  1.0000
  -4  -7  -4   21229    1190                   18522   -0.76   -4.97  1.0000
  -4  -7  -3    3561     418                    4198   -0.30    2.66  1.0000
   4  -7   3    1508     685                    1891    1.47   -2.25  1.0000
   4  -7   2   16345    1681                   15678   -0.48    1.28  1.0000
   4  -7   2   13481     826                   12876   -0.48    1.28  1.0000
  -4  -7  -2   15525     941                   14980   -0.50   -1.53  1.0000
  -4  -7  -1    7957     558                    9093    3.43   -3.27  1.0000
   4  -7   1    7994     803                    9185   -5.37    1.96  1.0000
   4  -7   1    7448     719                    8596   -5.37    1.96  1.0000
  -4  -7   0   19307    1065                   16098    0.22    6.22  1.0000
   4  -7   0   19952     915                   16475    1.29   -6.70  1.0000
  -4  -7   0   21173     926                   17806    0.22    6.22  1.0000
   4  -7   0   21294    1247                   17697    1.29   -6.70  1.0000
  -4  -6 -12    1714    1041                    1315   -0.63   -2.71  1.0000
  -4  -6 -11   11384    1410                   10928   -3.68   -2.85  1.0000
  -4  -6 -10    1235     779                    1335   -2.44    1.93  1.0000
  -4  -6  -9     594     674                     702   -1.56    1.32  1.0000
  -4  -6  -8    9573     995                   10546   -0.61    3.78  1.0000
  -4  -6  -7    6337     745                    6297    0.15   -0.22  1.0000
  -4  -6  -6    5711     779                    5423    2.06   -1.18  1.0000
  -4  -6  -5   10596     753                   10117    4.33   -0.51  1.0000
   4  -6   4   28822    1974                   27083   -3.67    0.38  1.0000
  -4  -6  -4   30033    1439                   27573   -3.35    2.07  1.0000
  -4  -6  -3     772     282                     536   -2.18    1.74  1.0000
   4  -6   3     702     550                     440   -1.39    2.42  1.0000
  -4  -6  -2    3709     388                    4488    3.29   -2.51  1.0000
   4  -6   2    4239     692                    5033    2.60    1.33  1.0000
   4  -6   2    4276     469                    5073    2.60    1.33  1.0000
   4  -6   1   58627    3056                   55716   -5.07    0.61  1.0000
  -4  -6  -1   51123    2039                   47921   -4.16    1.94  1.0000
   4  -6   1   50461    2190                   47758   -5.07    0.61  1.0000
   4  -6   0    3292     472                    3885   -2.27   -1.78  1.0000
  -4  -6   0    2425     308                    2996   -4.12   -1.27  1.0000
   4  -6   0    3080     554                    3654   -2.27   -1.78  1.0000
  -4  -5 -13     806     794                     958    2.34   -2.58  1.0000
  -4  -5 -12    1114     909                     854    4.06   -4.57  1.0000
  -4  -5 -11    1495    1053                    2188   -4.06   -0.39  1.0000
  -4  -5 -10     389     669                     530   -2.25    1.60  1.0000
  -4  -5  -9    1002     589                     786   -1.16    1.79  1.0000
  -4  -5  -8    9885     964                    9585   -2.11    0.78  1.0000
  -4  -5  -7    1003     542                     941    0.03    0.82  1.0000
  -4  -5  -6   16437    1154                   15244    0.51    2.94  1.0000
  -4  -5  -5     392     348                     579   -0.44   -3.65  1.0000
   4  -5   5      67     741                      27    0.15    5.33  1.0000
  -4  -5  -4   24064    1280                   24402   -2.50   -3.46  1.0000
   4  -5   4   27878    1543                   28169    2.05    3.35  1.0000
  -4  -5  -3    7803     546                    7463    5.94    2.98  1.0000
   4  -5   3    8373     746                    7729   -3.01   -3.48  1.0000
  -4  -5  -2     560     196                     561   -0.42    0.76  1.0000
   4  -5   2     867     305                     749    0.76    0.98  1.0000
   4  -5   2    1656     414                    1492    0.76    0.98  1.0000
  -4  -5  -1    5276     250                    4324   -4.15   -0.96  1.0000
   4  -5   1    5544     584                    5397    2.24   -0.76  1.0000
   4  -5   1    6307     582                    6151    2.24   -0.76  1.0000
  -4  -5   0    7491     451                    9189   -0.48    5.65  1.0000
   4  -5   0    6372     695                    9615    3.07  -10.13  1.0000
   4  -5   0    5254     692                    8218    3.07  -10.13  1.0000
  -4  -4 -13      21     992                    -358    1.44    1.80  1.0000
  -4  -4 -12      89     997                   -1191   -2.92   -3.67  1.0000
  -4  -4 -11     184     836                     223   -0.96   -3.45  1.0000
  -4  -4 -10     960     532                     868   -0.66    0.66  1.0000
  -4  -4  -9    6234     846                    6474   -0.19   -1.96  1.0000
  -4  -4  -8    5923     794                    5859    0.57   -1.48  1.0000
  -4  -4  -7    6147     628                    5694   -1.65    3.16  1.0000
  -4  -4  -6    2726     488                    2809    0.34    2.76  1.0000
  -4  -4  -5    3036     376                    2657    2.57   -1.34  1.0000
   4  -4   5    3971     634                    3332    2.80    0.45  1.0000
  -4  -4  -4   21854    1226                   19692   -3.76    3.96  1.0000
   4  -4   4   24770    1216                   22178   -5.24    3.65  1.0000
  -4  -4  -3   41030    1875                   43072   -2.49    0.12  1.0000
   4  -4   3   44105    2138                   45552   -1.66   -0.72  1.0000
  -4  -4  -2    9192     460                    7976   -2.37   -7.73  1.0000
   4  -4   2    8768     975                    8294   -3.69   -6.90  1.0000
   4  -4   1   22978    1280                   23849   -4.60   -0.60  1.0000
  -4  -4  -1   26187    1009                   26514    0.13    0.60  1.0000
   4  -4   1   24015    1230                   24907   -4.60   -0.60  1.0000
   4  -4   0    8663     863                    9737   -3.24    6.28  1.0000
   4  -4   0    9211     665                   10323   -3.24    6.28  1.0000
  -4  -3 -13    1300    1383                    1245   -0.53   -3.10  1.0000
  -4  -3 -12      18    1058                    -306    1.61    1.41  1.0000
  -4  -3 -11    3771     952                    3639   -0.38    1.70  1.0000
  -4  -3 -10    1735     619                    1435    0.96   -1.62  1.0000
  -4  -3  -9     650     650                     509    1.61   -0.35  1.0000
  -4  -3  -8    8720     740                    7641   -3.86   -0.76  1.0000
  -4  -3  -7    3162     485                    2225   -4.49   -2.08  1.0000
   4  -3   6   31831    1726                   31360   -0.67   -0.17  1.0000
  -4  -3  -6   29634    1672                   27568    3.11    0.69  1.0000
   4  -3   5    4798     497                    4638   -0.43    3.07  1.0000
  -4  -3  -5    4694     519                    4664    0.09   -0.63  1.0000
  -4  -3  -4     712     261                     868    1.57   -0.19  1.0000
   4  -3   4    1065     331                    1296   -1.99    0.25  1.0000
   4  -3   3   21088    1307                   26209   -8.00    4.11  1.0000
  -4  -3  -3   16615    1084                   20427    6.87   -1.97  1.0000
   4  -3   2    5187     475                    4882    1.16    0.69  1.0000
  -4  -3  -2    3530     293                    3193   -1.31    2.41  1.0000
   4  -3   1   48075    2331                   55942    8.65   -1.04  1.0000
   4  -3   1   44511    2151                   52091    8.65   -1.04  1.0000
  -4  -3  -1   47244    1990                   53563   -7.08    1.40  1.0000
   4  -3   0    1103     249                    1357    4.98   -3.99  1.0000
   4  -3   0     968     306                    1197    4.98   -3.99  1.0000
  -4  -2 -14    5383    1486                    5417    2.21   -2.68  1.0000
  -4  -2 -13     484    1052                     637   -2.09   -0.40  1.0000
  -4  -2 -12    7376    1228                    6690   -2.86    3.52  1.0000
  -4  -2 -11    2070     925                    2075    1.51    0.90  1.0000
  -4  -2 -10    1182     536                    1353    0.48    1.22  1.0000
  -4  -2  -9    5956     767                    7170   -0.55   -3.74  1.0000
  -4  -2  -8    2270     655                    1794    1.08   -3.24  1.0000
  -4  -2  -7   24236    1695                   25387    0.58    3.54  1.0000
  -4  -2  -6     761     459                     344   -3.39    3.19  1.0000
   4  -2   6    3020     613                    2506   -2.05    1.97  1.0000
  -4  -2  -5   33119    1799                   35419   -3.00   -0.78  1.0000
   4  -2   5   41006    1978                   43560   -3.57    0.61  1.0000
  -4  -2  -4    2712     318                    1935    2.51    4.24  1.0000
   4  -2   4    2970     442                    1959    3.61    3.76  1.0000
  -4  -2  -3    4077     638                    3216    1.14   -3.60  1.0000
   4  -2   3    4440     416                    3488    2.18   -3.12  1.0000
   4  -2   2   14633     588                   10274   -5.84   -8.25  1.0000
   4  -2   1   26114    1014                   24014    1.97   -3.01  1.0000
  -4  -2  -1   22104     913                   20482    5.46   -1.98  1.0000
   4  -2   1   24133     951                   22116    1.97   -3.01  1.0000
   4  -2   0  142781    4991                  144751   -3.05    2.80  1.0000
   4  -2   0  141335    4920                  143295   -3.05    2.80  1.0000
   4  -2   0  129531    5485                  131405   -3.05    2.80  1.0000
  -4  -1 -14     981    1290                    1290    0.07   -2.61  1.0000
  -4  -1 -13      98    1354                   -1216   -4.06   -2.81  1.0000
  -4  -1 -11    2250     756                    2546    0.97    1.41  1.0000
  -4  -1 -10    7363     958                    7905    2.57    1.19  1.0000
  -4  -1  -9    9006     934                    7915    2.30    1.87  1.0000
  -4  -1  -8    9202    1024                   10475   -2.81    1.53  1.0000
  -4  -1  -7    3326     627                    3533   -2.96   -2.51  1.0000
  -4  -1  -6   15826     919                   14198    2.65   -3.40  1.0000
   4  -1   6   17540    1153                   16833   -0.68    3.26  1.0000
  -4  -1  -5   19016    1267                   22404   -0.36    6.02  1.0000
   4  -1   5   20305    1313                   23625   -0.24   -5.58  1.0000
  -4  -1  -4   37840    1618                   35823    1.96    6.75  1.0000
   4  -1   4   45669    1701                   42554   -3.04   -7.49  1.0000
  -4  -1  -3  111770    4512                  114927    4.76   -4.13  1.0000
   4  -1   3  119472    4577                  126745   -3.93    6.32  1.0000
  -4  -1  -2   39143    1885                   42090    0.22    3.71  1.0000
   4  -1   2   44758    1770                   46544   -1.37   -2.60  1.0000
   4  -1   1     312     197                     365    2.56   -2.58  1.0000
  -4  -1  -1      79     110                     138   -2.35    2.71  1.0000
   4  -1   1     307     210                     359    2.56   -2.58  1.0000
  -4  -1   0   24405    1021                   25473   -0.86   -9.06  1.0000
   4  -1   0   23884    1064                   25184   -1.10    7.57  1.0000
   4  -1   0   25256    1009                   26599   -1.10    7.57  1.0000
   4  -1   0   20794    1155                   21993   -1.10    7.57  1.0000
  -4   0 -14    1160    1231                     930    1.91   -1.59  1.0000
  -4   0 -13    3015     964                    3688   -3.06   -1.05  1.0000
  -4   0 -12      25     637                    -720   -2.50   -0.26  1.0000
  -4   0 -11    3813    1086                    4760   -3.56    0.60  1.0000
  -4   0 -10    2645     867                    2881   -0.97    1.05  1.0000
  -4   0  -9    4224     488                    4379   -0.66   -1.00  1.0000
  -4   0  -9    4748     619                    4913   -0.66   -1.00  1.0000
  -4   0  -8    1531     732                    1126    2.51   -2.22  1.0000
  -4   0  -8    1528     289                    1123    2.51   -2.22  1.0000
  -4   0  -7   15120     994                   14360    1.72    1.36  1.0000
  -4   0  -7   16501    1076                   15707    1.72    1.36  1.0000
  -4   0  -6    5851     508                    4454   -4.78    1.35  1.0000
  -4   0  -6    6241     458                    4795   -4.78    1.35  1.0000
  -4   0  -5      26     337                     365   -7.73   -1.12  1.0000
  -4   0  -5      61     249                     497   -7.73   -1.12  1.0000
  -4   0  -4    3213     285                    1832    6.80    1.25  1.0000
  -4   0  -4    3226     363                    1842    6.80    1.25  1.0000
  -4   0  -3   78836    3803                   83111    3.73   -0.29  1.0000
  -4   0  -3   84236    3460                   88654    3.73   -0.29  1.0000
  -4   0  -2    3715     333                    2688   -4.53   -0.16  1.0000
  -4   0  -2    9907    1291                    8178   -4.53   -0.16  1.0000
  -4   0  -2    3553     245                    2551   -4.53   -0.16  1.0000
  -4   0  -1  108086    4433                  121218    9.64   -0.74  1.0000
  -4   0  -1  100836    4724                  113533    9.64   -0.74  1.0000
  -4   0  -1  116363    4595                  129974    9.64   -0.74  1.0000
  -4   0   0   24275    1095                   24345    0.20    0.91  1.0000
  -4   0   0   24902     981                   24973    0.20    0.91  1.0000
  -4   0   1   33215    1383                   28078   -7.38    0.34  1.0000
  -4   0   1   38618    1220                   33063   -7.38    0.34  1.0000
  -4   0   2    4063     306                    3614   -1.77   -0.46  1.0000
  -4   0   2    4811     287                    4321   -1.77   -0.46  1.0000
  -4   0   3     147     168                     -84    5.52    2.48  1.0000
  -4   0   3      46     204                     233    5.52    2.48  1.0000
  -4   0   4      69     176                     322    4.79   -0.46  1.0000
  -4   0   5   12145     676                   10496    3.83    1.30  1.0000
  -4   0   6    8025     499                    5770    6.82   -0.15  1.0000
  -4   0   7   57082    2443                   61801   -4.50   -3.20  1.0000
  -4   0   8    3818     699                    5183   -5.04   -0.69  1.0000
  -4   0   9   29808    1802                   30840   -1.47   -0.18  1.0000
  -4   0  10      40     404                       0    3.02    0.95  1.0000
   4   1  -1   15283     611                   16546    1.34   -2.24  1.0000
  -4   1   1   14917     747                   15360    1.36    1.51  1.0000
  -4   1   1   14586     838                   15024    1.36    1.51  1.0000
  -4   1   1   16302     926                   16766    1.36    1.51  1.0000
  -4   1   2   80861    3043                   75593    0.96    4.65  1.0000
  -4   1   2   89474    3266                   83928    0.96    4.65  1.0000
   4   1  -2   88314    2875                   80755   -3.34   -5.89  1.0000
  -4   1   3   48714    2236                   52615   -1.57    5.12  1.0000
   4   1  -3   47394    2130                   52950    1.93   -7.29  1.0000
  -4   1   3   55432    2267                   59590   -1.57    5.12  1.0000
  -4   1   4   71809    2584                   73580   -1.74   -0.41  1.0000
   4   1  -4   59667    2466                   61938    2.71    2.20  1.0000
  -4   1   4   59997    2511                   61617   -1.74   -0.41  1.0000
  -4   1   5   16726     727                   14310    4.12    3.39  1.0000
   4   1  -5   13713     795                   11881   -5.19   -1.42  1.0000
   4   1  -6   19994    1594                   23561    3.34    7.11  1.0000
  -4   1   6   25564    1399                   26632    1.14   -6.19  1.0000
   4   1  -7    7063     677                    9106   -0.25    5.72  1.0000
  -4   1   7    8874     873                   10601    0.55   -4.35  1.0000
  -4   1   8     331     493                     348    0.22   -0.13  1.0000
   4   1  -8     110     351                     117   -3.71   -0.52  1.0000
   4   1  -9   13926    1312                   16232   -0.02   -5.57  1.0000
  -4   1   9   16277    1216                   18411   -2.36    3.31  1.0000
   4   1 -10    9492     839                    9128    1.21    0.87  1.0000
  -4   1  10   11455    1008                    9985   -4.13   -1.77  1.0000
   4   1 -11   11031    1147                   10631    0.66   -0.74  1.0000
   4   1 -12   16701    1366                   17271    1.11   -2.63  1.0000
   4   1 -13    2683    1126                    2899   -1.14   -0.03  1.0000
   4   1 -14    3922    1031                    3539   -1.52    2.37  1.0000
   4   1 -15    2101    1159                    1876    1.25   -0.28  1.0000
   4   1 -16    2104    1338                    2021    1.15    0.01  1.0000
   4   2  -1   23558     811                   25824   -4.05    0.36  1.0000
  -4   2   1   23358    1188                   24503   -2.28    0.21  1.0000
  -4   2   1   25616    1065                   26815   -2.28    0.21  1.0000
  -4   2   1   22628    1280                   23756   -2.28    0.21  1.0000
  -4   2   2    8315     422                    7942   -1.70   -2.74  1.0000
   4   2  -2    8303     346                    7541   -2.31   -0.10  1.0000
  -4   2   2    7712     583                    7351   -1.70   -2.74  1.0000
  -4   2   2    7747     471                    7385   -1.70   -2.74  1.0000
  -4   2   3     343     222                     444    0.91   -3.28  1.0000
  -4   2   3     492     254                     620    0.91   -3.28  1.0000
   4   2  -3     222     147                     412    2.36   -2.37  1.0000
  -4   2   4   21374     922                   18181    0.16    5.75  1.0000
   4   2  -4   21084     808                   17094    3.52    7.87  1.0000
  -4   2   4   23808     968                   20431    0.16    5.75  1.0000
  -4   2   5   40184    1579                   40009    3.78    2.74  1.0000
   4   2  -5   33394    1615                   32573    3.41    1.11  1.0000
  -4   2   5   33332    1661                   33165    3.78    2.74  1.0000
  -4   2   6    5152     459                    4818    3.58   -2.76  1.0000
   4   2  -6    4142     504                    3878    3.94   -3.94  1.0000
   4   2  -7   51012    2781                   47069   -3.44    3.76  1.0000
  -4   2   7   56983    2566                   54890   -2.06    1.20  1.0000
   4   2  -8   16344    1057                   15309   -3.29   -2.92  1.0000
  -4   2   8   18447    1295                   18422   -0.79   -4.01  1.0000
  -4   2   9    7526     804                    6686    0.57   -2.42  1.0000
   4   2  -9    7819    1018                    6713    0.41   -3.22  1.0000
   4   2 -10      70     605                     173    2.42    0.35  1.0000
   4   2 -11    3931     887                    4631   -0.27    2.82  1.0000
   4   2 -12    3424     624                    3853    2.15    0.54  1.0000
   4   2 -13    2325    1207                    2274    1.53    3.23  1.0000
   4   2 -14    9497    1391                    9008    2.45    0.55  1.0000
   4   2 -15    1612     964                    2120   -2.40   -1.84  1.0000
   4   2 -16       5     872                    -463    1.05   -0.52  1.0000
  -4   3   1   15132     808                   16017   -1.59    3.96  1.0000
  -4   3   1   13251     801                   14076   -1.59    3.96  1.0000
  -4   3   1   13103     840                   13923   -1.59    3.96  1.0000
  -4   3   2   10345     560                   10526   -0.32   -2.52  1.0000
  -4   3   2    7933     525                    8089   -0.32   -2.52  1.0000
   4   3  -2    7778     482                    8711    2.48    1.95  1.0000
  -4   3   2    8282     613                    8442   -0.32   -2.52  1.0000
   4   3  -3   15272     633                   12598    5.48   -1.81  1.0000
  -4   3   3   14998     722                   12518   -6.10   -0.34  1.0000
  -4   3   3   17296     907                   14628   -6.10   -0.34  1.0000
  -4   3   3   18605     843                   15835   -6.10   -0.34  1.0000
   4   3  -4   16267     960                   16695    2.04   -2.16  1.0000
  -4   3   4   19262     962                   19274   -5.79    2.34  1.0000
  -4   3   4   20795    1043                   20814   -5.79    2.34  1.0000
  -4   3   4   17078    1168                   17080   -5.79    2.34  1.0000
   4   3  -5   20186    1136                   22937   -7.13   -2.54  1.0000
  -4   3   5   21812    1203                   23529    4.54    2.13  1.0000
  -4   3   5   25378    1275                   27233    4.54    2.13  1.0000
  -4   3   6   44711    1907                   44896   -0.18   -0.49  1.0000
  -4   3   6   37633    2027                   37802   -0.18   -0.49  1.0000
   4   3  -6   37802    1873                   38452    0.76    0.75  1.0000
   4   3  -7    1402     469                    1173   -2.41    0.73  1.0000
  -4   3   7    1838     819                    1694    1.87    0.14  1.0000
  -4   3   7    2322     540                    2161    1.87    0.14  1.0000
   4   3  -8    7692     759                    8041   -0.99    0.13  1.0000
  -4   3   8   10578     826                   10474   -0.48   -0.67  1.0000
   4   3  -9    5956     811                    5958    3.45   -0.54  1.0000
  -4   3   9    7939     968                    7595   -5.30   -1.13  1.0000
   4   3 -10    1694     603                    1062    5.66   -0.11  1.0000
   4   3 -11    7104    1054                    7202   -0.30   -1.27  1.0000
   4   3 -12      19     565                      28   -0.05    0.67  1.0000
   4   3 -13    1079     700                    1007    0.30    0.47  1.0000
   4   3 -14    2424    1414                    3577   -4.65    2.48  1.0000
   4   3 -15    1377    1127                    1127   -2.14    2.66  1.0000
   4   3 -16    2223    1307                    1961   -1.05   -1.04  1.0000
   4   4  -1    2866     194                    2299    5.92   -4.90  1.0000
   4   4  -1    3063     170                    2483    5.92   -4.90  1.0000
  -4   4   1    3859     414                    2757   10.10   -6.68  1.0000
  -4   4   1    3971     333                    2860   10.10   -6.68  1.0000
  -4   4   1    5303     585                    4090   10.10   -6.68  1.0000
   4   4  -2    3961     279                    3535    2.85   -1.77  1.0000
  -4   4   2    4974     417                    4643    5.51   -1.53  1.0000
   4   4  -2    3878     291                    3456    2.85   -1.77  1.0000
  -4   4   2    3383     414                    3089    5.51   -1.53  1.0000
  -4   4   2    4590     458                    4267    5.51   -1.53  1.0000
  -4   4   3   47286    2326                   52474   -5.02   -3.05  1.0000
   4   4  -3   44317    2159                   48122   -4.80    1.78  1.0000
  -4   4   3   44255    2191                   49278   -5.02   -3.05  1.0000
  -4   4   3   54376    2238                   59929   -5.02   -3.05  1.0000
   4   4  -4   11138     560                    9761   -3.07    5.50  1.0000
  -4   4   4   11736     722                   10844   -2.74    4.62  1.0000
  -4   4   4   12315     728                   11403   -2.74    4.62  1.0000
  -4   4   4   10008     684                    9178   -2.74    4.62  1.0000
  -4   4   5    5983     617                    6476   -0.09    3.02  1.0000
   4   4  -5    6061     441                    5883   -0.98    1.04  1.0000
  -4   4   5    4690     474                    5124   -0.09    3.02  1.0000
  -4   4   5    5331     533                    5795   -0.09    3.02  1.0000
  -4   4   6    2093     422                    2137   -0.23   -0.14  1.0000
   4   4  -6    2180     379                    1896    1.72    0.27  1.0000
  -4   4   6     839     420                     867   -0.23   -0.14  1.0000
  -4   4   7   46514    2429                   49696    4.14   -0.83  1.0000
   4   4  -7   41131    2252                   44386    4.07   -0.50  1.0000
  -4   4   7   36356    2083                   39173    4.14   -0.83  1.0000
  -4   4   8   17649     988                   16798    1.64   -2.61  1.0000
  -4   4   8   21194    1413                   20263    1.64   -2.61  1.0000
   4   4  -8   19148    1390                   17250    2.78   -4.20  1.0000
   4   4  -9    6263     862                    5715   -1.46   -1.73  1.0000
  -4   4   9    6009     847                    5588   -1.18   -0.74  1.0000
   4   4 -10    6816     914                    6419   -1.19    1.56  1.0000
  -4   4  10    6758     790                    6347   -2.28    3.71  1.0000
   4   4 -11    2043     765                    2266    0.21    5.15  1.0000
   4   4 -12     616     843                     815    1.86    0.00  1.0000
   4   4 -13     114     809                    -251    0.44    5.31  1.0000
   4   4 -14    1555    1162                    1522    0.90    2.11  1.0000
   4   4 -15     661     988                     823   -1.61   -1.78  1.0000
   4   4 -16     190     789                     272   -0.60   -2.09  1.0000
   4   5  -1    5673     333                    5784    0.22   -4.87  1.0000
  -4   5   1    6855     583                    6322   -2.67    6.47  1.0000
   4   5  -1    5187     303                    5289    0.22   -4.87  1.0000
  -4   5   1    5548     552                    5051   -2.67    6.47  1.0000
  -4   5   1    5650     641                    5150   -2.67    6.47  1.0000
  -4   5   2   22212    1026                   15600   -3.91  -11.71  1.0000
   4   5  -2   17581     726                   13236    4.57    7.56  1.0000
   4   5  -2   19108     669                   14565    4.57    7.56  1.0000
  -4   5   2   19503     912                   13342   -3.91  -11.71  1.0000
  -4   5   2   19078     966                   12991   -3.91  -11.71  1.0000
  -4   5   3    8879     691                    7873   -1.57   -6.22  1.0000
   4   5  -3    9959     473                    8743    2.38    3.91  1.0000
   4   5  -3    8347     482                    7233    2.38    3.91  1.0000
  -4   5   3   10428     583                    9347   -1.57   -6.22  1.0000
  -4   5   3    8258     600                    7284   -1.57   -6.22  1.0000
  -4   5   4   97834    3790                   99237   -2.52    2.49  1.0000
   4   5  -4   91228    3841                   91372    0.28   -0.33  1.0000
  -4   5   4   91652    3636                   93009   -2.52    2.49  1.0000
  -4   5   4   81166    3499                   82441   -2.52    2.49  1.0000
   4   5  -5     516     345                     746   -0.20   -3.36  1.0000
  -4   5   5     940     417                     946    0.35    0.50  1.0000
  -4   5   5     524     264                     528    0.35    0.50  1.0000
  -4   5   5    1330     334                    1337    0.35    0.50  1.0000
   4   5  -6    5388     662                    5519   -0.59   -5.45  1.0000
  -4   5   6    5949     671                    6229    1.06    4.16  1.0000
  -4   5   6    5564     528                    5832    1.06    4.16  1.0000
  -4   5   6    5760     782                    6034    1.06    4.16  1.0000
   4   5  -7     809     517                    1206   -2.58   -2.13  1.0000
  -4   5   7    2566     952                    2828   -0.60    1.57  1.0000
  -4   5   7     602     505                     729   -0.60    1.57  1.0000
   4   5  -8      86     372                    -229    0.62    4.57  1.0000
  -4   5   8    1186     477                     645   -0.57   -5.03  1.0000
  -4   5   8     958     562                     478   -0.57   -5.03  1.0000
  -4   5   9    1500     619                    1294   -0.13   -1.81  1.0000
   4   5  -9    1677     570                    1283    1.10    2.76  1.0000
   4   5 -10    3767     794                    4282    2.38   -0.33  1.0000
  -4   5  10    3052     759                    3429   -2.26    0.61  1.0000
   4   5 -11    3901     846                    3918    0.57   -0.22  1.0000
  -4   5  11    3232     842                    3086    1.17    0.40  1.0000
   4   5 -12    4048     869                    3949    0.17   -0.60  1.0000
  -4   5  12    4791     811                    4754    0.28    0.03  1.0000
   4   5 -13     194     612                     334    2.09    1.43  1.0000
  -4   5  13     121    1030                     167   -0.94    0.24  1.0000
  -4   5  14     159     942                    -775    6.29    0.09  1.0000
   4   5 -14     957     801                     525   -6.27    0.59  1.0000
   4   5 -15    1048     904                     795   -2.56   -0.23  1.0000
  -4   5  15      13    1101                    -385    1.75    0.43  1.0000
   4   6  -1   74176    3010                   76082    7.60   -2.26  1.0000
  -4   6   1   72161    3020                   74279   11.80   -4.17  1.0000
   4   6  -1   78968    2851                   80942    7.60   -2.26  1.0000
  -4   6   1   82127    3939                   84427   11.80   -4.17  1.0000
  -4   6   1   70575    3399                   72663   11.80   -4.17  1.0000
   4   6  -2    1619     331                    1928    3.83   -0.62  1.0000
   4   6  -2    2284     493                    2658    3.83   -0.62  1.0000
  -4   6   2    1920     414                    2374    6.34    1.51  1.0000
  -4   6   2    1923     525                    2377    6.34    1.51  1.0000
  -4   6   2    1667     543                    2081    6.34    1.51  1.0000
   4   6  -3   24614    1089                   24565   -2.97    1.90  1.0000
   4   6  -3   24809    1172                   24760   -2.97    1.90  1.0000
  -4   6   3   23889    1382                   24850   -7.51    2.72  1.0000
  -4   6   3   26051    1466                   27065   -7.51    2.72  1.0000
  -4   6   3   25188    1411                   26181   -7.51    2.72  1.0000
   4   6  -4    7273     505                    6436   -3.13   -0.28  1.0000
   4   6  -4    5857     553                    5107   -3.13   -0.28  1.0000
  -4   6   4    7794     691                    7021   -2.85   -0.45  1.0000
  -4   6   4    6313     526                    5618   -2.85   -0.45  1.0000
  -4   6   4    7053     709                    6318   -2.85   -0.45  1.0000
   4   6  -5    1665     495                    2365   -4.04    1.12  1.0000
  -4   6   5    1282     500                    1445   -1.47    0.68  1.0000
  -4   6   5    2248     554                    2465   -1.47    0.68  1.0000
  -4   6   5    1461     468                    1636   -1.47    0.68  1.0000
   4   6  -5    1551     480                    2229   -4.04    1.12  1.0000
   4   6  -6    7110     653                    7171   -0.20    0.42  1.0000
  -4   6   6    5779     754                    6530   -2.25   -0.80  1.0000
  -4   6   6    7141     816                    7973   -2.25   -0.80  1.0000
  -4   6   6    5724     667                    6471   -2.25   -0.80  1.0000
  -4   6   7   27626    1515                   28261    4.62    0.39  1.0000
  -4   6   7   29047    2229                   29700    4.62    0.39  1.0000
   4   6  -7   27382    1852                   27765    4.62    0.70  1.0000
   4   6  -8   19225    1423                   18214    3.01   -0.12  1.0000
  -4   6   8   22474    1546                   20409    1.63    3.16  1.0000
  -4   6   9    5537     927                    5786   -2.91    0.64  1.0000
   4   6  -9    7504    1076                    7189   -1.66    2.05  1.0000
  -4   6  10    4274     870                    3816    0.72   -1.74  1.0000
   4   6 -10    3733     621                    3215    0.88   -2.13  1.0000
  -4   6  11    4621     784                    4507    0.47    0.17  1.0000
   4   6 -11    3614     786                    3593   -0.38    0.52  1.0000
   4   6 -12    1965     977                    2261    0.26   -1.59  1.0000
  -4   6  12    4850    1060                    5189   -1.00   -1.23  1.0000
  -4   6  13     631     750                     694    0.49    3.74  1.0000
   4   6 -13     537    1138                     555    0.89    3.41  1.0000
  -4   6  14      14     939                    -442   -0.26    1.85  1.0000
   4   6 -14     583    1213                     937   -2.10    2.83  1.0000
  -4   6  15    4519    1318                    3735    0.24   -3.08  1.0000
   4   6 -15    2641    1096                    2246   -0.06   -2.00  1.0000
  -4   7   1   28101    1700                   28578    1.69    1.96  1.0000
  -4   7   1   27337    1413                   27807    1.69    1.96  1.0000
   4   7  -1   29509    1449                   30653   -2.44   -3.08  1.0000
   4   7  -1   30595    1446                   31760   -2.44   -3.08  1.0000
  -4   7   1   29453    1799                   29942    1.69    1.96  1.0000
   4   7  -2   22421    1272                   25855    2.54    5.23  1.0000
  -4   7   2   18583    1383                   24395   -5.03   -8.58  1.0000
   4   7  -2   22312    1324                   25738    2.54    5.23  1.0000
  -4   7   2   18926    1711                   24788   -5.03   -8.58  1.0000
  -4   7   2   17737    2494                   23424   -5.03   -8.58  1.0000
  -4   7   3   17247    1137                   18288    2.38   -2.85  1.0000
   4   7  -3   14730     914                   14998   -1.69    1.47  1.0000
   4   7  -3   13895     937                   14155   -1.69    1.47  1.0000
  -4   7   3   15871    1157                   16869    2.38   -2.85  1.0000
  -4   7   3   14912     885                   15879    2.38   -2.85  1.0000
  -4   7   4   28905    1662                   28407    1.83    2.05  1.0000
  -4   7   4   31879    1805                   31357    1.83    2.05  1.0000
   4   7  -4   27827    1585                   28256    0.77    0.99  1.0000
   4   7  -4   28837    1749                   29273    0.77    0.99  1.0000
  -4   7   4   31716    1983                   31196    1.83    2.05  1.0000
  -4   7   5   29711    1843                   30005    0.37   -0.65  1.0000
  -4   7   5   31297    1903                   31598    0.37   -0.65  1.0000
  -4   7   5   28387    1640                   28674    0.37   -0.65  1.0000
   4   7  -5   29990    2022                   29161   -0.52   -1.10  1.0000
   4   7  -5   27804    1597                   27006   -0.52   -1.10  1.0000
  -4   7   6    1946     530                    2370   -0.67    2.32  1.0000
   4   7  -6    1927     533                    2607    1.55   -3.21  1.0000
  -4   7   6    1925     898                    2347   -0.67    2.32  1.0000
   4   7  -6    2127     662                    2839    1.55   -3.21  1.0000
  -4   7   7    1546     448                    2015   -2.40    4.25  1.0000
   4   7  -7     947     506                    1153    1.45   -3.06  1.0000
   4   7  -8    6989     818                    7547    2.12    1.51  1.0000
  -4   7   8    7769     926                    8586   -1.31   -2.46  1.0000
   4   7  -9    5103     761                    5684   -2.03   -0.87  1.0000
  -4   7   9    5423     815                    6345    3.08    1.24  1.0000
   4   7 -10    1966     814                    1488   -3.67   -0.60  1.0000
  -4   7  10    3510     701                    3141    2.66    1.71  1.0000
   4   7 -11    4066     979                    3832    0.50    0.87  1.0000
  -4   7  11    2834     587                    2629   -1.04   -1.06  1.0000
  -4   7  12    8987    1254                    9027   -1.29   -0.27  1.0000
   4   7 -12    8011    1143                    7993   -0.08    0.05  1.0000
   4   7 -13    1052    1136                     997    2.64    1.54  1.0000
  -4   7  13    2796     721                    2551   -1.50    0.19  1.0000
   4   7 -14     847    1295                     992   -1.32    2.30  1.0000
  -4   7  14    1578    1214                    2013    2.66   -1.99  1.0000
   4   7 -15     635     821                     821   -0.83   -1.60  1.0000
   4   8  -1    2096     441                    2839    5.05   -1.65  1.0000
  -4   8   1    2763     629                    3976    4.99   -3.31  1.0000
  -4   8   1    2181     637                    3268    4.99   -3.31  1.0000
  -4   8   1    3291     800                    4608    4.99   -3.31  1.0000
   4   8  -2    5465     687                    5213    0.61    0.63  1.0000
   4   8  -2    5879     522                    5617    0.61    0.63  1.0000
  -4   8   2    3469     609                    3236   -0.40    1.48  1.0000
  -4   8   2    3764     715                    3522   -0.40    1.48  1.0000
  -4   8   2    5331     866                    5043   -0.40    1.48  1.0000
  -4   8   3    8589    1070                    9081   -4.28    2.74  1.0000
   4   8  -3    6740     713                    7440   -2.53   -0.19  1.0000
   4   8  -3   10441     881                   11310   -2.53   -0.19  1.0000
  -4   8   3    7905     802                    8373   -4.28    2.74  1.0000
  -4   8   3   10053    1930                   10592   -4.28    2.74  1.0000
  -4   8   4     722     353                     676   -0.80   -2.34  1.0000
   4   8  -4     114     385                     110   -0.41   -2.38  1.0000
   4   8  -4      23     357                     -27   -0.41   -2.38  1.0000
  -4   8   4     681     387                     636   -0.80   -2.34  1.0000
   4   8  -5     341     441                     331   -0.47   -1.18  1.0000
   4   8  -5    1673     387                    1659   -0.47   -1.18  1.0000
  -4   8   5    2761     666                    2857    0.27   -0.97  1.0000
  -4   8   5    2613     699                    2707    0.27   -0.97  1.0000
  -4   8   6    4897     724                    3816   -3.94   -1.23  1.0000
   4   8  -6    4744     696                    4201   -1.64   -1.88  1.0000
  -4   8   6    4600     694                    3555   -3.94   -1.23  1.0000
  -4   8   7    4416     699                    4027    1.22   -0.89  1.0000
   4   8  -7    6625    1006                    6341    1.40    0.40  1.0000
  -4   8   7    5090     865                    4671    1.22   -0.89  1.0000
   4   8  -8    2295     616                    2688    0.69    1.85  1.0000
  -4   8   8    2707     785                    2973    1.95    0.77  1.0000
   4   8  -9     813     840                    1652   -0.87    6.00  1.0000
  -4   8   9     565     758                    1151   -1.24    4.91  1.0000
   4   8 -10    3447     923                    3356    0.73   -1.61  1.0000
  -4   8  10    6369    1178                    6168    1.30   -2.31  1.0000
  -4   8  11     914     895                    1062    1.45   -1.84  1.0000
   4   8 -11     465     976                     586    1.63   -1.46  1.0000
   4   8 -12    1818     834                    1640    1.04   -0.42  1.0000
  -4   8  12    4783    1169                    4816    0.32    0.67  1.0000
   4   8 -13      27    1245                    -913    2.12   -1.51  1.0000
  -4   8  13      12     748                    -138    1.69    0.45  1.0000
  -4   8  14     838    1212                     826   -0.65    0.28  1.0000
   4   8 -14       9    1156                   -1238   -1.41    0.51  1.0000
   4   9  -1    6368     581                    6683   -1.54   -1.31  1.0000
   4   9  -1    6226    1154                    6538   -1.54   -1.31  1.0000
  -4   9   1    6738     804                    6347    0.65   -1.02  1.0000
   4   9  -2   18546    1321                   19911    0.28    2.44  1.0000
   4   9  -2   18843    1268                   20219    0.28    2.44  1.0000
  -4   9   2   17213    1247                   18385   -1.36   -2.21  1.0000
   4   9  -3    2534     630                    3202   -3.45   -0.65  1.0000
  -4   9   3    2991     636                    3706    3.88    0.77  1.0000
   4   9  -3    2772     492                    3469   -3.45   -0.65  1.0000
   4   9  -4      27     411                    -164    0.86   -2.46  1.0000
  -4   9   4     727     581                    1079   -0.58    3.18  1.0000
  -4   9   5    1747     638                    1747   -1.61   -1.53  1.0000
   4   9  -5     612     495                     605    1.83    1.38  1.0000
   4   9  -6    2172     498                    2186    1.94    0.95  1.0000
  -4   9   6    4571     724                    4424   -0.53   -1.04  1.0000
  -4   9   7    1212     726                    1564    1.13    3.10  1.0000
   4   9  -7     128     417                     167    0.94   -0.37  1.0000
   4   9  -8    1279     474                    1003    3.95    1.12  1.0000
  -4   9   8     669     504                     392   -4.06   -0.35  1.0000
   4   9  -9    1906     865                    1562   -2.74    0.41  1.0000
  -4   9   9    1578     841                    1402    1.29   -0.19  1.0000
   4   9 -10    1226     864                     808   -4.22   -1.88  1.0000
  -4   9  10      61     841                    -336    3.78    0.89  1.0000
  -4   9  11      45     838                    -475   -3.36    0.11  1.0000
   4   9 -11     300     946                     417    2.27   -0.99  1.0000
   4   9 -12     289     804                     305   -0.84   -0.26  1.0000
  -4   9  12    1562    1029                    1558    0.08    0.01  1.0000
  -4   9  13    1744     858                    1826    0.64   -0.32  1.0000
   4   9 -13     769    1271                     884   -0.87    0.99  1.0000
   4  10  -1    6327     965                    6256   -0.14    0.19  1.0000
  -4  10   1    3714     887                    3687   -1.89   -0.40  1.0000
  -4  10   2    3175     499                    2605   -0.74    3.19  1.0000
   4  10  -2    3063     520                    2573    0.40    2.33  1.0000
   4  10  -3     956     464                    1091   -0.79   -1.42  1.0000
  -4  10   3     486     664                     720   -1.48   -2.28  1.0000
  -4  10   4      35     747                     111    1.58   -2.40  1.0000
   4  10  -4     430     464                     683    2.28   -2.50  1.0000
  -4  10   5    6846    1026                    7068    4.14    0.69  1.0000
   4  10  -5    6020     632                    6252    3.52    0.79  1.0000
   4  10  -6    1182     689                    1543   -0.77    2.35  1.0000
  -4  10   6     548    1668                     890   -2.18    2.84  1.0000
   4  10  -7     975     747                    1190   -1.86   -1.13  1.0000
  -4  10   7    3321    1060                    3794   -1.97   -0.58  1.0000
  -4  10   8     475     504                     448    0.49   -0.60  1.0000
   4  10  -8     251     694                     250   -0.25    1.87  1.0000
   4  10  -9    2763     806                    3641   -0.86    3.91  1.0000
  -4  10   9    2346     897                    3053    0.71    3.36  1.0000
  -4  10  10    3835    1176                    4031    0.62   -5.15  1.0000
   4  10 -10    1947    1001                    2029   -0.52   -5.33  1.0000
  -4  10  11     860     949                     726    0.64   -1.19  1.0000
   4  10 -11     942     916                     749    0.76   -1.71  1.0000
  -4  10  12    1111    1084                     806   -0.23    2.66  1.0000
   4  10 -12     736    1328                     470    0.62    2.65  1.0000
  -4  11   1   11337    1275                   12022   -3.03    0.62  1.0000
   4  11  -1    9557     937                   10007    2.90   -0.72  1.0000
   4  11  -2    2828     629                    3279   -0.61   -1.95  1.0000
  -4  11   2    4312     915                    4932    1.04    2.37  1.0000
  -4  11   3     752    1661                     665    0.94    0.80  1.0000
   4  11  -3     135     599                     109   -0.71   -0.80  1.0000
   4  11  -4    5025     765                    5725    2.18   -1.01  1.0000
  -4  11   4    8087    2492                    9247   -2.25    2.29  1.0000
   4  11  -5    1452     684                    1367    0.59    2.17  1.0000
  -4  11   5    1307     804                    1219   -0.65   -2.39  1.0000
   4  11  -6    4721     742                    3625   -2.71    4.03  1.0000
  -4  11   6    3995     722                    3139    0.11   -3.88  1.0000
   4  11  -7    1230     744                    1378   -1.54   -0.32  1.0000
  -4  11   7    2291    1449                    2647    2.70    1.01  1.0000
  -4  11   8    2908     810                    2179   -1.25    3.40  1.0000
   4  11  -8    2705    1023                    2074    2.56   -3.22  1.0000
   4  11  -9    4746    1053                    3629   -4.34   -1.12  1.0000
  -4  11   9    4288    1035                    3327    3.36    1.96  1.0000
  -4  11  10    2325    1118                    2626    1.49   -0.32  1.0000
   4  11 -10     185     804                     360   -2.70   -0.14  1.0000
  -4  11  11     441    1170                     892   -5.21   -1.41  1.0000
  -4  12   1     584     857                     304   -3.68   -0.43  1.0000
  -4  12   2    1547     914                    1855    0.89    2.14  1.0000
  -4  12   3    4012    1108                    3848    0.37   -0.65  1.0000
   4  12  -4    1517     762                    1197    0.62    3.15  1.0000
  -4  12   4    1734    1634                    1523    0.96    2.88  1.0000
  -4  12   5    2956     998                    2965    1.24    0.59  1.0000
  -4  12   6    2226     972                    2276   -1.81    0.31  1.0000
  -4  12   7    1490    1002                    1002   -3.37   -1.70  1.0000
  -4  12   8       3    1004                    -167   -0.63   -0.60  1.0000
  -4  12   9    3961    1256                    4101    2.66    1.93  1.0000
  -4  12  10   16213    3624                   18646    2.77   -3.68  1.0000
  -4  13   1    2133    1103                    1655   -2.73    1.04  1.0000
  -4  13   2    2542    1105                    2266   -1.72    1.15  1.0000
  -4  13   3    3115    1079                    3181   -1.49   -0.78  1.0000
  -4  13   4       2     609                    -249    0.48    0.46  1.0000
  -4  13   5     318     720                     499    2.71    0.03  1.0000
  -4  13   6    2026    1137                    2219    1.40    0.33  1.0000
  -4  13   7     114     695                     111    0.22    0.61  1.0000
  -4  13   8    1698    1252                    2309   -3.77    1.71  1.0000
  -4  13   9     449    1002                     529   -0.45    0.84  1.0000
  -4  14   1      99     961                      55   -1.37   -3.02  1.0000
  -4  14   2     389     827                     468    1.05   -0.49  1.0000
  -4  14   3    1996     994                    2125   -1.26    1.88  1.0000
  -4  14   4      10    1133                    -304   -0.95    1.24  1.0000
  -4  14   5       1     830                     -28   -0.05    0.41  1.0000
  -4  14   6     576     665                     443    1.13   -0.98  1.0000
  -4  14   7    1919    1137                    1609    1.39   -2.56  1.0000
  -4  15   1    1115    1093                    1284    0.73    0.99  1.0000
  -4  15   2      49     796                    -741   -3.48    0.15  1.0000
  -4  15   3       5    1210                   -1210   -1.00   -0.36  1.0000
  -3 -15  -2     420     746                     193   -0.39    3.36  1.0000
  -3 -15  -1     912     686                     988    0.03   -0.63  1.0000
   3 -15   0      22    1006                      27   -0.23    0.11  1.0000
  -3 -14  -5      20     671                      56    1.57   -0.26  1.0000
  -3 -14  -4    2582    1003                    2673    1.51   -0.15  1.0000
  -3 -14  -3     399     888                     666   -3.46   -2.45  1.0000
  -3 -14  -2     144     663                     111    1.83   -1.82  1.0000
  -3 -14  -1    2891    2090                    3300    3.22   -1.28  1.0000
   3 -14   1      19     898                    -190    2.13   -0.43  1.0000
   3 -14   0    2061    1013                    2053    0.15   -1.86  1.0000
  -3 -13  -7     202     872                     113    0.51    1.71  1.0000
  -3 -13  -6    1619     867                    2518    2.04    4.57  1.0000
  -3 -13  -5     473     668                     724    0.38    2.62  1.0000
  -3 -13  -4    1305     721                    1720    1.11   -2.51  1.0000
  -3 -13  -3    8521     970                    8912    1.72    0.59  1.0000
  -3 -13  -2     132     635                     221   -0.32    3.70  1.0000
   3 -13   1     774     930                     547   -0.17    2.28  1.0000
  -3 -13  -1    1258     551                     992   -0.04   -1.98  1.0000
  -3 -13   0    3029     659                    2496   -2.26   -1.22  1.0000
   3 -13   0    1961     826                    1679    2.30    0.42  1.0000
  -3 -12  -8     765     961                     763   -3.20    1.14  1.0000
  -3 -12  -7    2408     928                    1828   -3.11    0.58  1.0000
  -3 -12  -6     477     698                     419   -0.35   -0.73  1.0000
  -3 -12  -5     261     555                     611    4.21   -0.73  1.0000
  -3 -12  -4    1263     608                    1603    1.10    1.96  1.0000
  -3 -12  -3      25     552                    -497   -2.49    0.34  1.0000
  -3 -12  -1    2296     718                    2292    2.08   -2.13  1.0000
   3 -12   1    2142     577                    2172    0.81   -0.93  1.0000
  -3 -12   0     114     496                     138    0.51   -0.30  1.0000
   3 -12   0      11     691                     -55    1.54   -0.65  1.0000
  -3 -11 -10    5050    1184                    5326    0.73   -0.64  1.0000
  -3 -11  -9     542    1020                     595   -3.23   -0.79  1.0000
  -3 -11  -8     200     794                     255   -0.25    0.92  1.0000
  -3 -11  -7     697     790                     649    0.34    0.98  1.0000
  -3 -11  -6    1056     588                     840    0.49    1.75  1.0000
  -3 -11  -5    3256     639                    2915   -2.58    0.40  1.0000
  -3 -11  -4    2098     690                    2622   -0.64   -2.64  1.0000
  -3 -11  -3    3259     551                    3362    0.89    0.82  1.0000
  -3 -11  -2    3839     608                    3424    1.02    1.78  1.0000
   3 -11   2    2798     740                    2932    1.44   -1.05  1.0000
  -3 -11  -1    8869     987                    8727   -0.26    0.30  1.0000
  -3 -11  -1    8689     886                    8548   -0.26    0.30  1.0000
   3 -11   1    8538     883                    8304    0.72   -0.29  1.0000
  -3 -11   0    5845     793                    6366   -1.88    0.23  1.0000
   3 -11   0    7938     915                    8038    1.00   -1.15  1.0000
  -3 -11   0    6178     774                    6713   -1.88    0.23  1.0000
  -3 -10 -11       0     669                    -893    0.13    0.17  1.0000
  -3 -10 -10    1578     986                    1860    0.76   -2.06  1.0000
  -3 -10  -9     791     937                    1022   -0.67   -1.80  1.0000
  -3 -10  -8     891     683                     854    0.12    2.46  1.0000
  -3 -10  -7    1213     624                     880    2.49    0.69  1.0000
  -3 -10  -6    3932     761                    3971   -0.92   -0.96  1.0000
  -3 -10  -5    5306     642                    5464    0.16   -0.58  1.0000
  -3 -10  -4    2414     580                    2653   -0.67    0.98  1.0000
  -3 -10  -3    4424     634                    4406   -1.71   -1.74  1.0000
   3 -10   2    1571     687                    1676    0.15   -2.06  1.0000
  -3 -10  -1   21171    1410                   21798    0.43    1.78  1.0000
  -3 -10  -1   20196    1251                   20808    0.43    1.78  1.0000
   3 -10   1   18797    1385                   20383   -0.25    3.82  1.0000
  -3 -10   0    4435     714                    4475    1.08    0.43  1.0000
  -3 -10   0    3624     499                    3659    1.08    0.43  1.0000
   3 -10   0    2980     528                    3249    2.66    0.16  1.0000
  -3  -9 -11    2113    1058                    2811   -1.88    2.98  1.0000
  -3  -9 -10      30     816                    -141    2.72   -0.41  1.0000
  -3  -9  -9    3144    1136                    3835   -2.99   -0.16  1.0000
  -3  -9  -8    2193     800                    2685   -2.60    1.33  1.0000
  -3  -9  -7    2711     543                    2257    1.98   -1.24  1.0000
  -3  -9  -6    3651     625                    2982    1.06   -2.88  1.0000
  -3  -9  -5    3358     562                    2894    0.62    2.10  1.0000
  -3  -9  -4     783     444                     694    2.19   -1.03  1.0000
  -3  -9  -3    1299     414                    1351    1.30   -0.18  1.0000
  -3  -9  -2    5827     552                    5049   -5.83    0.55  1.0000
   3  -9   2    4684     551                    4214    6.51   -1.01  1.0000
  -3  -9  -1    4933     554                    4841   -1.19   -0.84  1.0000
  -3  -9  -1    3770     472                    3689   -1.19   -0.84  1.0000
   3  -9   1    4610     554                    4156    1.63   -0.70  1.0000
   3  -9   1    6129     907                    5604    1.63   -0.70  1.0000
  -3  -9   0    3559     552                    4437    3.81   -1.01  1.0000
  -3  -9   0    3545     445                    4422    3.81   -1.01  1.0000
   3  -9   0    4420     771                    5750   -5.08    0.65  1.0000
   3  -9   0    3266     556                    4419   -5.08    0.65  1.0000
  -3  -8 -12    3085     852                    3710   -2.73   -1.91  1.0000
  -3  -8 -11      59     833                      28    0.69    2.37  1.0000
  -3  -8 -10      11     786                    -618    1.38   -0.91  1.0000
  -3  -8  -9    3281     880                    3460   -0.63   -4.50  1.0000
  -3  -8  -8    8615     945                    8178    0.21    3.08  1.0000
  -3  -8  -7    4448     689                    4077    0.78    2.50  1.0000
  -3  -8  -6    2771     602                    3381   -3.40    0.08  1.0000
  -3  -8  -5   22627    1706                   22662   -0.11    0.66  1.0000
  -3  -8  -4    4967     645                    5856    3.12    0.13  1.0000
  -3  -8  -3    3853     444                    4071   -1.49   -4.48  1.0000
  -3  -8  -2    6007     525                    6322    1.43   -2.54  1.0000
   3  -8   2    7020     907                    6566   -0.23   -2.90  1.0000
   3  -8   2    5395     607                    4995   -0.23   -2.90  1.0000
   3  -8   1    2791     662                    3474    2.31    7.65  1.0000
   3  -8   1    4098     721                    4965    2.31    7.65  1.0000
  -3  -8  -1    4401     501                    5113    2.01    5.66  1.0000
  -3  -8  -1    4268     472                    4968    2.01    5.66  1.0000
  -3  -8   0   13591     727                   11572   -5.29   -0.82  1.0000
   3  -8   0   12662     862                   11008   -4.03   -1.16  1.0000
   3  -8   0   14050     911                   12305   -4.03   -1.16  1.0000
  -3  -8   0   13661     776                   11636   -5.29   -0.82  1.0000
  -3  -7 -13    1748    1200                    1881    0.76   -0.17  1.0000
  -3  -7 -12     220     880                     137   -1.25    1.06  1.0000
  -3  -7 -11    2382     943                    2690    1.52   -0.09  1.0000
  -3  -7 -10    6239    1037                    5908    2.84   -2.19  1.0000
  -3  -7  -9     327     679                     198   -2.00   -0.53  1.0000
  -3  -7  -8    7093     914                    5938   -4.65   -0.45  1.0000
  -3  -7  -7     986     546                     920    1.13   -2.31  1.0000
  -3  -7  -6     927     548                     952    0.54    1.52  1.0000
  -3  -7  -5    3919     632                    3560    0.39    5.40  1.0000
   3  -7   4    9317     929                    8331   -2.40    2.01  1.0000
  -3  -7  -4    8847     710                    8198    0.72   -1.71  1.0000
  -3  -7  -3   19080    1177                   18717    1.06   -1.07  1.0000
   3  -7   3   20032    1291                   19544   -1.95    1.14  1.0000
  -3  -7  -2    6206     582                    6946   -1.52    2.63  1.0000
   3  -7   2    5358     719                    6166    4.72   -2.56  1.0000
   3  -7   2    6756     690                    7670    4.72   -2.56  1.0000
  -3  -7  -1   30303    1395                   31558   -1.49   -4.72  1.0000
   3  -7   1   32865    1829                   34200    1.58    3.96  1.0000
  -3  -7  -1   30151    1433                   31403   -1.49   -4.72  1.0000
   3  -7   1   30774    1557                   32064    1.58    3.96  1.0000
  -3  -7   0    2495     280                    1817    1.73   -3.66  1.0000
   3  -7   0    2493     553                    1964   -3.32    2.61  1.0000
   3  -7   0    3547     528                    2918   -3.32    2.61  1.0000
  -3  -7   0    2605     333                    1912    1.73   -3.66  1.0000
  -3  -6 -13       5    1122                    -602   -0.84   -0.64  1.0000
  -3  -6 -12     210     964                     413    3.59    1.74  1.0000
  -3  -6 -11    3488     861                    3635    3.81   -1.14  1.0000
  -3  -6 -10    1363     755                    1482   -1.02   -2.66  1.0000
  -3  -6  -9    2982     818                    3667   -1.49   -3.20  1.0000
  -3  -6  -8    3024     712                    2903    0.27   -0.50  1.0000
  -3  -6  -7   35906    2305                   37350   -2.00    1.35  1.0000
  -3  -6  -6    8175     839                    9651   -5.86   -0.92  1.0000
  -3  -6  -5    3656     492                    3761    2.84   -0.56  1.0000
   3  -6   5    5359     793                    5689    3.00    0.17  1.0000
  -3  -6  -4   15200     979                   15456    3.85   -1.95  1.0000
   3  -6   4   16170    1152                   15408    2.66    0.68  1.0000
  -3  -6  -3    1474     340                    1217   -1.41    2.72  1.0000
   3  -6   3    2329     634                    1984   -1.87   -0.72  1.0000
  -3  -6  -2   41706    1599                   41855    1.27   -0.69  1.0000
   3  -6   2   41947    2053                   41417    1.69   -1.87  1.0000
   3  -6   2   40248    1804                   39728    1.69   -1.87  1.0000
  -3  -6  -1   14796     927                   16083    2.61   -2.75  1.0000
  -3  -6  -1   17501     892                   18901    2.61   -2.75  1.0000
   3  -6   1   18432    1085                   18061    0.27    0.67  1.0000
   3  -6   1   19231    1084                   18852    0.27    0.67  1.0000
  -3  -6   0   12341     697                   11497   -6.54   -1.14  1.0000
   3  -6   0   14650     915                   13386  -10.07   -1.71  1.0000
  -3  -6   0   13448    1010                   12573   -6.54   -1.14  1.0000
   3  -6   0   13013     806                   11801  -10.07   -1.71  1.0000
  -3  -5 -13    2864     881                    2283   -0.44    4.19  1.0000
  -3  -5 -12     659     886                     913    3.70    2.69  1.0000
  -3  -5 -11    9293    1227                    8797    2.66   -3.49  1.0000
  -3  -5 -10    3486     785                    3361   -0.18   -3.09  1.0000
  -3  -5  -9    1448     620                    1382    1.55   -0.68  1.0000
  -3  -5  -8    7532     853                    7753    0.76    0.02  1.0000
  -3  -5  -7   12607    1148                   14082   -0.30   -3.61  1.0000
  -3  -5  -6   15685    1099                   16210   -0.84    2.80  1.0000
   3  -5   6   14424    1320                   15161    0.95   -3.23  1.0000
  -3  -5  -5    2316     406                    3336    0.59    6.25  1.0000
   3  -5   5    1999     603                    3236    2.83   -5.68  1.0000
  -3  -5  -4   70622    2945                   72746   -3.08   -1.88  1.0000
   3  -5   4   75953    3418                   79230    1.07    3.14  1.0000
  -3  -5  -3    9033     546                    7694   -3.27   -1.63  1.0000
   3  -5   3    9982     885                    9757    0.41    0.44  1.0000
   3  -5   2   20857    1337                   23831   -3.31    3.70  1.0000
   3  -5   2   18719    1196                   21541   -3.31    3.70  1.0000
  -3  -5  -2   21821    1441                   24762    5.76   -2.23  1.0000
  -3  -5  -1     516     167                     500    0.47   -2.92  1.0000
   3  -5   1     183     334                     334   -0.91    5.88  1.0000
   3  -5   1     376     278                     640   -0.91    5.88  1.0000
  -3  -5   0   10163     503                    8518   -3.55   -5.19  1.0000
  -3  -5   0    9133     450                    7573   -3.55   -5.19  1.0000
   3  -5   0   10164     611                    8690    2.15    4.46  1.0000
   3  -5   0    8414     638                    7074    2.15    4.46  1.0000
  -3  -4 -14    1404    1126                    1318   -0.87    0.59  1.0000
  -3  -4 -13     886    1023                    1216    0.78    2.73  1.0000
  -3  -4 -12      35     695                     -83    2.69    1.18  1.0000
  -3  -4 -11    2301     811                    2237    1.30   -2.53  1.0000
  -3  -4 -10    3832     731                    4076    0.30    1.83  1.0000
  -3  -4  -9    4171     707                    3843   -0.65    1.77  1.0000
  -3  -4  -8    7793     854                    8041    0.59   -2.31  1.0000
  -3  -4  -7     647     514                     829   -0.03   -5.24  1.0000
  -3  -4  -6    1680     575                    2531   -5.27   -0.73  1.0000
   3  -4   6    2431     551                    3443   -4.94   -5.17  1.0000
  -3  -4  -5    4518     551                    5240    3.14   -0.91  1.0000
   3  -4   5    5659     742                    6619    5.07    0.65  1.0000
  -3  -4  -4   18521     994                   17900    3.26   -1.74  1.0000
   3  -4   4   22687    1048                   21587    2.15    0.49  1.0000
  -3  -4  -3   15563     961                   12297    3.88    5.73  1.0000
   3  -4   3   15379     804                   12370    4.50    4.89  1.0000
   3  -4   2   18690    1368                   17180    1.16    2.66  1.0000
   3  -4   2   16103     891                   14704    1.16    2.66  1.0000
  -3  -4  -2   16119     748                   15318   -0.65    2.86  1.0000
   3  -4   1   31332    1485                   32196   -0.95   -6.54  1.0000
   3  -4   1   27929    1564                   28735   -0.95   -6.54  1.0000
  -3  -4  -1   32005    1238                   32014   -0.65   -7.02  1.0000
  -3  -4   0     196      84                    -335   -6.04   -3.51  1.0000
   3  -4   0    7530     417                    5367  -10.22   -6.51  1.0000
   3  -4   0    7544     583                    5379  -10.22   -6.51  1.0000
  -3  -4   0    7818     283                    6350   -6.04   -3.51  1.0000
  -3  -3 -14    4822    1542                    5396    0.07    2.03  1.0000
  -3  -3 -13     762     804                     804    0.38   -0.26  1.0000
  -3  -3 -12    1215    1060                    1534    0.88   -2.55  1.0000
  -3  -3 -11    4761     983                    5387   -2.18    1.33  1.0000
  -3  -3 -10    4515     875                    4401   -1.96    0.54  1.0000
  -3  -3  -9    1820     482                    1361    2.89    0.09  1.0000
  -3  -3  -8    2343     627                    3447    5.36    0.62  1.0000
  -3  -3  -7   40163    2559                   41288    0.20   -1.38  1.0000
   3  -3   7   46764    2844                   48164   -3.87    0.68  1.0000
  -3  -3  -6   22852    1674                   25608   -4.39    0.49  1.0000
   3  -3   6   26802    1636                   30618    5.44   -2.91  1.0000
  -3  -3  -5    5956     521                    6584   -1.23    2.18  1.0000
   3  -3   5    6315     578                    7700    3.72   -1.79  1.0000
   3  -3   4   32186    1736                   31430    3.46   -1.29  1.0000
  -3  -3  -4   24886    1400                   24965   -5.18    1.15  1.0000
  -3  -3  -3   40741    1909                   40271   -1.06   -0.03  1.0000
   3  -3   3   45181    1724                   46286    2.19   -2.20  1.0000
  -3  -3  -2   13293     762                   16124    8.12   -4.53  1.0000
   3  -3   2   13848     896                   17815   -8.56    5.43  1.0000
   3  -3   1   11692     871                   13346   -7.57    0.10  1.0000
   3  -3   1   12219     728                   13913   -7.57    0.10  1.0000
  -3  -3  -1   12367     629                   13856    4.64    0.90  1.0000
  -3  -3   0   69351    2475                   70709   -6.85   -2.04  1.0000
   3  -3   0   70780    2767                   72303    5.12    2.02  1.0000
   3  -3   0   65516    2729                   66977    5.12    2.02  1.0000
  -3  -2 -14    7785    1432                    7046    2.57   -0.07  1.0000
  -3  -2 -13    2966    1220                    3937    4.06   -3.47  1.0000
  -3  -2 -12     224     781                     251   -1.21   -2.51  1.0000
  -3  -2 -11    3868     815                    3875   -1.65   -0.76  1.0000
  -3  -2 -10    4516     848                    3756   -0.12    2.99  1.0000
  -3  -2  -9    6404     881                    6500   -0.82    3.23  1.0000
  -3  -2  -8    5843     629                    5847    0.03    0.32  1.0000
  -3  -2  -7   17485    1123                   18276    0.63   -5.69  1.0000
   3  -2   7   21080    1318                   21136    0.19   -4.45  1.0000
  -3  -2  -6   34796    1880                   34770    1.44   -0.91  1.0000
   3  -2   6   48289    1958                   45786    0.93   -3.85  1.0000
   3  -2   5    7264     608                    7228    0.03    0.17  1.0000
  -3  -2  -5    5440     521                    5484   -1.78   -1.49  1.0000
  -3  -2  -4   38992    1898                   42313   -3.76    2.06  1.0000
   3  -2   4   41266    1853                   46119   -6.22    1.73  1.0000
  -3  -2  -3    4639     525                    7149    3.65    7.71  1.0000
   3  -2   3    6009     524                    8201    5.90    5.59  1.0000
  -3  -2  -2   47938    2031                   46265   -1.94    3.44  1.0000
   3  -2   2   56753    2159                   56309   -1.71    6.48  1.0000
  -3  -2  -1   70656    2369                   60720   -1.85  -10.18  1.0000
   3  -2   1   77387    2588                   67531   -2.48   -9.79  1.0000
   3  -2   1   76976    2434                   67147   -2.48   -9.79  1.0000
   3  -2   0   41296    1845                   39405    5.49   -4.44  1.0000
   3  -2   0   36472    1566                   34686    5.49   -4.44  1.0000
   3  -2   0   38633    1534                   36799    5.49   -4.44  1.0000
  -3  -1 -14     374    1180                     769    4.28    3.98  1.0000
  -3  -1 -13     218    1023                     359    1.22   -2.57  1.0000
  -3  -1 -12    4027    1141                    4091   -2.70   -2.50  1.0000
  -3  -1 -11    5352    1036                    4256   -2.39   -3.38  1.0000
  -3  -1 -10    9422     545                    8676   -2.60   -3.22  1.0000
  -3  -1 -10    7512    1043                    6842   -2.60   -3.22  1.0000
  -3  -1  -9    1666     651                    1641    0.43   -0.38  1.0000
  -3  -1  -9    1935     203                    1908    0.43   -0.38  1.0000
  -3  -1  -8    4481     967                    3810    2.76    0.78  1.0000
  -3  -1  -8    3424     267                    2840    2.76    0.78  1.0000
  -3  -1  -7    4372     514                    4481    0.68    1.79  1.0000
   3  -1   7    4282     734                    4821   -2.22   -1.39  1.0000
  -3  -1  -7    3520     334                    3616    0.68    1.79  1.0000
  -3  -1  -6   13628     721                   12822   -2.45   -2.14  1.0000
  -3  -1  -6   13989     777                   13173   -2.45   -2.14  1.0000
   3  -1   6   15863    1013                   15702    1.48    0.84  1.0000
  -3  -1  -5    7212     546                    5110   -0.72   -7.82  1.0000
  -3  -1  -5    7869     345                    5668   -0.72   -7.82  1.0000
   3  -1   5    7123     585                    5340    2.90    8.43  1.0000
  -3  -1  -4   51021    2867                   56581   -5.20    3.69  1.0000
  -3  -1  -4   51978    2562                   57589   -5.20    3.69  1.0000
   3  -1   4   63440    2532                   66535    2.04   -4.23  1.0000
  -3  -1  -3   55685    2210                   54291   -0.17    3.98  1.0000
   3  -1   3   60730    2270                   60267    1.92   -5.28  1.0000
  -3  -1  -2    3745     229                    2061    6.75   -4.09  1.0000
   3  -1   2    3950     277                    2599   -3.56    5.52  1.0000
  -3  -1  -1    8196     340                    6694    2.85   11.75  1.0000
   3  -1   1    8971     424                    7545   -2.99  -12.08  1.0000
   3  -1   1    7033     422                    5712   -2.99  -12.08  1.0000
  -3  -1   0    4756     864                    6936   -6.19    3.58  1.0000
  -3  -1   0   33866    1271                   39342   -6.19    3.58  1.0000
   3  -1   0   35615    1266                   40990    5.60   -5.10  1.0000
   3  -1   0   34836    1431                   40153    5.60   -5.10  1.0000
   3  -1   0   30816    1409                   35826    5.60   -5.10  1.0000
  -3   0 -14      48    1176                     246    4.36   -0.46  1.0000
  -3   0 -13     318    1074                     798    4.86   -2.08  1.0000
  -3   0 -11      68     557                     195    3.10   -0.52  1.0000
  -3   0 -10     427     448                     224   -2.95    0.21  1.0000
  -3   0  -9   21381    1889                   23945   -4.03    1.84  1.0000
  -3   0  -8    5587     677                    5160   -1.50   -0.58  1.0000
  -3   0  -7   32120    1846                   31847    0.24   -1.33  1.0000
  -3   0  -6    1433     339                     763    5.77    0.97  1.0000
  -3   0  -5    8750     538                    7338   -3.97   -0.15  1.0000
  -3   0  -5    8930     524                    7503   -3.97   -0.15  1.0000
  -3   0  -4   34185    1730                   42103  -10.15   -0.55  1.0000
  -3   0  -4   29422    1731                   36797  -10.15   -0.55  1.0000
  -3   0  -3   11723     614                   10101    4.26    2.84  1.0000
  -3   0  -3   10472     581                    8940    4.26    2.84  1.0000
  -3   0  -2   15747     686                   13952   -3.75   -0.48  1.0000
  -3   0  -2   15687     738                   13895   -3.75   -0.48  1.0000
  -3   0  -1     692     136                     217   -5.96   -0.33  1.0000
  -3   0  -1     550     112                     140   -5.96   -0.33  1.0000
  -3   0  -1    1097     156                     467   -5.96   -0.33  1.0000
  -3   0   0   46898    2513                   68405   22.45   -0.22  1.0000
  -3   0   0   48975    2445                   70909   22.45   -0.22  1.0000
  -3   0   1  155185    6139                  166695    7.04    1.59  1.0000
  -3   0   1  167319    6042                  179263    7.04    1.59  1.0000
  -3   0   2   65637    3314                   80448  -13.38   -4.06  1.0000
  -3   0   2   75483    3369                   91314  -13.38   -4.06  1.0000
  -3   0   3  122791    3858                  106889  -11.57   -2.21  1.0000
  -3   0   4   15965     822                   14673   -2.68    0.74  1.0000
  -3   0   5   13724     852                   16804   -6.21   -0.84  1.0000
  -3   0   6    8473     614                    9743    2.79    3.08  1.0000
  -3   0   7   31907    1140                   24980   10.18    1.28  1.0000
  -3   0   8     410     463                     492    1.16   -0.87  1.0000
  -3   0   9     445     576                    1268   -7.04   -1.77  1.0000
  -3   0  10    5891    1003                    6358   -1.27   -2.02  1.0000
  -3   1   1   43896    2170                   55862    3.01  -14.96  1.0000
   3   1  -1   40126    1856                   53036    0.12   18.07  1.0000
  -3   1   1   39867    2193                   51294    3.01  -14.96  1.0000
  -3   1   1   39328    2263                   50681    3.01  -14.96  1.0000
   3   1  -2    9914     663                   14183   -2.03    9.67  1.0000
  -3   1   2   10134     809                   15015    7.53   -9.13  1.0000
  -3   1   2   11215     766                   16330    7.53   -9.13  1.0000
   3   1  -3    2815     234                    1990   -4.14   -3.10  1.0000
  -3   1   3    2087     280                    2378   -1.62    1.36  1.0000
  -3   1   3    2106     286                    2398   -1.62    1.36  1.0000
   3   1  -4   71304    3125                   76066    4.30   -3.62  1.0000
  -3   1   4   78977    3050                   84174   -4.53    0.58  1.0000
   3   1  -5   19364    1214                   21270    2.13   -2.83  1.0000
  -3   1   5   21346    1163                   23759   -4.53    2.29  1.0000
   3   1  -6   37224    1653                   29691   -3.90   -9.58  1.0000
  -3   1   6   44172    1516                   36251    2.57    9.59  1.0000
   3   1  -7    5534     585                    6517    3.25    0.55  1.0000
  -3   1   7    5797     551                    5849    0.28   -0.90  1.0000
   3   1  -8   14639     903                   13450   -0.11    9.63  1.0000
  -3   1   8   14715     926                   12392    3.23   -6.99  1.0000
   3   1  -9    8976     838                    7992   -1.51    2.66  1.0000
  -3   1   9   11937     951                   10445    3.17   -1.53  1.0000
   3   1 -10    4375     716                    4839    0.89   -1.47  1.0000
  -3   1  10    3989    1088                    4266   -1.59    0.26  1.0000
   3   1 -11     398     426                     312    1.43    0.50  1.0000
   3   1 -13    2459     754                    3183    3.09   -2.38  1.0000
   3   1 -14    8824    1218                    9351   -2.40    0.29  1.0000
   3   1 -15    1384    1206                    1891   -1.61    2.71  1.0000
   3   1 -16    4415    1738                    4779   -1.17   -3.28  1.0000
  -3   2   1   19677     886                   17408    4.05    2.08  1.0000
  -3   2   1   23048     923                   20588    4.05    2.08  1.0000
  -3   2   1   20996     933                   18651    4.05    2.08  1.0000
   3   2  -1   18327     680                   17067    2.31   -1.84  1.0000
  -3   2   2   54193    2088                   54920    0.20   -1.88  1.0000
  -3   2   2   51278    2236                   51984    0.20   -1.88  1.0000
  -3   2   2   45447    2230                   46112    0.20   -1.88  1.0000
   3   2  -3   34573    1532                   35426   -4.24   -7.41  1.0000
  -3   2   3   34251    1650                   36910   -2.02   -9.88  1.0000
  -3   2   3   34587    1642                   37261   -2.02   -9.88  1.0000
  -3   2   3   39726    1840                   42614   -2.02   -9.88  1.0000
   3   2  -4    9540     476                    7755    0.37   -7.33  1.0000
  -3   2   4    8730     618                    7576    0.27   -5.89  1.0000
  -3   2   4   11229     569                    9929    0.27   -5.89  1.0000
  -3   2   5   77502    3130                   83964   -5.58    4.97  1.0000
   3   2  -5   68443    3386                   73819   -4.07    5.97  1.0000
   3   2  -6   26671    1385                   26454    0.73   -0.20  1.0000
  -3   2   6   27826    1379                   27927    0.60    0.26  1.0000
   3   2  -7    5205     787                    6144    7.31   -0.33  1.0000
  -3   2   7    5523     574                    5994    5.48   -0.93  1.0000
   3   2  -8    9727     840                    9836    2.48    2.36  1.0000
  -3   2   8   14405    1205                   14219    1.08    2.27  1.0000
   3   2  -9   24336    1440                   21258   -5.26   -3.10  1.0000
  -3   2   9   30048    1662                   25832   -2.58   -5.73  1.0000
   3   2 -10    8817     800                    9125   -0.64   -6.19  1.0000
   3   2 -11    5812     991                    5432   -3.22    0.08  1.0000
   3   2 -12   11356    1208                   10748   -1.98   -0.94  1.0000
   3   2 -13    5052    1002                    4870    0.08    0.83  1.0000
   3   2 -14     481     773                     773    1.91    2.83  1.0000
   3   2 -15    1352     875                    1504   -0.93    0.58  1.0000
   3   2 -16       3     922                   -2088   -0.89    0.09  1.0000
   3   3  -1   40411    1513                   39780   -2.63   -4.10  1.0000
  -3   3   1   40187    1718                   40104    3.78    8.40  1.0000
  -3   3   1   45054    2089                   44986    3.78    8.40  1.0000
  -3   3   1   41550    1895                   41471    3.78    8.40  1.0000
   3   3  -1   44090    1487                   43435   -2.63   -4.10  1.0000
  -3   3   2   57779    2365                   51758    8.75    0.51  1.0000
  -3   3   2   65080    1937                   58689    8.75    0.51  1.0000
  -3   3   2   59187    2327                   53093    8.75    0.51  1.0000
   3   3  -2   53020    2002                   50577   -5.13   -1.48  1.0000
   3   3  -3   24654    1286                   26690   -4.92   -0.56  1.0000
  -3   3   3   24688    1506                   26083    5.70   -0.57  1.0000
  -3   3   3   29573    1321                   31109    5.70   -0.57  1.0000
  -3   3   3   25515    1146                   26935    5.70   -0.57  1.0000
   3   3  -4    3857     437                    5726    6.74    2.60  1.0000
  -3   3   4    3023     503                    4529   -6.12   -2.49  1.0000
  -3   3   4    4180     450                    5928   -6.12   -2.49  1.0000
  -3   3   4    3617     448                    5252   -6.12   -2.49  1.0000
   3   3  -5   13428     671                   11472    4.54    0.69  1.0000
  -3   3   5   13914     761                   12237   -3.81   -0.70  1.0000
  -3   3   5   16235     876                   14420   -3.81   -0.70  1.0000
   3   3  -6   24674    1167                   24531   -1.77   -2.30  1.0000
  -3   3   6   26063    1474                   24076    4.32    1.28  1.0000
  -3   3   6   29593    1335                   27476    4.32    1.28  1.0000
   3   3  -7   16157    1070                   15172    0.97   -2.96  1.0000
  -3   3   7   17167    1024                   16494   -2.29    2.24  1.0000
   3   3  -8    4124     718                    4907   -5.36    3.02  1.0000
  -3   3   8    3701     540                    4347    4.68   -1.92  1.0000
   3   3  -9   17703    1630                   20685   -5.77    1.44  1.0000
  -3   3   9   20886    1535                   22908    4.54    0.59  1.0000
   3   3 -10    2126     766                    2268    0.52    0.74  1.0000
   3   3 -11    3851     958                    4449    5.07    1.74  1.0000
   3   3 -12    6419    1146                    6205   -0.37   -0.59  1.0000
   3   3 -13      81     832                    -499    3.92   -2.18  1.0000
   3   3 -14   10412    1570                    9772    1.28   -1.53  1.0000
   3   3 -15    1759    1284                    1966    1.18    0.19  1.0000
   3   3 -16     784    1328                     813   -1.03   -1.45  1.0000
   3   4  -1   27021    1142                   31161   -6.23   -0.41  1.0000
   3   4  -1   28252    1196                   32482   -6.23   -0.41  1.0000
  -3   4   1   26634    1358                   31030   -6.42    1.73  1.0000
  -3   4   1   29599    1473                   34225   -6.42    1.73  1.0000
  -3   4   1   24966    1419                   29227   -6.42    1.73  1.0000
   3   4  -2     220     165                     576    4.65   -0.15  1.0000
   3   4  -2      83     167                     334    4.65   -0.15  1.0000
  -3   4   2      41     194                     499    8.03    0.92  1.0000
  -3   4   2      21     278                     417    8.03    0.92  1.0000
  -3   4   2       5     304                     304    8.03    0.92  1.0000
   3   4  -3   44964    2029                   47163    5.03   -5.75  1.0000
  -3   4   3   45440    2065                   48793    3.80   -6.31  1.0000
  -3   4   3   48787    2198                   52264    3.80   -6.31  1.0000
  -3   4   3   52404    1958                   56012    3.80   -6.31  1.0000
  -3   4   4   19137    1231                   22484    0.90   -6.28  1.0000
  -3   4   4   20154    1159                   23585    0.90   -6.28  1.0000
  -3   4   4   22825    1259                   26470    0.90   -6.28  1.0000
   3   4  -5   14985     744                   13542   -0.67    3.04  1.0000
  -3   4   5   16072     871                   14930    2.41    4.18  1.0000
  -3   4   5   15386     742                   14268    2.41    4.18  1.0000
  -3   4   5   16532     981                   15375    2.41    4.18  1.0000
  -3   4   6     941     451                     648   -2.59    0.21  1.0000
  -3   4   6    1695     421                    1292   -2.59    0.21  1.0000
   3   4  -6    1871     314                    1340   -3.12    1.11  1.0000
   3   4  -7    1447     541                    1026   -1.21    4.87  1.0000
  -3   4   7    1291     452                    1103   -1.56   -0.25  1.0000
  -3   4   7    1919     394                    1689   -1.56   -0.25  1.0000
   3   4  -8    5846     541                    5174    3.37    2.50  1.0000
  -3   4   8    4794     595                    4332    2.61    1.86  1.0000
  -3   4   8    5040     648                    4566    2.61    1.86  1.0000
   3   4  -9   16356    1278                   17614    1.95   -2.43  1.0000
   3   4 -10    2225    1043                    3382    1.20   -6.41  1.0000
   3   4 -11    6734    1038                    6810    0.78   -0.98  1.0000
   3   4 -12   13200    2035                   13509   -1.83   -1.30  1.0000
   3   4 -13     177     553                     221   -0.65   -3.50  1.0000
   3   4 -14     240     852                     385    1.84    1.52  1.0000
   3   4 -15     324     901                     355    0.74    1.41  1.0000
   3   4 -16   21733    3687                   24761    1.85    4.60  1.0000
   3   5  -1   60055    2076                   55758   -3.34   -7.36  1.0000
   3   5  -1   64351    2194                   59906   -3.34   -7.36  1.0000
  -3   5   1   68923    2553                   62201    4.87   13.08  1.0000
  -3   5   1   60172    2641                   53863    4.87   13.08  1.0000
  -3   5   1   61176    2579                   54818    4.87   13.08  1.0000
   3   5  -2    2026     334                    3276   -2.24   -7.37  1.0000
  -3   5   2    1262     443                    2770    1.88    8.83  1.0000
  -3   5   2    1485     415                    3099    1.88    8.83  1.0000
  -3   5   2    1351     484                    2903    1.88    8.83  1.0000
   3   5  -2    1653     274                    2787   -2.24   -7.37  1.0000
   3   5  -3    9064     523                    8524   -0.23    1.58  1.0000
   3   5  -3    9614     610                    9058   -0.23    1.58  1.0000
  -3   5   3    8624     640                    7199    1.88   -3.71  1.0000
  -3   5   3    9569     610                    8065    1.88   -3.71  1.0000
  -3   5   3   10288     659                    8726    1.88   -3.71  1.0000
   3   5  -4   29404    1201                   26895    3.94    2.59  1.0000
  -3   5   4   29360    1231                   26881   -3.70   -0.08  1.0000
  -3   5   4   31832    1502                   29248   -3.70   -0.08  1.0000
  -3   5   4   30433    1275                   27908   -3.70   -0.08  1.0000
  -3   5   5    3008     393                    2524   -2.36   -1.50  1.0000
  -3   5   5    3322     529                    2813   -2.36   -1.50  1.0000
   3   5  -5    2716     280                    2180    1.77    2.06  1.0000
   3   5  -6   11971     789                   10878    1.80    2.18  1.0000
  -3   5   6   13849    1090                   13765    2.22   -5.25  1.0000
  -3   5   6   12678     824                   12591    2.22   -5.25  1.0000
  -3   5   6   11213     874                   11124    2.22   -5.25  1.0000
  -3   5   7    7010     565                    5365   -0.54    5.24  1.0000
  -3   5   7    6633     616                    5036   -0.54    5.24  1.0000
   3   5  -7    5506     677                    4170    1.01   -4.78  1.0000
   3   5  -8   41713    2688                   45593   -2.82   -4.33  1.0000
  -3   5   8   46717    3506                   49634   -1.71    3.13  1.0000
  -3   5   8   41475    2125                   44225   -1.71    3.13  1.0000
   3   5  -9     533     675                     591   -2.45    0.07  1.0000
  -3   5   9     809     593                     791    1.35    0.22  1.0000
   3   5 -10     115     673                     168   -1.23   -0.26  1.0000
  -3   5  10       0     423                     -85    0.09    0.10  1.0000
   3   5 -11    3795     838                    3797    1.13    0.11  1.0000
  -3   5  11    3330     786                    3369   -1.64   -0.33  1.0000
   3   5 -12    6703    1278                    6501   -2.77    1.43  1.0000
  -3   5  12    5045    1007                    5872    0.36   -3.35  1.0000
   3   5 -13     394     939                     718    2.91   -2.86  1.0000
   3   5 -14    2169    1428                    2911    3.81    0.83  1.0000
   3   5 -15    1783    1092                    1910    2.00    0.74  1.0000
   3   6  -1   77287    3473                   75537   -6.32   -0.32  1.0000
  -3   6   1   74946    3111                   72534   -7.25   -0.85  1.0000
[truncated: 1,524,191 more chars]
