# Supplementary material for: Crystal structures of a copper(II) and the isotypic nickel(II) and palladium(II) complexes of the ligand (E)-1-[(2,4,6-tri­bromo­phen­yl)diazen­yl]naphthalen-2-ol
Source: Acta Crystallogr E Crystallogr Commun. 2016 Jul 12;72(Pt 8):1093–8. doi: 10.1107/S205698901601080X (PMC4971848; doi:10.1107/S205698901601080X)
Supplement: Supplementary file 2 [file e-72-01093-Isup3.hkl]

data_I                                                                          
_shelx_title ' import in P 21'                                                  
_shelx_refln_list_code          4                                               
_shelx_F_calc_maximum      257.04                                               
_exptl_crystal_F_000       982.00                                               
_reflns_d_resolution_high  0.7694                                               
                                                                                
loop_                                                                           
 _space_group_symop_operation_xyz                                               
 'x, y, z'                                                                      
 '-x, y+1/2, -z'                                                                
                                                                                
_cell_length_a    11.9423                                                       
_cell_length_b    12.1314                                                       
_cell_length_c    12.8974                                                       
_cell_angle_alpha  90.000                                                       
_cell_angle_beta  107.032                                                       
_cell_angle_gamma  90.000                                                       
                                                                                
_shelx_F_squared_multiplier     1.000                                           
                                                                                
loop_                                                                           
 _refln_index_h                                                                 
 _refln_index_k                                                                 
 _refln_index_l                                                                 
 _refln_F_squared_calc                                                          
 _refln_F_squared_meas                                                          
 _refln_F_squared_sigma                                                         
 _refln_observed_status                                                         
   1 -15   0         61.36         95.13       123.54 o                         
   2 -15   0        283.89        224.49       232.56 o                         
   3 -15   0        255.93          5.39       246.27 o                         
   4 -15   0         22.15        138.56       259.49 o                         
   0 -14   0        298.29        153.00       133.17 o                         
   1 -14   0        427.39        565.86       134.50 o                         
   2 -14   0       1228.64       1175.15       171.69 o                         
   3 -14   0        517.94        504.54       247.99 o                         
   4 -14   0        657.89        545.42       267.82 o                         
   5 -14   0        748.11        528.78       173.57 o                         
   6 -14   0        426.55        259.25       265.61 o                         
   1 -13   0       1288.70       1366.09       154.17 o                         
   2 -13   0        904.17        531.46       127.42 o                         
   3 -13   0        730.20        651.99       130.73 o                         
   4 -13   0        125.76        268.55       228.65 o                         
   5 -13   0        162.04         28.64       140.76 o                         
   6 -13   0        679.49        540.53       266.59 o                         
   7 -13   0        353.33        264.63       224.98 o                         
   8 -13   0         95.79         63.89       184.09 o                         
   0 -12   0       2860.42       2381.95       222.77 o                         
   1 -12   0       1120.25       1097.17       134.76 o                         
   2 -12   0        495.31        411.20       150.80 o                         
   3 -12   0         53.27         17.37        98.64 o                         
   4 -12   0        288.32        360.84       134.89 o                         
   5 -12   0        513.75        482.26       201.72 o                         
   6 -12   0        168.21        194.37       166.96 o                         
   7 -12   0        436.59        465.86       238.93 o                         
   8 -12   0        505.54        582.39       224.24 o                         
   9 -12   0         22.72          1.22       190.21 o                         
   1 -11   0       1710.26       1787.34       110.80 o                         
   2 -11   0       2059.60       2028.53       401.10 o                         
   3 -11   0       1678.42       1626.79       147.73 o                         
   4 -11   0         24.09         65.25        77.45 o                         
   5 -11   0       1530.25       1556.71       249.21 o                         
   6 -11   0        320.82        235.99       153.98 o                         
   7 -11   0        774.80       1097.70       253.13 o                         
   8 -11   0         53.33         76.38       245.05 o                         
   9 -11   0        120.47        472.72       250.19 o                         
  10 -11   0        156.23        401.72       314.82 o                         
   0 -10   0        674.30        733.45       129.38 o                         
   1 -10   0       2149.08       2439.82       123.75 o                         
   2 -10   0       1737.32       1796.80       110.42 o                         
   3 -10   0        820.13        888.41        84.25 o                         
   4 -10   0       1917.72       1839.17       113.02 o                         
   5 -10   0        173.42        167.08       126.13 o                         
   6 -10   0       1546.28       1821.59       248.23 o                         
   7 -10   0         61.52         18.61       120.20 o                         
   8 -10   0        147.51        188.74       152.76 o                         
   9 -10   0        894.71        868.57       198.54 o                         
  10 -10   0        329.77        335.14       191.19 o                         
  11 -10   0        204.46        409.07       242.85 o                         
   1  -9   0       2110.45       2263.24       117.24 o                         
   2  -9   0        627.18        623.98        63.06 o                         
   3  -9   0        850.78        886.98        67.26 o                         
   4  -9   0        468.03        525.79        74.45 o                         
   5  -9   0        629.25        563.40       163.04 o                         
   6  -9   0       2340.06       2770.45       309.19 o                         
   7  -9   0        806.83        772.60       234.03 o                         
   8  -9   0       1231.54       1032.34       266.59 o                         
   9  -9   0        627.35        462.44       212.49 o                         
  10  -9   0         84.97        322.41       251.41 o                         
  11  -9   0        188.15        195.60       184.58 o                         
   0  -8   0       8814.75       8984.83       293.22 o                         
   1  -8   0       2585.31       2744.38       102.18 o                         
   2  -8   0        940.63        908.02        67.80 o                         
   3  -8   0       2947.12       3307.90        99.09 o                         
   4  -8   0       3140.22       3278.63       100.40 o                         
   5  -8   0       3981.33       4242.71       331.22 o                         
   6  -8   0       1365.61       1167.72       181.64 o                         
   7  -8   0       1329.42       1410.56       207.84 o                         
   8  -8   0       1693.79       1486.45       213.96 o                         
   9  -8   0       1220.40       1129.04       226.69 o                         
  10  -8   0        253.31        400.50       212.49 o                         
  11  -8   0        565.79        946.66       277.85 o                         
   1  -7   0         46.18         67.66        41.50 o                         
   2  -7   0       1696.19       1901.13        89.04 o                         
   3  -7   0        714.89        662.04        48.15 o                         
   4  -7   0       4808.15       5000.34       124.19 o                         
   5  -7   0       5105.55       5047.42       275.89 o                         
   6  -7   0        395.30        551.54       175.04 o                         
   7  -7   0        737.59        593.65       127.54 o                         
   8  -7   0        285.75        205.39       100.37 o                         
   9  -7   0        419.71        400.99       180.42 o                         
  10  -7   0        927.23        381.90       206.61 o                         
  11  -7   0        495.15        692.31       232.07 o                         
   0  -6   0       8390.47       8067.64       262.48 o                         
   1  -6   0       4676.80       4993.11       114.08 o                         
   2  -6   0       3752.01       3948.15       114.96 o                         
   3  -6   0       3412.34       3241.31       101.89 o                         
   4  -6   0        627.09        687.85        65.62 o                         
   5  -6   0       4561.62       4895.40       386.18 o                         
   6  -6   0       6122.82       6518.67       268.05 o                         
   7  -6   0       3849.95       4328.14       296.46 o                         
   8  -6   0        488.46        576.02       228.40 o                         
   9  -6   0        571.38        675.42       167.45 o                         
  10  -6   0        299.94        168.18       193.64 o                         
  11  -6   0         43.91        293.52       146.15 o                         
   1  -5   0       1558.62       1543.06        68.57 o                         
   2  -5   0       1049.17       1205.35       118.90 o                         
   3  -5   0       2304.31       2336.14        98.23 o                         
   4  -5   0       1521.12       1676.07       156.46 o                         
   5  -5   0       1919.18       1806.18       119.96 o                         
   6  -5   0       2377.88       2569.17       329.38 o                         
   7  -5   0       2255.13       2694.81       310.17 o                         
   8  -5   0       1956.41       1603.22       188.50 o                         
   9  -5   0         66.54        203.68       154.47 o                         
  10  -5   0         48.81          4.90       100.37 o                         
   0  -4   0      12772.57      12438.67       400.63 o                         
   1  -4   0        328.63        397.27        30.79 o                         
   2  -4   0      14229.60      14137.02       306.64 o                         
   3  -4   0       2135.66       1555.88       352.81 o                         
   4  -4   0       2132.24       2206.82       128.95 o                         
   5  -4   0       3433.38       3491.93       428.78 o                         
   6  -4   0       1847.90       1754.31       120.54 o                         
   7  -4   0       2303.96       3298.91       572.72 o                         
   8  -4   0       2284.53       2419.16       209.31 o                         
   9  -4   0        778.33       1194.40       208.57 o                         
  10  -4   0       2217.93       1784.14       240.89 o                         
   1  -3   0       5983.83       6219.59       158.58 o                         
   2  -3   0      24951.95      23731.26       509.11 o                         
   3  -3   0      15773.35      16806.31       374.14 o                         
   4  -3   0        247.36        257.87        47.28 o                         
   5  -3   0       4331.03       4969.56       183.05 o                         
   6  -3   0       3301.33       3159.84       214.45 o                         
   7  -3   0        162.94        242.86        65.34 o                         
   8  -3   0        945.64        996.80       110.95 o                         
   9  -3   0       3424.31       3442.46       336.61 o                         
  10  -3   0       1234.12       1066.12       181.64 o                         
   0  -2   0       2338.79       3176.24       482.26 o                         
   1  -2   0       3634.01       3021.26       393.06 o                         
   2  -2   0      27251.49      29127.63       581.24 o                         
   3  -2   0       9280.72       9458.48       278.57 o                         
   4  -2   0      38010.66      33943.59       919.12 o                         
   5  -2   0       1450.43       1423.03        48.54 o                         
   6  -2   0      10355.30       9881.59       326.24 o                         
   7  -2   0       1936.25       2027.90        97.54 o                         
   8  -2   0         59.85         32.81        23.77 o                         
   9  -2   0       1710.13       1629.68        74.23 o                         
  10  -2   0        767.96        946.34        90.40 o                         
  11  -2   0        469.21        619.16       114.87 o                         
  12  -2   0        651.48       1047.52       393.65 o                         
  13  -2   0        126.95        133.91       155.70 o                         
   2  -1   0       2977.18       2323.72        91.22 o                         
   3  -1   0       8348.56       7761.40       906.77 o                         
   4  -1   0       6355.23       5841.34       177.68 o                         
   5  -1   0      12921.62      12896.07      1582.73 o                         
   6  -1   0       4661.48       4349.49       725.51 o                         
   7  -1   0      12761.65      10091.39      2825.93 o                         
   8  -1   0       3677.51       3394.51       676.60 o                         
   9  -1   0       2167.90       2019.55       541.74 o                         
  10  -1   0        920.60        722.29       216.74 o                         
  11  -1   0        102.40         89.32        74.80 o                         
  12  -1   0       1299.15       1453.89       249.95 o                         
  13  -1   0        766.42        307.23       204.90 o                         
  14  -1   0        332.93        512.87       349.34 o                         
   2   0   0        174.12       1357.02       350.68 o                         
   3   0   0      11579.98      11215.88       271.19 o                         
   4   0   0       5423.10       5638.55       178.00 o                         
   5   0   0        568.98        603.53        35.38 o                         
   6   0   0        740.39        497.17        44.28 o                         
   7   0   0      19516.74      20977.61       675.22 o                         
   8   0   0      18328.47      18661.40       833.01 o                         
   9   0   0        993.73       1024.84        89.10 o                         
  10   0   0        241.27        210.25        44.38 o                         
  11   0   0        314.32        237.77        80.22 o                         
  12   0   0         65.07        107.48        88.13 o                         
  13   0   0        197.76        278.01       107.45 o                         
  14   0   0        225.43         13.46       230.12 o                         
   2   1   0       3616.81       2904.09       105.32 o                         
   3   1   0       8570.45       9094.89       240.98 o                         
   4   1   0       6147.97       5881.36       177.49 o                         
   5   1   0      13506.43      14053.36       487.17 o                         
   6   1   0       4938.50       5857.72       141.45 o                         
   7   1   0      12645.01      14124.21       475.88 o                         
   8   1   0       4015.69       4677.71       229.99 o                         
   9   1   0       1833.55       2148.08        81.60 o                         
  10   1   0        849.40        930.12        62.17 o                         
  11   1   0         97.91         29.33        65.56 o                         
  12   1   0       1357.96       1317.85       139.05 o                         
  13   1   0        842.88       1050.37       141.92 o                         
  14   1   0        347.07        464.73       229.63 o                         
   0   2   0       2566.21       2535.94       105.02 o                         
   1   2   0       3423.32       3132.14       148.76 o                         
   2   2   0      26278.35      26762.40       415.16 o                         
   3   2   0       9316.98       9420.80       330.68 o                         
   4   2   0      38002.86      35652.48      1238.76 o                         
   5   2   0       1268.56       1132.61        70.49 o                         
   6   2   0      10201.32       9948.44       420.42 o                         
   7   2   0       2030.05       2215.22       110.43 o                         
   8   2   0         34.40         31.40        32.57 o                         
   9   2   0       1834.72       1839.33        74.91 o                         
  10   2   0       1039.59       1511.13       137.80 o                         
  11   2   0        699.56        702.95       242.85 o                         
  12   2   0        736.89        724.40       181.28 o                         
  13   2   0         98.25        249.41       108.49 o                         
  14   2   0        339.05        282.52       143.58 o                         
   1   3   0       7180.38       7377.27       257.84 o                         
   2   3   0      25092.05      23381.08       461.22 o                         
   3   3   0      15080.26      16087.83       356.88 o                         
   4   3   0        314.17        310.02        43.54 o                         
   5   3   0       4279.27       4516.28       186.58 o                         
   6   3   0       3662.72       3919.75       124.95 o                         
   7   3   0        185.70        138.35        61.60 o                         
   8   3   0        834.55        789.21        60.67 o                         
   9   3   0       3525.53       3660.81       335.89 o                         
  10   3   0       1266.60       1437.91       131.23 o                         
  11   3   0       2244.92       2061.86       208.33 o                         
  12   3   0        309.52        298.62       220.94 o                         
  13   3   0         38.44         59.52       109.00 o                         
  14   3   0        161.77        222.77       162.55 o                         
   0   4   0      12015.18      11546.10       505.15 o                         
   1   4   0        648.42        758.18        35.12 o                         
   2   4   0      13811.05      14028.16       365.96 o                         
   3   4   0       2413.03       2296.73        56.43 o                         
   4   4   0       1747.52       1786.85        51.44 o                         
   5   4   0       3499.05       4130.46       169.09 o                         
   6   4   0       1836.72       1736.54       112.48 o                         
   7   4   0       2436.47       2537.44       155.92 o                         
   8   4   0       2395.33       2794.85       135.69 o                         
   9   4   0        777.76        664.56       137.31 o                         
  10   4   0       2080.97       2032.09       166.71 o                         
  11   4   0        531.34        470.74        90.82 o                         
  12   4   0        319.18        493.47       131.36 o                         
  13   4   0        580.55        371.20       140.42 o                         
  14   4   0         44.42        108.69       185.07 o                         
   1   5   0       1578.51       1608.49        67.67 o                         
   2   5   0       1645.83       1434.47        64.48 o                         
   3   5   0       1940.09       1922.52       125.65 o                         
   4   5   0       1659.09       1879.89        76.19 o                         
   5   5   0       2192.16       2119.98       116.16 o                         
   6   5   0       2774.70       3003.11       131.60 o                         
   7   5   0       2209.81       2267.14       147.86 o                         
   8   5   0       2091.90       2221.84       162.01 o                         
   9   5   0         49.08         29.79       104.29 o                         
  10   5   0         68.38         46.66        72.50 o                         
  11   5   0       1614.94       1217.27       146.78 o                         
  12   5   0       1162.55       1099.81       132.39 o                         
  13   5   0        118.73         18.56       155.55 o                         
  14   5   0        217.89        296.46       230.36 o                         
   0   6   0       8543.69       9151.92       456.19 o                         
   1   6   0       4987.92       5116.57       173.60 o                         
   2   6   0       3920.13       3920.41       103.82 o                         
   3   6   0       3556.65       3614.40       103.91 o                         
   4   6   0        668.17        667.56        53.51 o                         
   5   6   0       4831.28       4896.43       135.63 o                         
   6   6   0       5809.46       5997.08       287.61 o                         
   7   6   0       3655.09       4202.65       231.30 o                         
   8   6   0        441.98        408.50       144.56 o                         
   9   6   0        578.48        700.77       117.34 o                         
  10   6   0        206.03        477.86       193.64 o                         
  11   6   0         53.72          0.63       101.09 o                         
  12   6   0        120.53        206.06       257.78 o                         
  13   6   0        329.38        452.40       169.16 o                         
   1   7   0         28.92         57.72        48.90 o                         
   2   7   0       1847.40       1855.07        89.46 o                         
   3   7   0        703.01        717.19        53.60 o                         
   4   7   0       4513.50       4605.00       170.06 o                         
   5   7   0       5300.33       5500.47       168.65 o                         
   6   7   0        321.00        278.24        25.75 o                         
   7   7   0        687.25       1022.21       349.58 o                         
   8   7   0        271.52        212.00       261.21 o                         
   9   7   0        426.75        525.84       160.35 o                         
  10   7   0        929.80        830.62       226.44 o                         
  11   7   0        500.04        363.53       271.98 o                         
  12   7   0       1010.87       1363.15       636.49 o                         
  13   7   0        786.13       1062.94       293.28 o                         
   0   8   0       7718.51       8238.34       437.59 o                         
   1   8   0       2323.60       2403.96       178.86 o                         
   2   8   0        951.70        997.62        72.65 o                         
   3   8   0       3531.49       3752.05       125.81 o                         
   4   8   0       3395.60       3480.90       145.73 o                         
   5   8   0       4157.21       3888.55       158.82 o                         
   6   8   0       1404.69       1408.34        65.38 o                         
   7   8   0       1228.09       1375.56       160.84 o                         
   8   8   0       1467.05       1563.57       187.28 o                         
   9   8   0       1216.02       1401.75       273.20 o                         
  10   8   0        260.41        481.29       259.00 o                         
  11   8   0        534.74        876.89       343.95 o                         
  12   8   0        361.00        149.82       230.12 o                         
   1   9   0       2098.27       2083.82       115.30 o                         
   2   9   0        563.89        666.32        99.70 o                         
   3   9   0        966.06       1078.55        92.92 o                         
   4   9   0        346.75        461.29        65.91 o                         
   5   9   0        681.91        580.48        59.56 o                         
   6   9   0       2139.59       2222.20       108.41 o                         
   7   9   0        683.10        567.21       200.74 o                         
   8   9   0       1386.04       1392.20       273.20 o                         
   9   9   0        724.94        777.25       259.00 o                         
  10   9   0         98.43          2.45       238.19 o                         
  11   9   0        234.67        399.77       369.17 o                         
  12   9   0        144.69         62.67       209.80 o                         
   0  10   0        805.08        818.14       170.14 o                         
   1  10   0       2266.75       2334.51       168.52 o                         
   2  10   0       1773.52       1534.40       165.00 o                         
   3  10   0        686.08        763.43        97.81 o                         
   4  10   0       1750.88       1513.46       138.76 o                         
   5  10   0        134.91        144.24        70.90 o                         
   6  10   0       1582.61       1342.73       223.87 o                         
   7  10   0         84.54        196.09       153.49 o                         
   8  10   0        143.64        105.02       165.98 o                         
   9  10   0        967.44       1114.84       231.59 o                         
  10  10   0        372.31        436.73       217.39 o                         
  11  10   0        204.86        255.33       242.85 o                         
   1  11   0       1658.31       1545.89       157.98 o                         
   2  11   0       1821.12       1702.89       263.90 o                         
   3  11   0       1383.32       1300.32       149.73 o                         
   4  11   0         20.26         50.46        88.44 o                         
   5  11   0       1569.14       1389.51       242.60 o                         
   6  11   0        233.95        470.27       468.80 o                         
   7  11   0        732.67        540.28       173.08 o                         
   8  11   0         62.30        468.56       291.32 o                         
   9  11   0        121.69         23.75       303.07 o                         
  10  11   0        154.09          1.22       282.01 o                         
   0  12   0       2625.40       2747.44       256.56 o                         
   1  12   0       1065.84       1202.29       140.95 o                         
   2  12   0        402.63        250.40       147.98 o                         
   3  12   0         28.41          1.31       111.85 o                         
   4  12   0        278.43        218.86       249.70 o                         
   5  12   0        438.36        664.40       262.19 o                         
   6  12   0        176.08        194.37       180.42 o                         
   7  12   0        364.67        682.51       285.44 o                         
   8  12   0        437.27        473.94       197.80 o                         
   9  12   0         20.15        288.13       288.38 o                         
   1  13   0       1080.13        997.54       222.04 o                         
   2  13   0        839.18        736.46       160.60 o                         
   3  13   0        901.18       1235.77       282.99 o                         
   4  13   0         88.19         10.77       174.79 o                         
   5  13   0        184.84         37.70       200.98 o                         
   6  13   0        634.31        397.07       279.81 o                         
   7  13   0        374.36        353.99       238.19 o                         
   8  13   0        112.21        259.25       249.70 o                         
   0  14   0        375.63       1495.02       486.43 o                         
   1  14   0        461.62        582.63       280.55 o                         
   2  14   0       1202.31       1098.19       334.65 o                         
   3  14   0        556.82        143.46       268.06 o                         
   4  14   0        698.11        974.08       307.96 o                         
   5  14   0        687.50        795.86       247.01 o                         
   6  14   0        387.96        574.31       325.35 o                         
   1  15   0         73.14        631.84       285.20 o                         
   2  15   0        301.04         82.25       272.47 o                         
   3  15   0        275.69         24.24       266.35 o                         
   4  15   0         15.82        273.45       319.47 o                         
  -4 -15   1        150.65        119.22       180.67 o                         
  -3 -15   1        147.49        189.23       240.89 o                         
  -2 -15   1        125.23        118.49       220.32 o                         
  -1 -15   1         42.23          2.94       146.64 o                         
   0 -15   1         69.90        210.04       219.34 o                         
   1 -15   1          0.48         62.43       199.52 o                         
   2 -15   1         11.83          4.65       180.42 o                         
   3 -15   1        305.47        223.26       167.94 o                         
  -6 -14   1         98.57        396.58       293.52 o                         
  -5 -14   1         59.25          1.71       167.69 o                         
  -4 -14   1        227.03        353.25       262.19 o                         
  -3 -14   1        256.30        359.37       255.58 o                         
  -2 -14   1         23.54        105.02       201.47 o                         
  -1 -14   1        732.42        880.32       234.52 o                         
   0 -14   1        146.72        255.58       140.52 o                         
   1 -14   1        123.15        109.54       110.04 o                         
   2 -14   1        249.70        232.17       127.33 o                         
   3 -14   1        238.91        215.95       351.54 o                         
   4 -14   1        102.33        392.91       259.49 o                         
   5 -14   1        133.90        201.47       225.46 o                         
  -8 -13   1        318.57        470.76       250.92 o                         
  -7 -13   1         88.13        146.64       259.25 o                         
  -6 -13   1        181.94        225.95       234.28 o                         
  -5 -13   1        185.02        289.85       168.18 o                         
  -4 -13   1        381.61        138.07       188.99 o                         
  -3 -13   1        281.95         49.21       189.23 o                         
  -2 -13   1        338.16        157.41       202.70 o                         
  -1 -13   1         74.02         83.62        96.20 o                         
   0 -13   1        760.98        928.21       153.56 o                         
   1 -13   1        209.08        302.34       101.78 o                         
   2 -13   1        455.65        380.22       110.63 o                         
   3 -13   1        169.39        263.88       116.05 o                         
   4 -13   1         84.00        139.07        98.19 o                         
   5 -13   1         27.18         38.68       219.83 o                         
   6 -13   1        375.27        284.46       264.88 o                         
   7 -13   1        156.96         59.73       184.09 o                         
  -9 -12   1         77.75        145.17       184.34 o                         
  -8 -12   1         60.97          0.24       178.95 o                         
  -7 -12   1        578.49        255.33       253.37 o                         
  -6 -12   1         46.23         32.07       214.69 o                         
  -5 -12   1        255.86        148.84       141.50 o                         
  -4 -12   1        212.74         13.46       182.87 o                         
  -3 -12   1         19.82        422.53       203.43 o                         
  -2 -12   1        218.46         87.11       112.98 o                         
  -1 -12   1        591.38        582.42       252.76 o                         
   0 -12   1       1126.07        967.06       133.88 o                         
   1 -12   1       1422.70       1321.42       254.84 o                         
   2 -12   1        334.61        388.38       104.49 o                         
   3 -12   1        571.06        539.79       110.10 o                         
   4 -12   1        609.64        561.71       120.72 o                         
   5 -12   1        338.28        224.38        94.13 o                         
   6 -12   1         50.52        319.71       172.59 o                         
   7 -12   1        500.69        232.07       263.90 o                         
   8 -12   1        233.68        272.47       235.99 o                         
 -10 -11   1        207.45        130.97       276.63 o                         
  -9 -11   1         90.28        108.69       251.41 o                         
  -8 -11   1        660.34       1037.97       265.86 o                         
  -7 -11   1        805.59       1158.66       347.38 o                         
  -6 -11   1       1462.13       1248.26       248.72 o                         
  -5 -11   1       1742.04       1989.53       351.29 o                         
  -4 -11   1       2601.76       3084.78       366.47 o                         
  -3 -11   1        139.99        180.85       106.12 o                         
  -2 -11   1        217.46        259.56        75.89 o                         
  -1 -11   1       1387.46       1494.36       105.63 o                         
   0 -11   1        407.88        404.69        83.82 o                         
   1 -11   1        688.12        663.15        83.14 o                         
   2 -11   1       2032.24       1772.80       203.07 o                         
   3 -11   1       1882.53       2126.99       129.33 o                         
   4 -11   1        888.16        891.69       163.41 o                         
   5 -11   1        401.70        342.05        77.74 o                         
   6 -11   1        475.96        571.37       206.37 o                         
   7 -11   1         31.65          1.22       125.83 o                         
   8 -11   1        149.37         52.14       210.53 o                         
 -11 -10   1        483.56        290.09       198.05 o                         
 -10 -10   1         67.55        102.57       191.93 o                         
  -9 -10   1        256.14        152.27       205.88 o                         
  -8 -10   1        157.55        230.36       226.69 o                         
  -7 -10   1        781.08        652.89       207.59 o                         
  -6 -10   1       1500.14       1884.02       228.65 o                         
  -5 -10   1       1199.31       1172.99       112.82 o                         
  -4 -10   1       1171.06       1486.12       150.55 o                         
  -3 -10   1       2137.62       2575.05       151.48 o                         
  -2 -10   1       1138.92       1318.81        75.45 o                         
  -1 -10   1        315.08        282.48        68.12 o                         
   0 -10   1        737.97        899.22        78.82 o                         
   1 -10   1       1811.01       1992.19       111.30 o                         
   2 -10   1       2736.80       2561.10       128.04 o                         
   3 -10   1       4906.00       4919.66       189.82 o                         
   4 -10   1       2316.15       2160.55       117.65 o                         
   5 -10   1         32.56         23.43        69.77 o                         
   6 -10   1          4.10          0.98       106.73 o                         
   7 -10   1        324.58        165.73       172.59 o                         
   8 -10   1        237.69          3.92       184.83 o                         
   9 -10   1        150.06        222.28       177.48 o                         
 -12  -9   1         81.16        148.11       191.44 o                         
 -11  -9   1         93.79        181.16       265.37 o                         
 -10  -9   1        747.91        836.50       252.88 o                         
  -9  -9   1        589.74        591.94       200.01 o                         
  -8  -9   1       1075.73        862.20       180.42 o                         
  -7  -9   1        790.68        691.08       174.30 o                         
  -6  -9   1        205.35        228.26        75.89 o                         
  -5  -9   1        356.86        399.46        81.50 o                         
  -4  -9   1       1376.93       1341.03       111.27 o                         
  -3  -9   1       2961.07       3067.06       123.46 o                         
  -2  -9   1       2435.50       2583.75       106.98 o                         
  -1  -9   1       4888.71       5138.10       167.03 o                         
   0  -9   1       2741.41       2664.87       118.11 o                         
   1  -9   1        674.70        690.87        56.61 o                         
   2  -9   1        991.61       1191.54       106.71 o                         
   3  -9   1       1060.18       1138.67        94.77 o                         
   4  -9   1       1458.61       1565.85       127.69 o                         
   5  -9   1       1709.44       1703.73       122.03 o                         
   7  -9   1       1493.72       1492.33       239.42 o                         
   8  -9   1         56.61        149.09       139.05 o                         
   9  -9   1         83.52        143.46       191.19 o                         
 -12  -8   1         52.62        305.76       291.56 o                         
 -11  -8   1        167.01          4.16       219.83 o                         
 -10  -8   1        852.11        781.66       200.49 o                         
  -9  -8   1       1040.66       1358.18       294.50 o                         
  -8  -8   1       1371.76       1438.23       234.52 o                         
  -7  -8   1       3972.73       3991.05       282.26 o                         
  -6  -8   1       2726.38       2815.01       235.75 o                         
  -5  -8   1        229.49        167.40        88.01 o                         
  -4  -8   1        702.08        754.69        96.52 o                         
  -3  -8   1       3750.83       4023.96       124.13 o                         
  -2  -8   1       4273.58       4319.29       124.14 o                         
  -1  -8   1       2069.57       2089.99        96.08 o                         
   0  -8   1       7156.41       7325.97       194.23 o                         
   1  -8   1       3789.84       4111.26       134.95 o                         
   2  -8   1       4925.23       4874.26       148.53 o                         
   3  -8   1       1102.04       1004.39        68.75 o                         
   4  -8   1         50.19         41.27        45.64 o                         
   5  -8   1       1240.84       1147.72       106.73 o                         
   6  -8   1       1706.23       1563.57       174.30 o                         
   7  -8   1        181.56        110.41       126.56 o                         
   8  -8   1       1174.16       1071.51       159.37 o                         
   9  -8   1       1321.23       1611.06       218.61 o                         
 -12  -7   1        132.69        397.07       272.22 o                         
 -11  -7   1        240.49        209.80       220.32 o                         
 -10  -7   1        803.87        761.59       234.52 o                         
  -9  -7   1        199.86        240.40       167.69 o                         
  -8  -7   1       1486.24       1614.24       201.72 o                         
  -7  -7   1       1425.11       1475.93       168.18 o                         
  -6  -7   1       3137.43       3168.26       242.85 o                         
  -5  -7   1       7141.68       5064.32      2538.83 o                         
  -4  -7   1       7118.66       7618.87       236.58 o                         
  -3  -7   1       2346.25       2483.99       132.39 o                         
  -2  -7   1        227.07        349.90        51.48 o                         
  -1  -7   1       2652.18       2873.46       101.59 o                         
   0  -7   1       2001.94       1954.63        74.30 o                         
   1  -7   1       8901.27       9528.53       220.87 o                         
   2  -7   1       3251.70       3340.04       116.02 o                         
   3  -7   1       7518.11       7552.45       187.08 o                         
   4  -7   1       1895.60       1915.77        94.60 o                         
   5  -7   1       1106.95       1115.15       134.08 o                         
   6  -7   1       1440.07       1527.09       147.62 o                         
   7  -7   1        442.02        450.69       100.37 o                         
   8  -7   1       1464.30       1186.32       186.54 o                         
   9  -7   1       1344.37       1145.69       179.20 o                         
 -12  -6   1       1152.86       1109.21       259.00 o                         
 -11  -6   1       1193.49        924.14       240.89 o                         
 -10  -6   1        156.26        208.82       167.94 o                         
  -9  -6   1        129.55          5.88       148.11 o                         
  -8  -6   1        389.72        414.70       134.64 o                         
  -7  -6   1        580.71        244.07       114.57 o                         
  -6  -6   1       3396.31       3645.13       172.67 o                         
  -5  -6   1       1546.28       1699.07       133.67 o                         
  -4  -6   1      18524.78      16238.27      3216.68 o                         
  -3  -6   1      16726.79      18194.08       404.58 o                         
  -2  -6   1       4278.48       4669.08       149.64 o                         
  -1  -6   1       7999.64       8863.11       222.22 o                         
   0  -6   1       4203.90       3993.01       119.98 o                         
   1  -6   1       3068.14       3095.15        82.27 o                         
   2  -6   1       2251.68       2408.12        87.99 o                         
   3  -6   1       4311.23       4271.66       193.26 o                         
   4  -6   1      11422.05      12852.89       550.79 o                         
   5  -6   1         90.56         47.92        32.92 o                         
   6  -6   1         98.06        337.34        94.00 o                         
   7  -6   1       3715.35       3885.54       281.77 o                         
   8  -6   1        419.61        549.83       120.20 o                         
   9  -6   1        979.51       1054.37       166.47 o                         
 -12  -5   1        276.32        173.81       344.93 o                         
 -11  -5   1       1188.78       1398.32       227.67 o                         
 -10  -5   1       1177.25       1081.79       181.64 o                         
  -9  -5   1       2482.77       2804.97       276.87 o                         
  -8  -5   1       3893.41       3899.74       304.05 o                         
  -7  -5   1       3433.26       3418.61       289.24 o                         
  -6  -5   1       1902.95       2042.33       152.81 o                         
  -5  -5   1        329.25        301.60        31.22 o                         
  -4  -5   1       1195.03       1450.92        87.69 o                         
  -3  -5   1      14160.07      13645.09       391.89 o                         
  -2  -5   1       2640.42       2698.65        64.53 o                         
  -1  -5   1      12055.00      11912.08       242.55 o                         
   0  -5   1       8783.39       8232.69       187.20 o                         
   1  -5   1       3674.76       3770.39       101.53 o                         
   2  -5   1       3682.42       4226.34       118.27 o                         
   3  -5   1         34.82         97.53        32.21 o                         
   4  -5   1       1303.46       1339.92        63.56 o                         
   5  -5   1       5443.52       5427.35       183.04 o                         
   6  -5   1       2817.05       3011.33       141.00 o                         
   7  -5   1        201.64        107.71       114.08 o                         
   8  -5   1       4781.34       4452.01       335.14 o                         
 -12  -4   1        572.03        247.25       158.88 o                         
 -11  -4   1        148.67        361.58       240.89 o                         
 -10  -4   1       2375.11       2396.57       241.38 o                         
  -9  -4   1        616.76        327.29        98.56 o                         
  -8  -4   1       3733.51       3887.00       514.46 o                         
  -7  -4   1       2308.80       2433.96       124.95 o                         
  -6  -4   1       1589.99       1547.02        79.49 o                         
  -5  -4   1        672.07        748.69        74.80 o                         
  -4  -4   1       1150.93       1159.41        42.22 o                         
  -3  -4   1       7211.24       6945.52       273.21 o                         
  -2  -4   1      35695.40      33532.32       705.98 o                         
  -1  -4   1       7462.84       7034.02       166.71 o                         
   0  -4   1       9101.89       8927.31       181.82 o                         
   1  -4   1       1214.87       1118.48        73.67 o                         
   2  -4   1       2697.47       2677.96        59.86 o                         
   3  -4   1       7900.91       7539.67       265.96 o                         
   4  -4   1       5880.48       6060.86       228.03 o                         
   5  -4   1      18119.68      19245.28       419.28 o                         
   6  -4   1       9932.25      10716.86       403.06 o                         
   7  -4   1       2284.15       2356.02       151.79 o                         
   8  -4   1       1162.93        923.89       120.69 o                         
 -13  -3   1         25.11        188.99       228.16 o                         
 -12  -3   1        148.72        377.49       172.83 o                         
 -11  -3   1         77.80         17.50        99.00 o                         
 -10  -3   1       4051.44       4496.46       263.31 o                         
  -9  -3   1       6561.66       6091.85       430.00 o                         
  -8  -3   1       1400.65       1266.99        85.66 o                         
  -7  -3   1       6651.73       6460.18       291.50 o                         
  -6  -3   1       3217.59       2769.04       114.32 o                         
  -5  -3   1         88.03         98.03        36.93 o                         
  -4  -3   1       3172.57       3085.10       108.45 o                         
  -3  -3   1      11665.39      11138.70       277.02 o                         
  -2  -3   1      66071.85      67908.13      1383.50 o                         
  -1  -3   1      49575.09      53739.59       902.52 o                         
   0  -3   1       9634.47      10903.46       259.44 o                         
   1  -3   1      31481.02      31674.93       693.58 o                         
   2  -3   1        572.25        500.81        40.24 o                         
   3  -3   1       2789.99       2978.99       102.25 o                         
   4  -3   1      10790.45      11413.02       303.02 o                         
   5  -3   1      13203.71      13418.96       250.79 o                         
   6  -3   1       5767.39       6139.24       184.74 o                         
   7  -3   1        503.90        440.45        74.67 o                         
   8  -3   1        714.27        471.74       135.13 o                         
 -14  -2   1        408.49        182.13       168.67 o                         
 -13  -2   1        285.88        300.86       184.83 o                         
 -12  -2   1       1740.18       1627.70       280.55 o                         
 -11  -2   1        529.72        654.19       106.38 o                         
 -10  -2   1       2078.82       1937.96        76.22 o                         
  -9  -2   1        963.28        872.86        63.39 o                         
  -8  -2   1       1693.88       1756.66        52.57 o                         
  -7  -2   1       1917.62       2082.78        59.67 o                         
  -6  -2   1       1253.99       1074.98        37.56 o                         
  -5  -2   1       5770.92       4834.07       109.27 o                         
  -4  -2   1       5828.15       6205.92       122.98 o                         
  -3  -2   1       6347.39       5277.99       169.29 o                         
  -2  -2   1        818.86        980.10        45.61 o                         
  -1  -2   1       5828.25       8039.88       149.04 o                         
   0  -2   1        215.24        243.62        65.79 o                         
   1  -2   1        969.21        629.78       101.95 o                         
   2  -2   1      14662.94      13328.41       332.02 o                         
   3  -2   1      19471.92      18350.87       504.63 o                         
   4  -2   1       5456.69       5897.00       233.94 o                         
   5  -2   1       2229.15       2602.15       189.75 o                         
   6  -2   1        337.11        397.96        42.27 o                         
   7  -2   1        335.46        477.34        85.25 o                         
   8  -2   1       3840.10       3781.38       179.29 o                         
   9  -2   1       1427.69       1550.95       149.93 o                         
  10  -2   1       2673.48       3182.18       564.15 o                         
  11  -2   1       2986.73       2637.03       166.96 o                         
 -15  -1   1        230.77        464.64       326.08 o                         
 -14  -1   1        386.68        256.31       259.25 o                         
 -13  -1   1       1128.52       1419.38       290.34 o                         
 -12  -1   1         79.98        141.19        78.92 o                         
 -11  -1   1        166.97        189.17        49.78 o                         
 -10  -1   1       1558.61       1300.57       218.00 o                         
  -9  -1   1         82.19         95.58        33.82 o                         
  -8  -1   1       3222.92       2743.09       545.97 o                         
  -7  -1   1        275.43        356.85        38.94 o                         
  -6  -1   1       8634.47       8337.48      1542.44 o                         
  -5  -1   1       6714.47       6527.46       131.84 o                         
  -4  -1   1       3649.61       3423.04        94.59 o                         
  -3  -1   1       9526.64       8980.44       336.42 o                         
  -2  -1   1       6513.51       7290.46       227.88 o                         
  -1  -1   1        514.63        402.49        22.18 o                         
   0  -1   1      17210.25      14688.03         6.61 o                         
   1  -1   1       9473.43       5178.25      3059.44 o                         
   2  -1   1      17926.55      14420.39       743.47 o                         
   3  -1   1       1706.56       1995.34       114.44 o                         
   4  -1   1         53.45         48.68        21.38 o                         
   5  -1   1      11007.93      10355.51      1606.16 o                         
   6  -1   1       2014.70       1800.63       140.10 o                         
   7  -1   1        562.68        504.16        40.22 o                         
   8  -1   1       4824.46       4473.95       478.67 o                         
   9  -1   1       5555.52       5133.34       895.23 o                         
  10  -1   1        987.80        892.18       314.03 o                         
  11  -1   1        425.14        308.34       105.88 o                         
  12  -1   1         19.06         75.03       162.18 o                         
 -15   0   1         47.52        245.05       200.98 o                         
 -14   0   1        686.05        576.02       251.41 o                         
 -13   0   1         76.50        265.10       124.48 o                         
 -12   0   1         62.65        156.33        74.96 o                         
 -11   0   1       4215.74       4284.72       405.01 o                         
 -10   0   1       4045.61       4292.81       307.33 o                         
  -9   0   1        323.88        357.10        40.87 o                         
  -8   0   1       2887.77       2766.91       103.20 o                         
  -7   0   1       6462.40       5746.93       161.54 o                         
  -6   0   1       6002.82       6001.58       201.45 o                         
  -5   0   1        996.92        689.77        46.82 o                         
  -4   0   1       9706.50       8831.12       293.18 o                         
  -3   0   1      33626.87      39306.98      1087.10 o                         
  -2   0   1       2659.12       4558.84       167.59 o                         
   1   0   1        294.41       8423.21       979.93 o                         
   2   0   1       9799.90      10674.52       137.26 o                         
   3   0   1        185.14        210.05        26.41 o                         
   4   0   1      28116.38      26990.92       808.32 o                         
   5   0   1       2789.68       2252.24        68.25 o                         
   6   0   1       1960.04       1811.26        67.52 o                         
   7   0   1       2515.64       2542.84        88.11 o                         
   8   0   1        422.27        509.25        75.58 o                         
   9   0   1       3928.80       3783.48       235.19 o                         
  10   0   1        608.89        625.95       162.22 o                         
  11   0   1        109.84        267.11       196.09 o                         
  12   0   1       1087.11        930.28       158.63 o                         
  13   0   1         21.07         16.27       105.33 o                         
 -15   1   1        267.67          3.67       283.48 o                         
 -14   1   1        344.80        400.10       224.61 o                         
 -13   1   1       1135.34       1230.90       446.03 o                         
 -12   1   1         53.55        229.24        92.36 o                         
 -11   1   1        117.16         50.98        80.09 o                         
 -10   1   1       1412.62       1617.83       184.49 o                         
  -9   1   1        121.49        182.83        37.59 o                         
  -8   1   1       3201.34       3077.45       206.71 o                         
  -7   1   1        284.44        299.72        29.44 o                         
  -6   1   1       8265.58       9765.94       264.31 o                         
  -5   1   1       6079.26       6198.70       242.78 o                         
  -4   1   1       3723.51       3730.21        92.13 o                         
  -3   1   1      10106.21      10001.09       257.21 o                         
  -2   1   1       7509.48       8552.50       322.00 o                         
  -1   1   1        245.60        430.00        11.73 o                         
   0   1   1      16772.40      14769.40        80.42 o                         
   1   1   1       9160.69       2417.37      2865.62 o                         
   2   1   1      18646.76      16194.59       368.86 o                         
   3   1   1       1902.55       2090.02        45.99 o                         
   4   1   1         17.35         33.48        15.46 o                         
   5   1   1      10720.35      11613.67       354.00 o                         
   6   1   1       2046.89       2242.52        73.34 o                         
   7   1   1        680.26        687.21        44.57 o                         
   8   1   1       4918.68       5534.00       269.64 o                         
   9   1   1       6185.80       7478.53       471.33 o                         
  10   1   1        736.34        827.97        83.50 o                         
  11   1   1        377.05        491.44       118.20 o                         
  12   1   1         14.59         22.60        94.46 o                         
  13   1   1        454.50        386.33       297.80 o                         
  14   1   1        142.75         99.35       122.64 o                         
 -14   2   1        427.98        583.44       147.01 o                         
 -13   2   1        266.04        210.02       103.01 o                         
 -12   2   1       1630.40        946.90       196.09 o                         
 -11   2   1        571.02        767.06       132.19 o                         
 -10   2   1       2179.97       2276.24       174.71 o                         
  -9   2   1       1009.63       1018.41        90.02 o                         
  -8   2   1       1943.55       2181.04       184.22 o                         
  -7   2   1       2094.05       2487.20       241.25 o                         
  -6   2   1       1053.93       1023.96        68.10 o                         
  -5   2   1       5255.31       4807.15       161.78 o                         
  -4   2   1       5060.45       5850.74       136.79 o                         
  -3   2   1       5895.31       4963.86       213.42 o                         
  -2   2   1       1524.07       1690.34       121.10 o                         
  -1   2   1       7999.38      10419.24       141.04 o                         
   0   2   1        334.26        238.71        30.85 o                         
   1   2   1        816.78        452.34        73.23 o                         
   2   2   1      14565.03      12905.11       331.16 o                         
   3   2   1      19717.33      17980.88       403.63 o                         
   4   2   1       5222.39       6000.11       119.45 o                         
   5   2   1       1980.36       2269.98        68.49 o                         
   6   2   1        187.79        134.19        24.74 o                         
   7   2   1        302.11        347.68        32.46 o                         
   8   2   1       3769.12       3751.61       110.04 o                         
   9   2   1       1080.85       1043.30       116.32 o                         
  10   2   1       2411.24       2363.98       125.83 o                         
  11   2   1       2678.64       2467.89       280.30 o                         
  12   2   1        252.61        179.08        90.80 o                         
  13   2   1         51.92        168.47       116.60 o                         
  14   2   1         73.64         15.18       147.86 o                         
 -14   3   1        376.12        399.26       129.19 o                         
 -13   3   1         10.00        103.39       124.14 o                         
 -12   3   1        124.15        197.98        93.57 o                         
 -11   3   1         28.07          7.23        99.01 o                         
 -10   3   1       4229.61       4459.32       337.08 o                         
  -9   3   1       5990.61       6269.71       421.39 o                         
  -8   3   1       1177.53       1017.39        85.74 o                         
  -7   3   1       6853.36       7019.68       321.19 o                         
  -6   3   1       3492.25       3223.08       152.96 o                         
  -5   3   1         86.38         93.04        33.42 o                         
  -4   3   1       3297.94       3404.16       154.85 o                         
  -3   3   1      10760.42      10332.89       225.34 o                         
  -2   3   1      63051.47      64683.17      1623.48 o                         
  -1   3   1      51004.61      55658.54      1005.97 o                         
   0   3   1      11610.72      13310.02       334.51 o                         
   1   3   1      32380.75      33007.58       602.59 o                         
   2   3   1        467.70        356.91        27.16 o                         
   3   3   1       2672.70       2691.90       106.13 o                         
   4   3   1      11177.08      11156.40       246.11 o                         
   5   3   1      13543.80      13887.56       286.58 o                         
   6   3   1       5941.73       6127.65       138.32 o                         
   7   3   1        601.86        516.26        50.32 o                         
   8   3   1        596.42        740.74        66.43 o                         
   9   3   1         13.05         43.31        65.84 o                         
  10   3   1        859.94        904.96       132.35 o                         
  11   3   1         42.77          0.99        97.96 o                         
  12   3   1        683.80        833.86       157.90 o                         
  13   3   1        378.92        578.89       260.59 o                         
  14   3   1         66.09         97.19       102.08 o                         
 -14   4   1        102.13        230.47       191.86 o                         
 -13   4   1        381.30        322.46       208.94 o                         
 -12   4   1        594.62        334.55       283.61 o                         
 -11   4   1        167.73        306.08       411.88 o                         
 -10   4   1       2112.27       2213.25       281.11 o                         
  -9   4   1        513.15        706.45       160.47 o                         
  -8   4   1       3751.55       4075.49       259.71 o                         
  -7   4   1       2417.06       2699.73       157.53 o                         
  -6   4   1       1506.62       1503.98       143.07 o                         
  -5   4   1        891.15       1110.59        83.50 o                         
  -4   4   1        812.74        816.93        94.66 o                         
  -3   4   1       6866.39       6700.78       161.62 o                         
  -2   4   1      35185.45      33053.05       918.58 o                         
  -1   4   1       8634.11       8195.53       258.74 o                         
   0   4   1       8525.05       8338.89       167.09 o                         
   1   4   1        973.74        849.33        54.66 o                         
   2   4   1       2927.16       2790.51        57.08 o                         
   3   4   1       7757.76       6982.34       150.95 o                         
   4   4   1       5931.54       5843.21       134.50 o                         
   5   4   1      17720.78      18490.59       441.89 o                         
   6   4   1       9244.20       9936.26       340.63 o                         
   7   4   1       2501.51       2677.99       132.66 o                         
   8   4   1       1070.25       1245.99        85.74 o                         
   9   4   1       2230.03       2380.34       243.87 o                         
  10   4   1        798.21        810.41        97.04 o                         
  11   4   1       1292.81       1158.77       138.75 o                         
  12   4   1        416.03        495.65       308.82 o                         
  13   4   1        673.10        739.55       219.34 o                         
  14   4   1        260.04        476.63       210.29 o                         
 -14   5   1          3.54         28.48       168.86 o                         
 -13   5   1          4.72         30.58       119.88 o                         
 -12   5   1        276.01        220.60       121.92 o                         
 -11   5   1       1200.75       1404.92       505.64 o                         
 -10   5   1       1230.06       1274.08       326.08 o                         
  -9   5   1       2202.87       2748.66       162.43 o                         
  -8   5   1       3914.84       4460.59       257.88 o                         
  -7   5   1       3590.73       4024.82       207.96 o                         
  -6   5   1       1687.32       1722.82       123.22 o                         
  -5   5   1        298.93        291.07        49.62 o                         
  -4   5   1       1160.68       1379.26        45.80 o                         
  -3   5   1      15220.23      15416.02       363.38 o                         
  -2   5   1       3089.31       2904.26       123.49 o                         
  -1   5   1      10922.02      10791.70       287.16 o                         
   0   5   1       8188.78       8050.98       165.76 o                         
   1   5   1       4429.70       4411.38       137.66 o                         
   2   5   1       3588.88       4205.29       117.42 o                         
   3   5   1         71.60         34.10        23.44 o                         
   4   5   1       1469.02       1350.07        53.29 o                         
   5   5   1       4995.45       4993.51       172.44 o                         
   6   5   1       2896.73       3207.79       132.49 o                         
   7   5   1        176.48        246.85       110.88 o                         
   8   5   1       4825.88       4961.01       287.27 o                         
   9   5   1       1122.18       1062.39       159.82 o                         
  10   5   1        420.31        387.63       286.74 o                         
  11   5   1         20.20         28.97       107.33 o                         
  12   5   1        654.39        571.68       174.91 o                         
  13   5   1         63.04        115.79       212.98 o                         
 -13   6   1         21.95         37.51       158.21 o                         
 -12   6   1       1089.99       1342.63       348.11 o                         
 -11   6   1       1231.22       1436.27       247.50 o                         
 -10   6   1        161.08        129.05       109.69 o                         
  -9   6   1        219.97        263.82       110.04 o                         
  -8   6   1        417.92        426.81       132.91 o                         
  -7   6   1        602.46        569.76       195.97 o                         
  -6   6   1       3399.10       3347.68       136.54 o                         
  -5   6   1       1388.12       1596.12        56.13 o                         
  -4   6   1      17511.61      18492.13       482.79 o                         
  -3   6   1      17323.37      19601.91       498.93 o                         
  -2   6   1       4097.57       4629.85       148.44 o                         
  -1   6   1       7716.41       8324.21       267.59 o                         
   0   6   1       5172.33       4964.04       182.75 o                         
   1   6   1       3163.59       2911.24       130.38 o                         
   2   6   1       2406.75       2577.78       154.87 o                         
   3   6   1       4045.30       3837.02       166.46 o                         
   4   6   1      12138.17      13535.44       432.31 o                         
   5   6   1         60.14        228.44        62.33 o                         
   6   6   1        113.96         85.13        55.16 o                         
   7   6   1       3988.40       4407.03       251.65 o                         
   8   6   1        326.99        310.08        86.75 o                         
   9   6   1        818.39        910.60       280.06 o                         
  10   6   1        460.53        606.04       131.68 o                         
  11   6   1        428.91        399.37       159.61 o                         
  12   6   1        185.03        226.69       169.65 o                         
  13   6   1        319.01        236.73       232.56 o                         
 -13   7   1        101.90          2.94       223.51 o                         
 -12   7   1        104.08        178.46       245.54 o                         
 -11   7   1        205.07        418.62       226.93 o                         
 -10   7   1        837.55        880.07       221.06 o                         
  -9   7   1        162.48        246.03       188.01 o                         
  -8   7   1       1502.14       1793.94       214.91 o                         
  -7   7   1       1553.35       1691.84       130.65 o                         
  -6   7   1       3032.27       3281.24       101.59 o                         
  -5   7   1       6699.52       7748.94       231.65 o                         
  -4   7   1       6892.60       7111.74       168.51 o                         
  -3   7   1       2949.15       3203.43       199.95 o                         
  -2   7   1        173.20        153.81        43.67 o                         
  -1   7   1       2960.47       3212.42       142.93 o                         
   0   7   1       2076.57       2119.82        73.19 o                         
   1   7   1       8946.31       9670.67       202.25 o                         
   2   7   1       3460.44       3781.86       165.37 o                         
   3   7   1       7788.28       7341.37       205.54 o                         
   4   7   1       1809.22       1657.54        72.82 o                         
   5   7   1       1214.49       1218.42        53.80 o                         
   6   7   1       1243.71       1271.64        74.45 o                         
   7   7   1        617.85        612.68       358.88 o                         
   8   7   1       1129.84       1349.85       353.01 o                         
   9   7   1       1291.75       1527.09       192.66 o                         
  10   7   1       1190.84       1082.28       185.07 o                         
  11   7   1        417.72        296.76       248.23 o                         
  12   7   1        406.42        324.61       280.79 o                         
 -12   8   1         44.21          7.34       271.73 o                         
 -11   8   1        211.77        465.37       326.32 o                         
 -10   8   1        758.77        788.27       180.42 o                         
  -9   8   1       1045.55       1085.46       240.89 o                         
  -8   8   1       1446.05       1165.51       221.30 o                         
  -7   8   1       3984.77       4342.34       369.65 o                         
  -6   8   1       2372.73       2038.22        88.77 o                         
  -5   8   1        296.09        244.20        53.60 o                         
  -4   8   1        706.57        610.59        71.58 o                         
  -3   8   1       3475.37       3708.54       122.55 o                         
  -2   8   1       4376.49       4483.49       128.72 o                         
  -1   8   1       2015.61       2023.66       102.87 o                         
   0   8   1       7011.94       6877.02       213.35 o                         
   1   8   1       3484.73       3404.10       131.20 o                         
   2   8   1       4636.65       4542.74       164.60 o                         
   3   8   1       1108.28       1041.65        72.60 o                         
   4   8   1         89.90        107.55        50.53 o                         
   5   8   1       1311.76       1405.95        81.44 o                         
   6   8   1       1903.77       1933.26       112.24 o                         
   7   8   1        128.92        210.04       113.34 o                         
   8   8   1       1171.99       1283.51       192.66 o                         
   9   8   1       1271.33       1105.05       178.71 o                         
  10   8   1        148.33         95.96       144.92 o                         
  11   8   1        386.35        835.76       275.65 o                         
  12   8   1          0.82          3.43       254.35 o                         
 -12   9   1        104.96        285.93       231.10 o                         
 -11   9   1        103.47        459.74       285.20 o                         
 -10   9   1        787.22        830.13       286.18 o                         
  -9   9   1        558.56        841.88       206.61 o                         
  -8   9   1       1097.85       1538.35       193.89 o                         
  -7   9   1        932.40        712.43       290.46 o                         
  -6   9   1        210.60        222.37        50.51 o                         
  -5   9   1        460.58        479.90        86.65 o                         
  -4   9   1       1575.98       1581.93       106.74 o                         
  -3   9   1       2937.18       2881.66       122.68 o                         
  -2   9   1       2440.62       2413.41       128.59 o                         
  -1   9   1       4795.91       5107.01       193.47 o                         
   0   9   1       2785.49       2674.69       125.26 o                         
   1   9   1        741.13        585.98        88.78 o                         
   2   9   1       1151.72       1182.18       195.72 o                         
   3   9   1       1254.82       1136.23        83.36 o                         
   4   9   1       1540.66       1652.90       295.77 o                         
   5   9   1       1392.34       1291.82        81.81 o                         
   6   9   1        399.41        274.31        47.05 o                         
   7   9   1       1547.56       1538.60       246.27 o                         
   8   9   1         51.85         58.75       139.05 o                         
   9   9   1         79.44         57.28       165.00 o                         
  10   9   1        788.87        953.27       236.48 o                         
  11   9   1         39.63        150.55       196.33 o                         
 -11  10   1        489.54        311.39       198.05 o                         
 -10  10   1         82.86         18.36       198.54 o                         
  -9  10   1        301.44        906.27       272.47 o                         
  -8  10   1        142.69        293.28       233.30 o                         
  -7  10   1        768.29        424.00       167.45 o                         
  -6  10   1       1629.19       1929.27       166.32 o                         
  -5  10   1       1337.47       1401.69       124.53 o                         
  -4  10   1       1112.70       1286.64       319.84 o                         
  -3  10   1       2101.46       2040.19       196.09 o                         
  -2  10   1       1231.21       1149.10       117.64 o                         
  -1  10   1        314.77        188.14       102.72 o                         
   0  10   1        659.48        659.87       356.80 o                         
   1  10   1       1832.00       2004.74       148.03 o                         
   2  10   1       2668.97       2739.02       206.60 o                         
   3  10   1       4957.10       5449.06       373.57 o                         
   4  10   1       2309.89       2210.07       224.49 o                         
   5  10   1         27.74         43.98        59.26 o                         
   6  10   1         27.53         76.41       104.16 o                         
   7  10   1        308.37        130.24       199.03 o                         
   8  10   1        214.36        199.76       231.10 o                         
   9  10   1        137.81         33.78       164.26 o                         
  10  10   1        579.55        517.52       196.33 o                         
  11  10   1        489.48        885.46       234.52 o                         
 -10  11   1        186.72        397.07       316.29 o                         
  -9  11   1        127.94          4.41       297.68 o                         
  -8  11   1        674.29       1086.20       292.54 o                         
  -7  11   1        876.04        952.53       347.38 o                         
  -6  11   1       1637.73       1652.68       268.80 o                         
  -5  11   1       2022.80       1867.12       283.73 o                         
  -4  11   1       2736.03       2509.75       217.88 o                         
  -3  11   1        110.02        197.56       116.42 o                         
  -2  11   1        269.00        256.91        97.39 o                         
  -1  11   1       1468.51       1535.55       201.60 o                         
   0  11   1        477.56        687.83       243.70 o                         
   1  11   1        666.67        697.34       124.10 o                         
   2  11   1       2243.70       2565.89       190.82 o                         
   3  11   1       1770.05       1983.81       156.08 o                         
   4  11   1        765.98        691.21       112.87 o                         
   5  11   1        414.58        351.54       174.06 o                         
   6  11   1        418.10          1.71       212.98 o                         
   7  11   1         39.31         32.80       165.49 o                         
   8  11   1        153.73         14.69       236.73 o                         
   9  11   1        352.98        334.40       287.89 o                         
  10  11   1        214.49        190.46       273.45 o                         
  -9  12   1         70.44          7.83       217.39 o                         
  -8  12   1         72.42          0.24       212.00 o                         
  -7  12   1        571.08        313.10       259.98 o                         
  -6  12   1         51.99          0.49       201.23 o                         
  -5  12   1        247.60        268.55       168.67 o                         
  -4  12   1        210.99        142.97       209.80 o                         
  -3  12   1         60.08          5.34       113.10 o                         
  -2  12   1        273.09        436.94       438.20 o                         
  -1  12   1        582.90        695.79       233.54 o                         
   0  12   1       1066.00       1266.33       159.57 o                         
   1  12   1       1459.78       1616.02       133.17 o                         
   2  12   1        364.13        262.66       111.92 o                         
   3  12   1        496.84        629.07       129.57 o                         
   4  12   1        606.14        462.44       154.47 o                         
   5  12   1        294.79        118.73       233.79 o                         
   6  12   1         31.69          3.92       165.98 o                         
   7  12   1        527.65        334.89       277.12 o                         
   8  12   1        252.58          2.20       222.77 o                         
   9  12   1        229.41        558.64       338.81 o                         
  -8  13   1        340.92        347.62       250.92 o                         
  -7  13   1         90.42          2.45       225.95 o                         
  -6  13   1        180.05        225.95       281.04 o                         
  -5  13   1        211.00         77.85       181.64 o                         
  -4  13   1        461.83        522.17       270.02 o                         
  -3  13   1        302.28        419.59       229.87 o                         
  -2  13   1        424.30        444.57       125.02 o                         
  -1  13   1         59.52         97.73       127.18 o                         
   0  13   1        801.00        837.97       147.77 o                         
   1  13   1        201.93        189.29       115.25 o                         
   2  13   1        387.00        286.18       106.78 o                         
   3  13   1        141.60        441.87       160.84 o                         
   4  13   1         90.68          1.22       167.20 o                         
   5  13   1         21.74          8.57       239.66 o                         
   6  13   1        392.58        436.98       311.15 o                         
   7  13   1        155.93        233.05       249.95 o                         
   8  13   1        212.43        422.78       391.69 o                         
  -6  14   1         89.29          1.22       300.13 o                         
  -5  14   1         49.80         58.75       194.37 o                         
  -4  14   1        189.62         24.24       235.26 o                         
  -3  14   1        218.47         67.57       262.43 o                         
  -2  14   1         17.90         98.90       302.33 o                         
  -1  14   1        817.22        694.22       245.17 o                         
   0  14   1        188.70        567.36       255.09 o                         
   1  14   1         80.63        177.97       192.66 o                         
   2  14   1        240.20        319.71       259.74 o                         
   3  14   1        232.88        320.69       306.50 o                         
   4  14   1         91.11          3.67       252.88 o                         
   5  14   1        121.58        122.65       238.68 o                         
   6  14   1          1.11          4.90       336.36 o                         
  -4  15   1        133.29        272.96       267.57 o                         
  -3  15   1        127.30        264.88       301.11 o                         
  -2  15   1        105.20         61.94       253.62 o                         
  -1  15   1         64.48          2.94       206.37 o                         
   1  15   1          0.43        192.42       204.41 o                         
   2  15   1          6.52        399.77       330.49 o                         
   3  15   1        261.93        376.02       297.68 o                         
   4  15   1        273.79       1070.77       436.73 o                         
  -4 -15   2        183.81         12.00       167.94 o                         
  -3 -15   2         76.52        468.80       208.08 o                         
  -2 -15   2         80.68        346.40       174.30 o                         
  -1 -15   2         40.86         63.16       173.81 o                         
   0 -15   2        215.15        282.50       200.25 o                         
   1 -15   2        365.40        220.81       213.96 o                         
   2 -15   2        109.39        157.16       248.48 o                         
   3 -15   2         41.67        102.82       182.62 o                         
  -7 -14   2         21.37          1.47       312.37 o                         
  -6 -14   2        135.23         31.82       341.26 o                         
  -5 -14   2        166.40        104.29       255.58 o                         
  -4 -14   2        137.37        271.24       202.45 o                         
  -3 -14   2        370.29        631.84       276.63 o                         
  -2 -14   2        236.38        220.81       289.60 o                         
  -1 -14   2         34.49          6.36       201.72 o                         
   0 -14   2        183.73        136.11       214.45 o                         
   1 -14   2        131.56         85.68       187.77 o                         
   2 -14   2        184.48        217.88       168.18 o                         
   3 -14   2         16.98         35.25       162.31 o                         
   4 -14   2         54.45          2.69       156.67 o                         
  -8 -13   2        345.78        715.32       278.10 o                         
  -7 -13   2        258.43        173.57       253.37 o                         
  -6 -13   2        179.77        417.15       281.77 o                         
  -5 -13   2        123.36        144.43       168.67 o                         
  -4 -13   2        147.59        193.40       182.62 o                         
  -3 -13   2        170.62        129.50       189.72 o                         
  -2 -13   2         53.79         33.78       196.33 o                         
  -1 -13   2       1198.54       1251.20       209.31 o                         
   0 -13   2         17.64        153.49       154.72 o                         
   1 -13   2         64.09         30.11       181.40 o                         
   2 -13   2          9.45          4.65       154.72 o                         
   3 -13   2          6.25         32.31       155.45 o                         
   4 -13   2          5.87         21.30       122.65 o                         
   5 -13   2        134.75         24.24       123.14 o                         
  -9 -12   2        489.93       1070.29       277.36 o                         
  -8 -12   2         46.94         17.87       192.42 o                         
  -7 -12   2        117.75        189.48       226.93 o                         
  -6 -12   2        326.39        644.08       235.01 o                         
  -5 -12   2         45.30        133.91       155.21 o                         
  -4 -12   2        549.95        546.65       216.90 o                         
  -3 -12   2        286.73        125.83       142.48 o                         
  -2 -12   2       1214.34       1388.29       210.53 o                         
  -1 -12   2        191.22        535.43       424.12 o                         
   0 -12   2        426.53        449.12       106.25 o                         
   1 -12   2        149.76        322.90       168.43 o                         
   2 -12   2        269.72        237.71       141.50 o                         
   4 -12   2       1404.94       1891.60       218.12 o                         
   5 -12   2        613.21        560.11       109.67 o                         
 -10 -11   2        373.43         59.98       297.19 o                         
  -9 -11   2         76.85         23.75       225.22 o                         
  -8 -11   2        690.28        691.33       252.88 o                         
  -7 -11   2        506.70       1335.41       341.01 o                         
  -6 -11   2         70.43          3.18       167.94 o                         
  -5 -11   2       1124.71       1044.34       175.77 o                         
  -4 -11   2        964.87       1017.65       203.43 o                         
  -3 -11   2       1824.66       1808.35       147.71 o                         
  -2 -11   2        658.65        844.61       141.62 o                         
  -1 -11   2        455.04        559.27        99.96 o                         
   0 -11   2       1256.10        943.22       159.25 o                         
   1 -11   2        331.66        266.31        62.71 o                         
   2 -11   2        585.56        452.29        76.91 o                         
   3 -11   2        661.35        855.77       127.42 o                         
   4 -11   2        132.27        294.32        80.62 o                         
   5 -11   2        264.88        383.67        79.74 o                         
   6 -11   2        243.71        237.46       157.65 o                         
 -11 -10   2         26.42         37.21       165.49 o                         
 -10 -10   2          6.88         10.28       238.93 o                         
  -9 -10   2        547.90        672.72       259.49 o                         
  -8 -10   2         51.74         98.90       206.86 o                         
  -7 -10   2        915.05        398.05       200.74 o                         
  -6 -10   2       1802.50       1802.99       302.58 o                         
  -5 -10   2       1334.49       1319.43       165.24 o                         
  -4 -10   2        755.33        939.03       114.69 o                         
  -3 -10   2       1825.76       1785.99       158.51 o                         
  -2 -10   2        232.30        300.78        97.88 o                         
  -1 -10   2        195.01        254.85        80.85 o                         
   0 -10   2       2605.07       2690.15       116.81 o                         
   1 -10   2       4168.07       4373.72       173.11 o                         
   2 -10   2       3219.14       3376.33       144.97 o                         
   3 -10   2        344.24        384.59       168.18 o                         
   4 -10   2       1384.88       1460.91       163.90 o                         
   5 -10   2       2239.93       2333.29       216.77 o                         
   6 -10   2        313.82        240.89        82.50 o                         
 -12  -9   2         77.62          2.20       285.44 o                         
 -11  -9   2        367.85        358.64       266.35 o                         
 -10  -9   2        717.49        577.00       179.93 o                         
  -9  -9   2        468.32        366.96       166.96 o                         
  -8  -9   2        382.86        794.64       207.35 o                         
  -7  -9   2        541.20        430.12       180.91 o                         
  -6  -9   2       1715.87        687.22       940.29 o                         
  -5  -9   2        731.33        663.67        93.15 o                         
  -4  -9   2       4506.91       4777.79       231.61 o                         
  -3  -9   2       1738.78       1591.87       188.43 o                         
  -2  -9   2       4061.44       4285.32       163.97 o                         
  -1  -9   2        469.78        584.05       126.64 o                         
   0  -9   2        169.18        217.14        47.35 o                         
   1  -9   2       3231.44       3137.43       114.88 o                         
   2  -9   2       1074.12       1141.98        65.83 o                         
   3  -9   2       1196.47       1301.53       139.91 o                         
   4  -9   2       1431.34       1314.64       102.82 o                         
   5  -9   2       2010.76       2177.74       135.49 o                         
   6  -9   2       1114.76       1160.80       100.76 o                         
 -12  -8   2        446.02        464.64       279.81 o                         
 -11  -8   2        517.96        634.53       187.28 o                         
 -10  -8   2          6.53         55.33       194.13 o                         
  -9  -8   2        539.74        439.42       200.98 o                         
  -8  -8   2         75.43        145.66       107.22 o                         
  -7  -8   2        497.98        423.76       174.30 o                         
  -6  -8   2        171.39        178.78        54.66 o                         
  -5  -8   2       2039.81       2403.63       204.29 o                         
  -4  -8   2       1391.36       1394.57       110.63 o                         
  -3  -8   2       8495.61       9021.41       258.48 o                         
  -2  -8   2       1769.67       1840.03        80.19 o                         
  -1  -8   2       5077.56       5309.79       239.69 o                         
   0  -8   2        895.72       1029.30        66.54 o                         
   1  -8   2       2367.33       2515.84       155.34 o                         
   2  -8   2       1039.74       1069.27        74.52 o                         
   3  -8   2       1463.43       1468.82        94.17 o                         
   4  -8   2       4030.40       4151.01       303.80 o                         
   5  -8   2       2075.53       2374.05       128.40 o                         
   6  -8   2       2922.19       3217.31       155.17 o                         
 -12  -7   2        486.48        725.85       267.08 o                         
 -11  -7   2        329.56        416.17       207.84 o                         
 -10  -7   2       1321.80       1610.32       275.41 o                         
  -9  -7   2        525.88        724.13       201.47 o                         
  -8  -7   2       1708.28       2262.73       255.33 o                         
  -7  -7   2         59.45        212.98       114.08 o                         
  -6  -7   2       5204.32       5144.65       186.09 o                         
  -5  -7   2        319.58         93.31        87.81 o                         
  -4  -7   2       5418.31       5609.02       404.90 o                         
  -3  -7   2        411.46        366.41        53.95 o                         
  -2  -7   2       2091.26       2225.27       111.14 o                         
  -1  -7   2       4443.07       4298.92       159.61 o                         
   0  -7   2       9850.47      10734.39       261.35 o                         
   1  -7   2       4123.88       4356.71       130.45 o                         
   2  -7   2       9171.47       9512.07       227.62 o                         
   3  -7   2       1528.29       1513.64        92.61 o                         
   4  -7   2       3745.96       3598.02       213.00 o                         
   5  -7   2       4727.11       4723.76       375.04 o                         
   6  -7   2        279.85        329.72       103.92 o                         
 -12  -6   2         39.48        633.06       307.47 o                         
 -11  -6   2        308.18        383.12       201.72 o                         
 -10  -6   2        168.10        235.99       154.96 o                         
  -9  -6   2       1848.57       1775.32       229.14 o                         
  -8  -6   2        198.48        219.10       134.64 o                         
  -7  -6   2       3304.54       3194.45       262.43 o                         
  -6  -6   2        792.43        795.02        63.96 o                         
  -5  -6   2       6160.99       6522.17       256.52 o                         
  -4  -6   2        801.08        992.94        61.49 o                         
  -3  -6   2        292.59        386.22       140.98 o                         
  -2  -6   2      10653.19      11487.31       261.36 o                         
  -1  -6   2        574.38        568.92        46.78 o                         
   0  -6   2       5140.36       5604.94       149.96 o                         
   1  -6   2      21643.78      21400.96       569.52 o                         
   2  -6   2       1349.93       1254.20        66.21 o                         
   3  -6   2       9026.04      10110.75       253.08 o                         
   4  -6   2        948.59        980.66        67.18 o                         
   5  -6   2        662.49        822.44        70.18 o                         
   6  -6   2       1961.25       2361.14       102.33 o                         
 -12  -5   2        685.55        646.04       240.64 o                         
 -11  -5   2        489.04        394.14       188.50 o                         
 -10  -5   2        719.71       1027.93       182.13 o                         
  -9  -5   2       4175.67       4002.27       332.93 o                         
  -8  -5   2       2886.93       2365.55       184.34 o                         
  -7  -5   2       3296.07       3295.75       179.43 o                         
  -6  -5   2       7301.87       7489.51       264.06 o                         
  -5  -5   2       5686.96       5878.12       298.05 o                         
  -4  -5   2       4437.46       4478.83       708.19 o                         
  -3  -5   2        177.61        175.23        37.46 o                         
  -2  -5   2      10526.62      10374.46       228.54 o                         
  -1  -5   2       1936.13       2316.02        94.14 o                         
   0  -5   2       3376.23       4064.27       195.60 o                         
   1  -5   2       8213.14       7973.37       261.59 o                         
   2  -5   2      11195.27      12057.09       341.65 o                         
   3  -5   2       5618.92       4981.98       208.19 o                         
   4  -5   2         92.94        232.81        68.09 o                         
   5  -5   2       1540.34       1747.76       120.11 o                         
   6  -5   2       4703.47       5045.75       690.84 o                         
 -13  -4   2        507.21        375.53       244.07 o                         
 -12  -4   2        104.13         79.17       136.86 o                         
 -11  -4   2         20.97        102.60       141.05 o                         
 -10  -4   2        289.62        285.61        87.22 o                         
  -9  -4   2       4065.92       4093.41       306.13 o                         
  -8  -4   2       1969.14       1821.68       156.04 o                         
  -7  -4   2       1583.13       1586.93       115.03 o                         
  -6  -4   2       3277.08       3023.68       122.45 o                         
  -5  -4   2      16353.17      17133.45       563.62 o                         
  -4  -4   2        880.53        703.44       207.27 o                         
  -3  -4   2          3.78         30.75        27.19 o                         
  -2  -4   2      11958.19      11992.79       384.79 o                         
  -1  -4   2      42730.89      41139.07      1231.53 o                         
   0  -4   2       5680.72       5984.94       148.80 o                         
   1  -4   2       2086.04       2568.25       134.40 o                         
   2  -4   2      26864.45      27651.08       937.23 o                         
   3  -4   2       4183.80       4051.05       174.03 o                         
   4  -4   2       2027.73       2232.06       101.84 o                         
   5  -4   2        347.53        451.68        44.83 o                         
   6  -4   2       5628.82       5803.99       443.95 o                         
   7  -4   2      14663.07      16324.27       575.66 o                         
 -14  -3   2        359.72         47.25       191.19 o                         
 -13  -3   2       1190.29        951.31       250.68 o                         
 -12  -3   2        474.83        559.30       132.11 o                         
 -11  -3   2        929.60       1039.30       142.96 o                         
 -10  -3   2       4488.32       4428.10       624.74 o                         
  -9  -3   2        402.31        458.76        99.05 o                         
  -8  -3   2       2530.44       2377.68       126.39 o                         
  -7  -3   2       3105.88       2844.04       139.36 o                         
  -6  -3   2      11286.54      10798.24       389.32 o                         
  -5  -3   2       9045.20       8938.77       223.42 o                         
  -4  -3   2       1663.50       1213.95       327.42 o                         
  -3  -3   2      15284.11      14917.85       326.16 o                         
  -2  -3   2      28985.14      27949.13       697.64 o                         
  -1  -3   2      13110.21      12310.82       300.60 o                         
   0  -3   2      29001.36      28017.33       877.82 o                         
   1  -3   2       7409.11       6789.86       254.50 o                         
   2  -3   2      11488.71      11145.34       364.12 o                         
   3  -3   2       3237.34       3312.57       142.10 o                         
   4  -3   2        763.59       1009.62       202.82 o                         
   5  -3   2       3941.52       3920.42       281.53 o                         
   6  -3   2       4467.08       4627.30       209.45 o                         
   7  -3   2       1574.93       1608.69       209.99 o                         
   8  -3   2        419.38        440.53       132.81 o                         
   9  -3   2        254.52        256.21        79.68 o                         
  10  -3   2        206.13        195.32        34.40 o                         
 -15  -2   2         16.30         12.73       293.03 o                         
 -14  -2   2        157.28        202.94       296.46 o                         
 -13  -2   2        213.58        653.38       285.20 o                         
 -12  -2   2        347.85        269.04       223.26 o                         
 -11  -2   2        745.21        731.53        49.86 o                         
 -10  -2   2        213.99        257.88        51.87 o                         
  -9  -2   2       1759.09       1586.31        89.45 o                         
  -8  -2   2        471.99        452.24        31.56 o                         
  -7  -2   2       5857.58       5511.78       164.76 o                         
  -6  -2   2       4445.65       4952.48       144.62 o                         
  -5  -2   2       6940.67       5403.62       636.85 o                         
  -4  -2   2       1822.50       1891.87        84.99 o                         
  -3  -2   2      10783.64      10341.30      1693.29 o                         
  -2  -2   2       9450.12      10140.75       356.24 o                         
  -1  -2   2       2823.75       2695.08        97.45 o                         
   0  -2   2       3146.31       3438.28       314.57 o                         
   1  -2   2      24113.32      24321.57      1304.32 o                         
   2  -2   2      15531.50      16102.72      1477.76 o                         
   3  -2   2      12989.25      12839.53      1078.98 o                         
   4  -2   2       3347.15       3582.22       143.95 o                         
   5  -2   2       5822.87       5961.22       496.46 o                         
   6  -2   2       9160.68       6997.77      2839.51 o                         
   7  -2   2        522.10        270.51       183.43 o                         
   8  -2   2       1412.34       1241.74        98.67 o                         
   9  -2   2       3075.11       2011.44       482.75 o                         
  10  -2   2        465.01        579.60       106.98 o                         
 -15  -1   2         19.83          0.73       243.58 o                         
 -14  -1   2         93.79          3.67       288.13 o                         
 -13  -1   2        212.33        166.84       108.20 o                         
 -12  -1   2       1724.38       1810.79       124.28 o                         
 -11  -1   2       1625.32       1485.87        92.20 o                         
 -10  -1   2        102.36         95.59        50.27 o                         
  -9  -1   2        105.84         82.22        30.97 o                         
  -8  -1   2       1099.25       1006.91       175.47 o                         
  -7  -1   2       2706.70       2085.75       355.45 o                         
  -6  -1   2       5099.78       4618.43       715.16 o                         
  -5  -1   2       2454.47       2265.84       303.41 o                         
  -4  -1   2      22456.62      18572.93       727.11 o                         
  -3  -1   2       2476.58       2509.90       146.69 o                         
  -2  -1   2       3971.73       3495.05        77.12 o                         
  -1  -1   2       3281.32       2551.53        79.54 o                         
   0  -1   2       1893.02       1793.16        53.15 o                         
   1  -1   2       6995.41       8857.56       505.64 o                         
   2  -1   2       1429.22       1547.75        88.02 o                         
   3  -1   2       1047.33        937.82        43.21 o                         
   4  -1   2      11044.74      10358.50       687.29 o                         
   5  -1   2        835.06        748.49        43.15 o                         
   6  -1   2        593.51        673.44        47.11 o                         
   7  -1   2        752.03        642.87        52.72 o                         
   8  -1   2         27.36         62.27        36.50 o                         
   9  -1   2        667.63        720.71       195.23 o                         
  10  -1   2        190.45        501.14       106.25 o                         
  11  -1   2         87.29         51.65        82.01 o                         
  12  -1   2        213.95        115.79        94.74 o                         
 -15   0   2         41.48         71.73       277.61 o                         
 -14   0   2        164.70         41.25        92.30 o                         
 -13   0   2         18.53        223.22       325.47 o                         
 -12   0   2         23.56         82.37        96.82 o                         
 -11   0   2       1921.83       1543.01       134.73 o                         
 -10   0   2       1766.77       1933.00       113.81 o                         
  -9   0   2       1700.40       1689.05        74.21 o                         
  -8   0   2        252.60        289.76        41.28 o                         
  -7   0   2       2767.81       2715.80       117.39 o                         
  -6   0   2         22.15         58.80        25.18 o                         
  -5   0   2       6329.05       6489.08       192.86 o                         
  -4   0   2       1230.73       1148.20        61.26 o                         
  -3   0   2      17761.01      17658.46       704.71 o                         
  -2   0   2        799.67        887.10        35.50 o                         
  -1   0   2         17.91         73.61        53.24 o                         
   0   0   2        435.48        748.08       379.57 o                         
   1   0   2       5843.23       5900.36       264.39 o                         
   2   0   2       1541.61        906.57        29.69 o                         
   3   0   2       4310.89       4012.77       148.56 o                         
   4   0   2        706.46        919.76       168.48 o                         
   5   0   2       3414.09       3666.02        93.08 o                         
   6   0   2         42.07        111.81        41.47 o                         
   7   0   2         34.35         45.69        37.07 o                         
   8   0   2        897.12        918.24        68.12 o                         
   9   0   2       2294.51       2490.86       107.39 o                         
  10   0   2        903.10       1000.20        87.43 o                         
  11   0   2        500.22        615.71        94.15 o                         
  12   0   2         49.01        137.82       134.40 o                         
  13   0   2         89.08        104.04       173.08 o                         
 -15   1   2         11.23        505.28       304.78 o                         
 -14   1   2        103.42        243.11       100.86 o                         
 -13   1   2        236.89        145.64       125.10 o                         
 -12   1   2       1730.99       1911.81       225.22 o                         
 -11   1   2       1641.88       1765.32       168.77 o                         
 -10   1   2         95.51        126.82        41.13 o                         
  -9   1   2         91.84         75.28        36.65 o                         
  -8   1   2       1190.68       1311.96        58.46 o                         
  -7   1   2       2639.73       2618.69        85.24 o                         
  -6   1   2       5259.52       6042.91       185.95 o                         
  -5   1   2       2300.09       2495.90        93.04 o                         
  -4   1   2      23423.04      21132.32       611.85 o                         
  -3   1   2       2399.87       2548.10       104.32 o                         
  -2   1   2       4546.75       4084.72       162.70 o                         
  -1   1   2       2714.63       2591.91       134.64 o                         
   0   1   2       2502.06       2139.85       242.11 o                         
   1   1   2       7271.97       8345.67       296.11 o                         
   2   1   2       1286.19       1368.19        57.62 o                         
   3   1   2       1314.30       1189.26        39.27 o                         
   4   1   2      10004.32       9349.97       195.88 o                         
   5   1   2        837.21        797.01        40.18 o                         
   6   1   2        676.73        691.19        42.98 o                         
   7   1   2        756.86        668.05        46.89 o                         
   8   1   2         20.96         99.93        46.87 o                         
   9   1   2        710.80        686.57        72.01 o                         
  10   1   2        229.03        196.84        60.07 o                         
  11   1   2         70.01         74.05        91.41 o                         
  12   1   2        266.64        183.68       118.36 o                         
  13   1   2        180.24        375.04       158.63 o                         
 -15   2   2         25.61         23.91       121.32 o                         
 -14   2   2        198.42        103.30       123.63 o                         
 -13   2   2        253.58        311.99       121.92 o                         
 -12   2   2        374.78        484.49       101.23 o                         
 -11   2   2        731.74        835.00       108.99 o                         
 -10   2   2        243.47        438.23        80.60 o                         
  -9   2   2       2080.93       2104.74       128.64 o                         
  -8   2   2        435.88        507.07        61.87 o                         
  -7   2   2       5867.14       6151.59       176.23 o                         
  -6   2   2       4318.38       4935.99       128.10 o                         
  -5   2   2       6755.23       6124.20       169.18 o                         
  -4   2   2       1870.11       1987.13        52.90 o                         
  -3   2   2      11133.09      12421.90       535.57 o                         
  -2   2   2       8130.02       9032.82       220.95 o                         
  -1   2   2       2737.52       2500.12        55.47 o                         
   0   2   2       2267.11       2275.67       121.79 o                         
   1   2   2      23117.07      23202.14       778.48 o                         
   2   2   2      15736.83      16697.52       427.17 o                         
   3   2   2      13367.41      12530.89       253.96 o                         
   4   2   2       3513.72       3743.64       172.51 o                         
   5   2   2       6527.00       6421.79       146.11 o                         
   6   2   2       9227.11       9932.73       239.32 o                         
   7   2   2        489.74        539.70        41.26 o                         
   8   2   2       1166.67       1190.91        61.96 o                         
   9   2   2       3224.54       3461.71       264.30 o                         
  10   2   2        316.41        215.36        47.43 o                         
  11   2   2        286.09        315.50       103.42 o                         
  12   2   2        283.29         75.94       102.84 o                         
  13   2   2       1274.33       1280.82       209.80 o                         
  14   2   2        234.85        197.80       181.16 o                         
 -14   3   2        358.47        299.40       469.05 o                         
 -13   3   2       1105.31       1018.26       300.01 o                         
 -12   3   2        450.44        292.19       115.25 o                         
 -11   3   2        987.27       1296.24       175.04 o                         
 -10   3   2       5136.71       5282.65       287.64 o                         
  -9   3   2        306.32        400.37       220.08 o                         
  -8   3   2       2287.48       2279.59       144.90 o                         
  -7   3   2       2635.06       2632.66       133.44 o                         
  -6   3   2      11291.64      11562.79       430.39 o                         
  -5   3   2       9286.92       9451.52       274.33 o                         
  -4   3   2       1937.79       2113.33       127.82 o                         
  -3   3   2      15060.42      14518.02       484.19 o                         
  -2   3   2      29184.45      28167.49      1149.99 o                         
  -1   3   2      11331.54      10301.89       213.93 o                         
   0   3   2      27547.48      25237.25       635.56 o                         
   1   3   2       7872.90       7093.83       181.40 o                         
   2   3   2      10919.59       9963.68       257.02 o                         
   3   3   2       2900.41       2654.03       113.60 o                         
   4   3   2        830.20       1020.89        42.95 o                         
   5   3   2       4583.33       4636.95       200.88 o                         
   6   3   2       4486.52       4817.42       121.46 o                         
   7   3   2       1481.21       1416.78        73.55 o                         
   8   3   2        431.57        520.68        44.72 o                         
   9   3   2        419.86        348.34        50.53 o                         
  10   3   2        197.41        115.21        42.79 o                         
  11   3   2       1436.78       1171.57       146.64 o                         
  12   3   2        580.54        529.37       168.67 o                         
  13   3   2          7.84         26.93       161.82 o                         
 -14   4   2         83.48        194.31       215.55 o                         
 -13   4   2        491.10        709.38       129.10 o                         
 -12   4   2        100.39        115.39       121.21 o                         
 -11   4   2         22.43         65.67       113.78 o                         
 -10   4   2        477.20        859.62       295.23 o                         
  -9   4   2       4096.35       4458.48       366.72 o                         
  -8   4   2       2115.47       2140.14       180.36 o                         
  -7   4   2       1420.02       1504.99       139.56 o                         
  -6   4   2       3762.08       3653.49       139.22 o                         
  -5   4   2      15980.47      17029.82       412.86 o                         
  -4   4   2        949.93       1010.05        60.42 o                         
  -3   4   2         10.01         21.68        22.08 o                         
  -2   4   2      12791.29      12825.68       279.38 o                         
  -1   4   2      42042.74      40424.95      1272.82 o                         
   0   4   2       5486.71       5686.98       141.90 o                         
   1   4   2       2134.65       2238.16        87.95 o                         
   2   4   2      26182.37      25840.56       610.30 o                         
   3   4   2       3992.93       3658.36       127.06 o                         
   4   4   2       1908.17       1822.04       112.30 o                         
   5   4   2        288.43        322.45        40.56 o                         
   6   4   2       5199.64       5110.91       196.27 o                         
   7   4   2      15142.11      15711.15       376.21 o                         
   8   4   2        707.42        642.61        71.09 o                         
   9   4   2        595.76        486.23       102.35 o                         
  10   4   2       3906.81       4128.44       414.33 o                         
  11   4   2        178.62        115.27       101.38 o                         
  12   4   2          7.66         23.50       182.13 o                         
  13   4   2         16.22          7.34       193.40 o                         
 -14   5   2        681.67        836.57       238.07 o                         
 -13   5   2        150.56        382.13       165.93 o                         
 -12   5   2        733.11        583.91       140.68 o                         
 -11   5   2        471.67        498.18       195.11 o                         
 -10   5   2        894.39       1000.47       327.67 o                         
  -9   5   2       4464.41       4640.13       242.09 o                         
  -8   5   2       2773.86       3035.61       173.44 o                         
  -7   5   2       3468.90       3667.96       179.17 o                         
  -6   5   2       7521.81       7700.46       222.09 o                         
  -5   5   2       5514.82       5611.04       182.76 o                         
  -4   5   2       4436.00       4718.01       127.80 o                         
  -3   5   2        350.72        407.86        40.00 o                         
  -2   5   2       9125.17       8574.27       241.62 o                         
  -1   5   2       1796.16       1926.09       129.96 o                         
   0   5   2       2557.74       2855.42       150.27 o                         
   1   5   2       8296.32       8054.81       176.89 o                         
   2   5   2      10214.88      10297.94       231.16 o                         
   3   5   2       5335.42       4744.89       144.84 o                         
   4   5   2         61.97         74.84        29.03 o                         
   5   5   2       1384.10       1536.56       102.87 o                         
   6   5   2       4353.50       4302.52       104.26 o                         
   7   5   2       1144.91       1122.01       109.21 o                         
   8   5   2        345.24        362.76       117.60 o                         
   9   5   2       1573.17       1959.10       165.24 o                         
  10   5   2        566.62        577.56        95.70 o                         
  11   5   2        110.95        496.14       274.18 o                         
  12   5   2         42.86        122.16       194.86 o                         
  13   5   2         35.66        159.37       154.47 o                         
 -14   6   2         10.21          1.11       169.87 o                         
 -13   6   2        381.45        357.04       154.22 o                         
 -12   6   2         33.48        300.13       247.25 o                         
 -11   6   2        302.29        537.35       208.33 o                         
 -10   6   2        244.94        366.58       165.24 o                         
  -9   6   2       2116.89       2409.60       181.12 o                         
  -8   6   2        117.76        393.56       106.58 o                         
  -7   6   2       3596.63       3564.41       377.49 o                         
  -6   6   2        907.42        905.64        89.54 o                         
  -5   6   2       6045.07       6488.50       172.57 o                         
  -4   6   2        418.16        457.60        47.92 o                         
  -3   6   2        576.09        675.86        37.09 o                         
  -2   6   2      10022.61      10465.58       297.15 o                         
  -1   6   2        930.97        821.24        56.05 o                         
   0   6   2       5424.40       5616.88       143.80 o                         
   1   6   2      22232.78      22372.67       584.96 o                         
   2   6   2       1436.10       1242.84        60.02 o                         
   3   6   2       8979.69      10151.24       249.71 o                         
   4   6   2        853.46        772.42        52.61 o                         
   5   6   2        672.14        676.74        46.53 o                         
   6   6   2       2185.44       2193.90        62.72 o                         
   7   6   2        239.27        282.63       109.74 o                         
   8   6   2       6464.65       7733.47       378.95 o                         
   9   6   2        796.57        706.35       132.68 o                         
  10   6   2        685.86        551.12       139.91 o                         
  11   6   2        708.89       1032.59       254.84 o                         
  12   6   2          4.69        159.12       214.20 o                         
  13   6   2         30.77         26.68       147.86 o                         
 -13   7   2        373.64        276.58       150.11 o                         
 -12   7   2        458.79        794.88       273.94 o                         
 -11   7   2        334.89        370.63       227.91 o                         
 -10   7   2       1363.17       1429.66       188.25 o                         
  -9   7   2        542.85        710.67       194.86 o                         
  -8   7   2       1959.09       1895.71       176.25 o                         
  -7   7   2         80.26         56.87        91.72 o                         
  -6   7   2       5125.36       5126.44       183.85 o                         
  -5   7   2        294.05        363.80        45.20 o                         
  -4   7   2       5135.09       5088.28       251.46 o                         
  -3   7   2        613.75        680.13        50.84 o                         
  -2   7   2       2202.09       2082.37        97.33 o                         
  -1   7   2       4310.59       4327.19       215.29 o                         
   0   7   2      10329.23      11528.30       291.84 o                         
   1   7   2       4273.46       4571.10       145.34 o                         
   2   7   2       8887.50       8883.93       243.63 o                         
   3   7   2       1668.38       1683.17        83.96 o                         
   4   7   2       3616.70       3377.46       121.13 o                         
   5   7   2       4916.53       4817.16       162.82 o                         
   6   7   2        404.22        320.07        40.60 o                         
   7   7   2       2877.40       2724.43       279.08 o                         
   8   7   2         75.07        150.31       185.07 o                         
   9   7   2        891.88        862.20       243.58 o                         
  10   7   2       1074.07       1297.15       150.55 o                         
  11   7   2        528.97        798.06       202.45 o                         
  12   7   2          2.18          1.22       162.06 o                         
 -13   8   2         61.04         30.60       191.93 o                         
 -12   8   2        419.01          0.24       293.28 o                         
 -11   8   2        510.86        523.39       187.28 o                         
 -10   8   2         17.19         80.79       207.59 o                         
  -9   8   2        480.40        482.02       227.67 o                         
  -8   8   2         71.19         38.92       127.30 o                         
  -7   8   2        483.38        419.45        57.04 o                         
  -6   8   2        201.72        226.83        67.65 o                         
  -5   8   2       1999.67       2108.41       196.62 o                         
  -4   8   2       1323.43       1238.12       107.33 o                         
  -3   8   2       8958.27       9460.19       266.56 o                         
  -2   8   2       1986.94       1855.65        70.77 o                         
  -1   8   2       4876.88       5058.28       152.02 o                         
   0   8   2       1063.05       1120.28        72.48 o                         
   1   8   2       2453.57       2517.66        95.35 o                         
   2   8   2       1156.94       1160.77        83.17 o                         
   3   8   2       1298.37       1324.05        84.46 o                         
   4   8   2       4187.91       4244.81       156.57 o                         
   5   8   2       2189.20       2257.04       170.43 o                         
   6   8   2       2827.71       2823.70       301.86 o                         
   7   8   2        845.00        696.96       178.71 o                         
   8   8   2        461.12        762.08       211.02 o                         
   9   8   2        666.22        390.71       275.89 o                         
  10   8   2        593.62        633.80       261.70 o                         
  11   8   2        136.96        372.59       267.08 o                         
  12   8   2        437.14        801.49       394.87 o                         
 -12   9   2         74.52        214.69       292.05 o                         
 -11   9   2        355.02        217.14       233.05 o                         
 -10   9   2        704.71        922.42       200.01 o                         
  -9   9   2        370.42        283.73       160.10 o                         
  -8   9   2        397.56        322.16       213.96 o                         
  -7   9   2        509.30        351.75        91.75 o                         
  -6   9   2       1495.58       1349.55        78.81 o                         
  -5   9   2        573.77        565.93       107.25 o                         
  -4   9   2       4313.60       4457.55       180.57 o                         
  -3   9   2       1759.48       1775.62       119.61 o                         
  -2   9   2       3905.73       3771.96       134.62 o                         
  -1   9   2        454.88        339.28       121.74 o                         
   0   9   2        188.35        170.31       110.65 o                         
   1   9   2       3583.64       3217.48       138.67 o                         
   2   9   2       1356.70       1389.38        87.10 o                         
   3   9   2       1218.81       1256.51        89.34 o                         
   4   9   2       1428.94       1332.57        90.74 o                         
   5   9   2       2179.56       2129.25       103.53 o                         
   6   9   2       1011.16        920.85        87.39 o                         
   7   9   2        835.35       1004.92       237.71 o                         
   8   9   2         61.78        148.11       210.29 o                         
   9   9   2        319.27         90.58       242.11 o                         
  10   9   2          1.81         11.75       260.72 o                         
  11   9   2        202.38        402.21       311.64 o                         
 -11  10   2         20.93         88.62       198.78 o                         
 -10  10   2          9.77        108.45       285.44 o                         
  -9  10   2        483.14        540.04       246.03 o                         
  -8  10   2         77.57        259.49       240.15 o                         
  -7  10   2        829.53        731.97       227.67 o                         
  -6  10   2       1657.28       1551.48       330.32 o                         
  -5  10   2       1468.55       1060.00       148.11 o                         
  -4  10   2        837.17        764.36        88.14 o                         
  -3  10   2       1812.22       1787.98       142.75 o                         
  -2  10   2        195.91        268.87        76.15 o                         
  -1  10   2        292.38        399.19       105.51 o                         
   0  10   2       2970.35       2935.93       195.23 o                         
   1  10   2       4254.01       4068.91       213.09 o                         
   2  10   2       3042.94       3200.79       180.34 o                         
   3  10   2        318.65        279.79        95.96 o                         
   4  10   2       1197.88        882.28       135.87 o                         
   5  10   2       2142.50       2231.32       162.10 o                         
   6  10   2        256.43        380.18       205.39 o                         
   7  10   2        329.59        565.99       177.73 o                         
   8  10   2       1577.45       1849.99       321.18 o                         
   9  10   2        337.13        238.93       280.30 o                         
  10  10   2        234.90        588.27       272.71 o                         
 -10  11   2        364.04        636.98       310.41 o                         
  -9  11   2         82.77        220.32       271.73 o                         
  -8  11   2        615.12       1112.15       312.86 o                         
  -7  11   2        427.63       1763.82       414.70 o                         
  -6  11   2         80.70        434.53       248.72 o                         
  -5  11   2       1138.30       1075.56       114.86 o                         
  -4  11   2        900.15        844.45       181.64 o                         
  -3  11   2       1794.55       1560.58       159.00 o                         
  -2  11   2        727.65        762.46       116.78 o                         
  -1  11   2        463.89        444.07       121.65 o                         
   0  11   2       1201.13       1041.59       139.39 o                         
   1  11   2        290.76        529.09       103.36 o                         
   2  11   2        653.26        560.43       113.98 o                         
   3  11   2        797.12        646.41       113.04 o                         
   4  11   2         89.63        214.96        93.74 o                         
   5  11   2        295.52          4.16       199.52 o                         
   6  11   2        261.31        370.39       251.17 o                         
   7  11   2        432.38        315.80       229.87 o                         
   8  11   2        394.07        316.53       195.84 o                         
   9  11   2        567.61        726.82       363.78 o                         
  -9  12   2        509.66        452.40       237.71 o                         
  -8  12   2         45.86        131.70       192.42 o                         
  -7  12   2        149.11          4.65       226.93 o                         
  -6  12   2        375.14        161.08       235.01 o                         
  -5  12   2         60.31          2.69       162.06 o                         
  -4  12   2        566.32        378.71       223.75 o                         
  -3  12   2        318.79        274.52       193.52 o                         
  -2  12   2       1155.03       1665.39       444.69 o                         
  -1  12   2        198.75        349.63       118.07 o                         
   0  12   2        379.16        699.30       224.00 o                         
   1  12   2        184.96        267.99       166.96 o                         
   2  12   2        293.74        195.09       110.04 o                         
   3  12   2        796.75        802.71       227.18 o                         
   4  12   2       1457.47       1386.08       299.89 o                         
   5  12   2        644.32         30.60       251.90 o                         
   6  12   2        110.05        134.64       191.19 o                         
   7  12   2        535.89        755.96       294.74 o                         
   8  12   2        250.89        900.64       331.95 o                         
  -8  13   2        287.47        145.41       258.27 o                         
  -7  13   2        220.11        819.12       326.57 o                         
  -6  13   2        183.74        240.64       254.84 o                         
  -5  13   2        114.43        114.57       182.13 o                         
  -4  13   2        190.21        622.29       270.51 o                         
  -3  13   2        147.39        473.70       257.29 o                         
  -2  13   2         43.75        142.92       148.81 o                         
  -1  13   2       1184.27       1378.36       177.97 o                         
   0  13   2         10.13         28.76       139.33 o                         
   1  13   2         70.29        115.97       148.84 o                         
   2  13   2         13.99        201.47       186.30 o                         
   3  13   2          9.79         12.73       179.69 o                         
   4  13   2          5.45         15.42       192.42 o                         
   5  13   2        109.47         40.88       297.44 o                         
   6  13   2        415.93         83.23       315.31 o                         
   7  13   2          9.39          8.57       241.38 o                         
  -7  14   2         18.60         73.93       332.44 o                         
  -6  14   2        151.02        266.84       314.57 o                         
  -5  14   2        170.38        446.52       349.83 o                         
  -4  14   2        182.67         95.23       202.45 o                         
  -3  14   2        419.02        671.99       276.63 o                         
  -2  14   2        233.00        499.16       269.53 o                         
  -1  14   2         10.38        163.05       179.73 o                         
   0  14   2        145.66        178.33       162.89 o                         
   1  14   2        113.70          5.88       184.83 o                         
   2  14   2        170.28        168.67       277.85 o                         
   3  14   2         13.60          6.12       271.24 o                         
   4  14   2         53.67         36.23       290.83 o                         
   5  14   2        237.68         11.02       256.80 o                         
   6  14   2         43.13        363.05       379.69 o                         
  -4  15   2        200.11         12.00       194.86 o                         
  -3  15   2         70.40         39.17       194.62 o                         
  -2  15   2         67.85          6.12       187.52 o                         
   1  15   2        320.64        181.64       229.38 o                         
   2  15   2         73.03         96.21       302.09 o                         
   3  15   2         42.18         10.28       223.51 o                         
  -4 -15   3        110.27       1157.93       478.10 o                         
  -3 -15   3        210.52        224.00       370.39 o                         
  -2 -15   3        579.04        326.08       181.40 o                         
  -1 -15   3        123.35          3.92       315.31 o                         
   0 -15   3        179.29        272.96       207.59 o                         
   1 -15   3        151.87        627.43       221.55 o                         
   2 -15   3        331.00        370.63       222.53 o                         
  -6 -14   3        139.25        106.98       201.23 o                         
  -5 -14   3        127.30        198.78       256.07 o                         
  -4 -14   3        352.00        339.30       209.55 o                         
  -3 -14   3         53.39         20.07       243.34 o                         
  -2 -14   3        343.68        576.27       283.48 o                         
  -1 -14   3        183.23        293.03       215.43 o                         
   0 -14   3        785.26        697.69       221.79 o                         
   1 -14   3        839.86        676.39       228.40 o                         
   2 -14   3        531.45        767.46       283.24 o                         
   3 -14   3         45.77         97.68       217.39 o                         
   4 -14   3         90.89        294.01       178.22 o                         
   5 -14   3        151.45         28.89       124.12 o                         
  -8 -13   3        365.74          6.12       318.00 o                         
  -7 -13   3         78.79          6.12       266.84 o                         
  -6 -13   3        147.28         15.91       241.62 o                         
  -5 -13   3        704.32        880.32       283.48 o                         
  -4 -13   3       1019.42        882.77       243.83 o                         
  -3 -13   3        179.41         20.07       210.04 o                         
  -2 -13   3        682.67        672.97       230.36 o                         
  -1 -13   3        524.25        366.72       141.99 o                         
   0 -13   3        754.52        774.07       215.67 o                         
   1 -13   3        356.86        456.07       201.96 o                         
   2 -13   3         22.28        241.38       229.14 o                         
   3 -13   3       1966.04       2085.98       237.46 o                         
   4 -13   3        133.69        187.52       157.16 o                         
   5 -13   3        233.40        280.06       137.82 o                         
  -9 -12   3        135.40         49.94       270.75 o                         
  -8 -12   3        126.63         76.13       278.83 o                         
  -7 -12   3        237.37        149.58       240.40 o                         
  -6 -12   3        829.97       1549.12       295.48 o                         
  -5 -12   3       1940.79       1721.71       256.56 o                         
  -4 -12   3        680.23        313.84       210.04 o                         
  -3 -12   3       1400.19       1546.92       237.71 o                         
  -2 -12   3         48.02          7.34       169.65 o                         
  -1 -12   3        159.70        165.00       162.55 o                         
   0 -12   3        652.88        711.40       182.38 o                         
   1 -12   3        373.75        334.89       154.96 o                         
   2 -12   3       1389.18       1486.70       215.67 o                         
   3 -12   3        117.00          6.12       135.13 o                         
   4 -12   3       1178.63       1263.19       190.95 o                         
   5 -12   3        839.12        963.80       165.24 o                         
   6 -12   3         64.37         18.85       110.41 o                         
 -11 -11   3        561.36        728.78       448.48 o                         
 -10 -11   3        268.41        403.93       277.36 o                         
  -9 -11   3        366.82        366.47       218.61 o                         
  -8 -11   3        975.58        759.14       279.32 o                         
  -7 -11   3         27.25         28.15       207.10 o                         
  -6 -11   3        216.18         23.75       214.94 o                         
  -5 -11   3        154.46          6.12       162.06 o                         
  -4 -11   3         60.53        169.65       128.77 o                         
  -3 -11   3        561.11        445.26       125.44 o                         
  -2 -11   3        588.59        563.97       144.56 o                         
  -1 -11   3       1299.30       1419.89       110.78 o                         
   0 -11   3       2004.63       1773.78       165.50 o                         
   1 -11   3        839.94        835.27       108.24 o                         
   2 -11   3        999.43       1168.94       168.67 o                         
   3 -11   3        947.22        797.82       134.89 o                         
   4 -11   3         75.51         94.98       101.84 o                         
   5 -11   3        847.16        758.65       130.24 o                         
   6 -11   3         19.12         94.00       117.26 o                         
 -11 -10   3         69.63         40.88       212.25 o                         
 -10 -10   3        329.52        478.10       238.93 o                         
  -9 -10   3        862.77        945.92       292.30 o                         
  -8 -10   3        196.86        356.19       239.66 o                         
  -7 -10   3        252.42        366.72       173.81 o                         
  -6 -10   3        358.78        891.82       295.23 o                         
  -5 -10   3        650.08        562.39       188.87 o                         
  -4 -10   3        222.64        174.89       124.61 o                         
  -3 -10   3        473.95        479.28       150.43 o                         
  -2 -10   3       3910.07       4140.60       189.61 o                         
  -1 -10   3       2561.64       2509.79       183.27 o                         
   0 -10   3        781.14        767.67        98.34 o                         
   1 -10   3        107.38        177.76       117.78 o                         
   2 -10   3        205.17        345.66       121.42 o                         
   3 -10   3       1172.03       1083.02       155.21 o                         
   4 -10   3        269.74        285.44       115.06 o                         
   5 -10   3        401.40        357.17       108.94 o                         
   6 -10   3       3911.82       4452.26       304.29 o                         
   7 -10   3        681.13        494.99        82.74 o                         
 -12  -9   3        143.65        312.37       312.86 o                         
 -11  -9   3        235.14          2.20       246.52 o                         
 -10  -9   3        117.52        226.69       173.32 o                         
  -9  -9   3        498.71        145.41       200.01 o                         
  -8  -9   3         29.26          0.24       166.71 o                         
  -7  -9   3       1615.26       1732.40       108.48 o                         
  -6  -9   3        556.71        592.50        83.41 o                         
  -5  -9   3         39.88        228.88        80.20 o                         
  -4  -9   3        981.61       1171.74       119.67 o                         
  -3  -9   3        800.44       1006.93       106.21 o                         
  -2  -9   3       2888.28       3061.22       163.05 o                         
  -1  -9   3       5487.49       6281.02       223.25 o                         
   0  -9   3       1602.07       1436.87       101.88 o                         
   1  -9   3        338.09        421.46       105.80 o                         
   2  -9   3       1073.05       1234.43       155.94 o                         
   3  -9   3        380.48        318.00       101.35 o                         
   4  -9   3        794.66        540.77       101.35 o                         
   5  -9   3        584.28        547.63       101.59 o                         
   6  -9   3        441.25        408.09        89.11 o                         
   7  -9   3       1996.65       2371.67       153.25 o                         
 -12  -8   3        278.05        294.74       240.64 o                         
 -11  -8   3        121.83        248.48       227.42 o                         
 -10  -8   3        860.26        705.77       227.42 o                         
  -9  -8   3        787.19        940.29       220.57 o                         
  -8  -8   3       1691.66       1654.63       213.96 o                         
  -7  -8   3        107.10        124.34        51.49 o                         
  -6  -8   3       1482.03        851.64       728.42 o                         
  -5  -8   3        254.45        504.56       113.96 o                         
  -4  -8   3       1775.98       2000.72       115.60 o                         
  -3  -8   3        369.89        395.89        64.36 o                         
  -2  -8   3        522.00        677.49        82.31 o                         
  -1  -8   3       1628.82       1853.70       107.77 o                         
   0  -8   3       2055.78       2183.91       220.53 o                         
   1  -8   3        225.24        350.70       126.97 o                         
   2  -8   3       1877.84       1803.36       135.74 o                         
   3  -8   3       1037.61        943.23       108.69 o                         
   4  -8   3        643.34        786.31       108.20 o                         
   5  -8   3       1542.35       1457.81       135.38 o                         
   6  -8   3         61.12         79.32        68.06 o                         
   7  -8   3        138.97         84.46        48.23 o                         
 -12  -7   3        216.22          1.22       207.84 o                         
 -11  -7   3        889.92       1160.13       228.40 o                         
 -10  -7   3        497.11       1123.16       791.70 o                         
  -9  -7   3        353.94        366.72       140.76 o                         
  -8  -7   3        797.17        828.91       160.59 o                         
  -7  -7   3       4228.86       4283.25       178.66 o                         
  -6  -7   3       1478.70       1180.20       174.30 o                         
  -5  -7   3       5243.84       5134.51       169.86 o                         
  -4  -7   3       3657.42       3727.37       135.10 o                         
  -3  -7   3       1520.45       1714.22       110.46 o                         
  -2  -7   3       2501.18       2853.38       154.80 o                         
  -1  -7   3        322.50        367.29        67.43 o                         
   0  -7   3      11957.31      12617.00       540.08 o                         
   1  -7   3       2859.59       3113.82       156.13 o                         
   2  -7   3        497.65        646.17        73.61 o                         
   3  -7   3       4764.26       4779.47       212.93 o                         
   4  -7   3        823.80        782.85       251.29 o                         
   5  -7   3       2402.28       2428.22       176.75 o                         
   6  -7   3       1611.50       1456.10       122.16 o                         
   7  -7   3        260.63        245.05        54.59 o                         
 -12  -6   3       1860.91       1799.07       302.33 o                         
 -11  -6   3        863.79       1296.73       323.14 o                         
 -10  -6   3         24.75          6.85       114.32 o                         
  -9  -6   3        272.64        389.48       147.86 o                         
  -8  -6   3        642.76        809.08       167.69 o                         
  -7  -6   3        337.57        411.69       126.32 o                         
  -6  -6   3        950.47        611.01       161.80 o                         
  -5  -6   3       3625.47       4028.61       262.46 o                         
  -4  -6   3       6288.12       6755.89       239.41 o                         
  -3  -6   3       3498.87       3671.15       137.58 o                         
  -2  -6   3        338.39        437.40        62.45 o                         
  -1  -6   3         57.68         51.27        40.40 o                         
   0  -6   3       9912.03      11273.90       407.58 o                         
   1  -6   3        669.14        753.54        72.60 o                         
   2  -6   3       2673.39       2878.55       137.75 o                         
   3  -6   3        438.14        426.24       104.65 o                         
   4  -6   3        224.13        183.18        61.43 o                         
   5  -6   3       1261.21       1243.85       103.31 o                         
   6  -6   3        147.42        174.55        54.59 o                         
   7  -6   3       1290.41       1417.91        75.15 o                         
 -12  -5   3        456.32        425.78       169.99 o                         
 -11  -5   3        129.29        236.42       143.27 o                         
 -10  -5   3       1224.77       1096.27       155.70 o                         
  -9  -5   3         45.94          6.61       100.70 o                         
  -8  -5   3       2831.24       2814.48       228.06 o                         
  -7  -5   3       3296.27       3129.65       132.76 o                         
  -6  -5   3       3727.56       3769.21       171.37 o                         
  -5  -5   3       6617.63       6441.22       293.16 o                         
  -4  -5   3       2553.31       2779.58       120.55 o                         
  -3  -5   3       1864.15       1942.75        72.69 o                         
  -2  -5   3       2410.51       2341.07        81.53 o                         
  -1  -5   3       7381.33       7249.31       204.86 o                         
   0  -5   3       5545.66       6444.29       262.92 o                         
   1  -5   3       1587.73       1766.12       163.04 o                         
   2  -5   3        871.26        924.09       130.48 o                         
   3  -5   3       2297.38       2280.10       116.16 o                         
   4  -5   3       1900.77       1961.14       107.86 o                         
   5  -5   3        197.31        271.49       135.99 o                         
   6  -5   3        410.85        438.44        90.82 o                         
   7  -5   3       1935.16       1824.28       118.49 o                         
   8  -5   3        278.14        322.95        54.96 o                         
 -14  -4   3          3.22        262.43       334.89 o                         
 -13  -4   3        590.65        644.82       324.37 o                         
 -12  -4   3         57.04        234.17       158.36 o                         
 -11  -4   3        233.26        189.78       121.78 o                         
 -10  -4   3         19.64        108.77       117.55 o                         
  -9  -4   3       4146.05       4119.40       235.41 o                         
  -8  -4   3       5819.26       5774.00       318.87 o                         
  -7  -4   3       4211.42       4222.99       117.84 o                         
  -6  -4   3        875.70        936.79        60.56 o                         
  -5  -4   3       4926.51       3638.90       934.56 o                         
  -4  -4   3      10557.77      10575.98       309.57 o                         
  -3  -4   3      10054.32      10101.62       280.55 o                         
  -2  -4   3       3999.84       4016.03       115.24 o                         
  -1  -4   3      10463.77      10855.79       431.96 o                         
   0  -4   3       7502.99       7205.90       372.47 o                         
   1  -4   3       3223.83       3767.03       138.88 o                         
   2  -4   3       9865.22      10175.13       504.30 o                         
   3  -4   3       3748.22       3783.52       150.96 o                         
   4  -4   3      10410.19      10385.02       376.39 o                         
   5  -4   3        898.73        893.86        67.04 o                         
   6  -4   3        582.00        524.54        67.77 o                         
   7  -4   3         77.67        144.69        50.31 o                         
   8  -4   3        107.45        155.58        75.89 o                         
   9  -4   3        779.02        774.27        51.70 o                         
 -15  -3   3         15.72         17.63       358.15 o                         
 -14  -3   3        717.75       1061.47       341.01 o                         
 -13  -3   3        408.30        401.23       280.06 o                         
 -12  -3   3        328.62         70.80       151.51 o                         
 -11  -3   3         42.11         57.73       102.20 o                         
 -10  -3   3        363.11        352.42        94.68 o                         
  -9  -3   3       2480.74       2675.59        82.24 o                         
  -8  -3   3        314.30        252.95        27.82 o                         
  -7  -3   3       1493.06       1577.81        77.83 o                         
  -6  -3   3      15798.67      15466.04       832.98 o                         
  -5  -3   3       2644.63       2846.20       120.80 o                         
  -4  -3   3       3448.33       3873.23        93.28 o                         
  -3  -3   3       6585.70       6437.33       154.34 o                         
  -2  -3   3       5612.61       5154.88       107.93 o                         
  -1  -3   3      11763.31      12879.50       337.45 o                         
   0  -3   3       3471.24       3531.82       248.48 o                         
   1  -3   3       5905.37       6115.54       211.50 o                         
   2  -3   3       8046.48       7833.92       254.84 o                         
   3  -3   3      10271.67      10599.90       543.47 o                         
   4  -3   3       4728.07       4577.83       547.51 o                         
   5  -3   3       6068.37       6796.75       299.89 o                         
   6  -3   3        441.41        296.64        63.34 o                         
   7  -3   3       1773.45       1423.82       624.43 o                         
   8  -3   3       1934.32       1239.52       391.20 o                         
   9  -3   3       1477.49       1459.81       328.41 o                         
  10  -3   3        681.90        544.20        97.68 o                         
 -15  -2   3         10.20          0.98       252.15 o                         
 -14  -2   3         44.82        265.12       275.89 o                         
 -13  -2   3        864.45        921.20       264.14 o                         
 -12  -2   3        259.89        220.03        75.81 o                         
 -11  -2   3        612.17        576.05        54.38 o                         
 -10  -2   3        924.74        812.77        96.25 o                         
  -9  -2   3       2270.56       2445.36       115.89 o                         
  -8  -2   3       1809.15       1945.97        88.76 o                         
  -7  -2   3       4507.18       3985.52       973.75 o                         
  -6  -2   3        641.63        576.59       114.84 o                         
  -5  -2   3      12863.82      11694.15       281.64 o                         
  -4  -2   3         59.64         76.33        24.62 o                         
  -3  -2   3      10363.46       9639.26       255.02 o                         
  -2  -2   3      34500.16      31233.00       635.39 o                         
  -1  -2   3      14776.81      13222.66       446.31 o                         
   0  -2   3       3336.43       2736.21        68.33 o                         
   1  -2   3       7750.96       8628.53       356.44 o                         
   2  -2   3       6111.07       6368.33       867.59 o                         
   3  -2   3       1127.25       1325.23       167.69 o                         
   4  -2   3        971.06       1061.98        85.31 o                         
   5  -2   3       8191.89       8263.05       639.92 o                         
   6  -2   3      15579.80      16380.71      1616.69 o                         
   7  -2   3       3227.84       3357.78       201.33 o                         
   8  -2   3       1104.24       1232.70       276.14 o                         
   9  -2   3        432.32        218.46       204.04 o                         
  10  -2   3        964.92        993.66       110.41 o                         
  11  -2   3        789.90        568.93       129.26 o                         
 -15  -1   3         75.67          1.71       293.03 o                         
 -14  -1   3         27.53         69.03       218.12 o                         
 -13  -1   3         14.39         63.93        73.64 o                         
 -12  -1   3        753.34        619.96       118.85 o                         
 -11  -1   3         83.55         35.85        42.03 o                         
 -10  -1   3       4162.13       3872.02       716.76 o                         
  -9  -1   3       1512.18       1456.88        90.08 o                         
  -8  -1   3       7940.03       7833.98       285.91 o                         
  -7  -1   3       6299.48       6045.82       173.26 o                         
  -6  -1   3        987.42       1176.49        59.72 o                         
  -5  -1   3       4298.75       3931.29       155.18 o                         
  -4  -1   3      12664.25      12318.16       355.80 o                         
  -3  -1   3        787.70        725.42        99.67 o                         
  -2  -1   3      23204.46      22666.37       836.50 o                         
  -1  -1   3      35610.79      31820.58      1035.28 o                         
   0  -1   3      40772.05      37822.15      1838.85 o                         
   1  -1   3       8741.74       8898.57       536.12 o                         
   2  -1   3       1547.80       1079.76       204.90 o                         
   3  -1   3      15080.88      14259.69       617.52 o                         
   4  -1   3      27157.53      28322.46       942.74 o                         
   5  -1   3       2156.18       2381.49       114.42 o                         
   6  -1   3       3485.16       3736.87       185.12 o                         
   7  -1   3       8697.58       9198.35       500.66 o                         
   8  -1   3       5161.05       5435.10       258.20 o                         
   9  -1   3       1486.96       1660.72       106.11 o                         
  10  -1   3         36.29        101.10        96.45 o                         
  11  -1   3       1901.04       1929.30       180.91 o                         
  12  -1   3        489.87        338.08       155.45 o                         
 -15   0   3         49.88          0.24       313.10 o                         
 -14   0   3        147.18          2.20        96.64 o                         
 -13   0   3        195.52        229.78       189.36 o                         
 -12   0   3        183.25        345.77       130.73 o                         
 -11   0   3        321.56        313.71        60.00 o                         
 -10   0   3          0.41         18.72        45.54 o                         
  -9   0   3       6432.35       6482.76       248.54 o                         
  -8   0   3        170.51         99.75        37.56 o                         
  -7   0   3        912.49        947.09        45.35 o                         
  -6   0   3       7928.65       7661.04       178.46 o                         
  -5   0   3      14590.89      15539.89       344.01 o                         
  -4   0   3         22.24         19.41        25.13 o                         
  -3   0   3      31139.62      29136.78       951.92 o                         
  -2   0   3        233.30        349.65        32.45 o                         
  -1   0   3       5419.28       3936.94       208.82 o                         
   0   0   3       4436.91       5202.68       162.63 o                         
   1   0   3       7038.70      10862.32       323.26 o                         
   2   0   3      11404.40       8776.94       314.94 o                         
   3   0   3       2765.57       2786.33       101.16 o                         
   4   0   3      19276.59      20629.36       511.50 o                         
   5   0   3      25378.27      24884.75       483.06 o                         
   6   0   3        636.33        638.42        55.67 o                         
   7   0   3       1797.43       2170.16       117.98 o                         
   8   0   3       3156.50       3362.14       136.02 o                         
   9   0   3        609.01        694.46        86.46 o                         
  10   0   3        857.61        633.55       122.65 o                         
  11   0   3          1.16          0.98       108.69 o                         
 -15   1   3         51.83        458.76       229.38 o                         
 -14   1   3         49.88         63.59        99.68 o                         
 -13   1   3         17.22          4.06        93.65 o                         
 -12   1   3        880.61        734.15       264.63 o                         
 -11   1   3        114.10         90.32        61.06 o                         
 -10   1   3       3978.39       4591.04       235.71 o                         
  -9   1   3       1651.06       1522.23        83.84 o                         
  -8   1   3       8555.75       8754.18       393.74 o                         
  -7   1   3       6822.37       7183.25       352.77 o                         
  -6   1   3        841.94       1018.34        50.65 o                         
  -5   1   3       3738.40       3554.72       112.02 o                         
  -4   1   3      12492.52      12389.09       573.09 o                         
  -3   1   3        652.73        600.35        61.99 o                         
  -2   1   3      23861.30      23785.87       899.90 o                         
  -1   1   3      37983.52      34982.94      1589.76 o                         
   0   1   3      40130.05      36967.44       914.80 o                         
   1   1   3       8047.52       8377.64       232.81 o                         
   2   1   3       1358.73       1026.71        87.27 o                         
   3   1   3      14782.18      14124.67       430.09 o                         
   4   1   3      24926.13      24985.19       536.82 o                         
   5   1   3       2387.16       2658.58        70.75 o                         
   6   1   3       3675.60       4124.03       110.64 o                         
   7   1   3       8811.01       8877.41       356.50 o                         
   8   1   3       5412.50       5314.49       198.23 o                         
   9   1   3       1366.48       1521.06       106.39 o                         
  10   1   3         40.86          0.98       106.98 o                         
  11   1   3       1647.39       1590.49       235.50 o                         
  12   1   3        429.76        406.62       174.06 o                         
  13   1   3        131.71        267.33       166.22 o                         
 -15   2   3         27.30        197.67       138.19 o                         
 -14   2   3         41.42         32.99       127.17 o                         
 -13   2   3        836.22       1136.84       266.71 o                         
 -12   2   3        225.20        122.28       129.13 o                         
 -11   2   3        651.12        616.71       104.68 o                         
 -10   2   3        994.97        902.49        67.92 o                         
  -9   2   3       2169.58       2270.62        99.84 o                         
  -8   2   3       1808.06       1987.91       119.65 o                         
  -7   2   3       4391.06       5252.96       205.98 o                         
  -6   2   3        743.33        862.31        56.44 o                         
  -5   2   3      13906.42      12979.02       492.01 o                         
  -4   2   3         74.88         80.17        27.02 o                         
  -3   2   3       9768.14       8730.70       270.06 o                         
  -2   2   3      36523.10      32825.09       674.75 o                         
  -1   2   3      15112.38      14247.02       388.65 o                         
   0   2   3       3734.97       3021.98        96.85 o                         
   1   2   3       7991.48       9121.12       289.45 o                         
   2   2   3       6410.37       6515.51       496.71 o                         
   3   2   3        806.97        836.46        45.39 o                         
   4   2   3       1086.05       1203.25        60.18 o                         
   5   2   3       8335.90       8224.90       150.47 o                         
   6   2   3      15769.29      16303.90       423.69 o                         
   7   2   3       3125.21       3117.41       104.86 o                         
   8   2   3       1042.11       1109.67        96.58 o                         
   9   2   3        433.68        539.91       128.12 o                         
  10   2   3        809.31        767.41       118.93 o                         
  11   2   3        693.62        987.78       213.35 o                         
  12   2   3        124.56         12.49       165.24 o                         
  13   2   3        625.21        839.92       197.80 o                         
 -15   3   3         13.01         45.35       142.97 o                         
 -14   3   3        637.71        612.01       270.51 o                         
 -13   3   3        375.49        415.75       122.88 o                         
 -12   3   3        363.51        206.83       101.99 o                         
 -11   3   3         35.63          0.00        72.94 o                         
 -10   3   3        410.14        461.98       570.76 o                         
  -9   3   3       2780.19       3250.52       312.39 o                         
  -8   3   3        445.72        450.18        64.40 o                         
  -7   3   3       1218.35       1353.12        65.80 o                         
  -6   3   3      16134.14      17049.82       578.85 o                         
  -5   3   3       2657.79       2920.77        97.56 o                         
  -4   3   3       3959.65       4000.28       198.97 o                         
  -3   3   3       6672.26       6431.00       256.38 o                         
  -2   3   3       6384.16       6033.73       290.24 o                         
  -1   3   3      13085.80      14300.49       358.92 o                         
   0   3   3       3140.89       2950.75       113.50 o                         
   1   3   3       5969.52       5788.43       156.70 o                         
   2   3   3       8049.13       7910.56       192.19 o                         
   3   3   3      10039.65       9736.89       257.19 o                         
   4   3   3       4644.38       4281.95       116.54 o                         
   5   3   3       6491.51       6764.55       151.87 o                         
   6   3   3        422.33        382.31        37.53 o                         
   7   3   3       1699.32       2048.84       107.44 o                         
   8   3   3       1899.76       1903.52        87.37 o                         
   9   3   3       1415.42       1323.46       153.28 o                         
  10   3   3        569.89        623.39       204.17 o                         
  11   3   3       1052.64       1316.87       149.86 o                         
  12   3   3        770.13       1005.90       235.99 o                         
  13   3   3        351.31        308.45       221.55 o                         
 -14   4   3          6.73         64.41       119.01 o                         
 -13   4   3        566.04        450.93       216.90 o                         
 -12   4   3         52.37        228.47       471.13 o                         
 -11   4   3        240.06        240.64       148.35 o                         
 -10   4   3         34.93         71.30       106.62 o                         
  -9   4   3       3815.02       4452.38       233.93 o                         
  -8   4   3       5515.59       6131.30       271.61 o                         
  -7   4   3       3872.88       4128.70       147.26 o                         
  -6   4   3        930.90        834.13        72.62 o                         
  -5   4   3       5224.92       5420.59       324.62 o                         
  -4   4   3      11888.25      11708.71       500.89 o                         
  -3   4   3      11237.68      11792.22       381.15 o                         
  -2   4   3       5249.04       5151.49       169.57 o                         
  -1   4   3      10229.58      10258.95       201.83 o                         
   0   4   3       6821.94       5844.89       115.17 o                         
   1   4   3       2936.04       3160.64        91.45 o                         
   2   4   3       9480.10       9454.61       223.35 o                         
   3   4   3       3393.95       3247.81        81.05 o                         
   4   4   3      10148.14      10203.47       281.93 o                         
   5   4   3       1280.37       1330.22        73.18 o                         
   6   4   3        826.17        846.41       116.59 o                         
   7   4   3         50.78         17.19        32.42 o                         
   8   4   3         66.50        186.07       149.51 o                         
   9   4   3        704.82        652.66        49.53 o                         
  10   4   3        836.87        871.05       114.20 o                         
  11   4   3       1196.59       1563.81       203.19 o                         
  12   4   3        503.03        927.07       266.84 o                         
  13   4   3         61.40         48.96       174.55 o                         
 -14   5   3        393.58        325.25       161.69 o                         
 -13   5   3        514.24        474.88       181.27 o                         
 -12   5   3        447.89        535.63       181.16 o                         
 -11   5   3         95.31        168.43       181.89 o                         
 -10   5   3       1193.12       1163.64       171.73 o                         
  -9   5   3         47.46        292.17       110.77 o                         
  -8   5   3       2792.09       2851.62       359.25 o                         
  -7   5   3       2967.48       2910.10        74.90 o                         
  -6   5   3       3363.15       3189.96       145.50 o                         
  -5   5   3       6464.08       6179.31       234.10 o                         
  -4   5   3       2356.75       2273.43       102.57 o                         
  -3   5   3       2171.17       2307.67        65.96 o                         
  -2   5   3       2240.30       2265.82        93.90 o                         
  -1   5   3       9399.24       9188.46       244.59 o                         
   0   5   3       5653.87       5842.31       120.90 o                         
   1   5   3       1722.86       1836.53        68.94 o                         
   2   5   3        806.22        939.68        55.97 o                         
   3   5   3       2686.37       2457.99       104.20 o                         
   4   5   3       1821.33       1736.80       130.03 o                         
   5   5   3        161.48        105.05        31.99 o                         
   6   5   3        466.97        370.20        49.52 o                         
   7   5   3       1815.98       1571.77        64.30 o                         
   8   5   3        240.56        485.27       246.74 o                         
   9   5   3        867.28        993.15       176.91 o                         
  10   5   3        130.18        255.63       118.86 o                         
  11   5   3        133.67          7.59       117.26 o                         
 -14   6   3        101.41        151.86       185.27 o                         
 -13   6   3        674.96        929.28       191.52 o                         
 -12   6   3       1950.60       1761.12       288.87 o                         
 -11   6   3        806.62        720.21       208.57 o                         
 -10   6   3         27.27         37.91        92.69 o                         
  -9   6   3        231.84        304.65       277.24 o                         
  -8   6   3        729.79        814.54       197.56 o                         
  -7   6   3        444.44        413.29        28.25 o                         
  -6   6   3       1225.20       1152.83        70.31 o                         
  -5   6   3       3514.03       3725.77       103.95 o                         
  -4   6   3       6098.14       6087.17       139.89 o                         
  -3   6   3       2949.30       2986.47        93.04 o                         
  -2   6   3        293.25        369.03        42.36 o                         
  -1   6   3         61.83         27.29        34.50 o                         
   0   6   3      10412.87      10992.26       256.26 o                         
   1   6   3        785.27        803.66        52.64 o                         
   2   6   3       2919.17       2865.40       136.13 o                         
   3   6   3        446.01        484.15        44.70 o                         
   4   6   3        183.38        174.49        47.44 o                         
   5   6   3       1315.27       1164.16        61.12 o                         
   6   6   3        251.65        199.37        41.71 o                         
   7   6   3       1279.31       1240.41        84.27 o                         
   8   6   3        205.77        108.47        64.02 o                         
   9   6   3         43.42         63.05        82.73 o                         
  10   6   3       1527.50       1396.85       248.48 o                         
  11   6   3        301.55         92.05       175.52 o                         
  12   6   3        156.12        577.74       258.76 o                         
 -13   7   3         68.35        344.20       286.67 o                         
 -12   7   3        212.57        133.42       221.06 o                         
 -11   7   3        953.51       1167.23       282.01 o                         
 -10   7   3        362.06        407.84       214.69 o                         
  -9   7   3        367.94        468.56       140.76 o                         
  -8   7   3        619.89        761.83       167.45 o                         
  -7   7   3       4093.75       3991.87       124.43 o                         
  -6   7   3       1482.26       1507.27        76.58 o                         
  -5   7   3       5380.48       5124.16       165.94 o                         
  -4   7   3       3743.33       3723.68       117.31 o                         
  -3   7   3       1654.07       1599.12        68.90 o                         
  -2   7   3       2764.59       2887.19        86.17 o                         
  -1   7   3        568.14        545.17        52.56 o                         
   0   7   3      11495.18      12021.31       395.27 o                         
   1   7   3       2460.56       2691.89       111.39 o                         
   2   7   3        483.96        591.79        58.56 o                         
   3   7   3       4946.98       4834.20       165.85 o                         
   4   7   3        868.41        719.65        61.93 o                         
   5   7   3       2330.86       2137.52       100.48 o                         
   6   7   3       1707.20       1451.98       115.22 o                         
   7   7   3        369.46        264.81        63.63 o                         
   8   7   3        385.50        410.54       196.82 o                         
   9   7   3        552.85        600.29       267.20 o                         
  10   7   3         84.42        118.49       163.04 o                         
  11   7   3        256.55         96.94       227.18 o                         
  12   7   3         64.63        395.85       283.97 o                         
 -13   8   3        354.81        511.64       332.69 o                         
 -12   8   3        304.39        522.17       280.79 o                         
 -11   8   3        132.52        604.42       274.43 o                         
 -10   8   3        867.50        996.84       287.65 o                         
  -9   8   3        755.77        954.00       200.49 o                         
  -8   8   3       1719.29       1674.71       253.86 o                         
  -7   8   3         81.27         89.41        97.59 o                         
  -6   8   3       1464.81       1686.75       119.61 o                         
  -5   8   3        365.51        239.94        55.48 o                         
  -4   8   3       2012.17       2082.44       145.20 o                         
  -3   8   3        306.48        227.52        45.00 o                         
  -2   8   3        564.42        543.38        87.63 o                         
  -1   8   3       1334.91       1349.04        76.94 o                         
   0   8   3       1913.57       2016.81       147.49 o                         
   1   8   3         44.87        110.61        47.07 o                         
   2   8   3       1787.55       1731.30        99.52 o                         
   3   8   3        976.96       1097.80        85.55 o                         
   4   8   3        636.16        615.81        76.14 o                         
   5   8   3       1465.88       1431.71        88.88 o                         
   6   8   3         36.26         61.47        53.34 o                         
   7   8   3        173.38         86.91        52.92 o                         
   8   8   3        725.75       1250.22       242.11 o                         
   9   8   3         51.24          6.61       156.43 o                         
  10   8   3       1120.05        874.69       253.37 o                         
  11   8   3        125.33        246.03       213.71 o                         
 -12   9   3        120.03          5.63       272.96 o                         
 -11   9   3        264.55        788.76       279.81 o                         
 -10   9   3         60.06        152.76       179.93 o                         
  -9   9   3        563.97        698.92       226.44 o                         
  -8   9   3         10.02          0.24       180.18 o                         
  -7   9   3       1641.06       1366.40        82.88 o                         
  -6   9   3        651.76        627.69        71.09 o                         
  -5   9   3        119.59        173.13        51.15 o                         
  -4   9   3        701.39        679.57        81.05 o                         
  -3   9   3        752.30        636.88       117.49 o                         
  -2   9   3       2688.40       2075.37       143.69 o                         
  -1   9   3       4999.87       4910.90       195.04 o                         
   0   9   3       1714.31       1669.14       195.48 o                         
   1   9   3        306.40        241.73       102.49 o                         
   2   9   3       1198.05       1057.18        90.30 o                         
   3   9   3        373.37        300.68        65.05 o                         
   4   9   3        796.04        643.52       120.27 o                         
   5   9   3        740.47        783.42       119.57 o                         
   6   9   3        370.58        254.70       111.11 o                         
   7   9   3       2057.01       2251.47       235.99 o                         
   8   9   3        478.12        643.35       215.18 o                         
   9   9   3        501.04        407.84       266.35 o                         
  10   9   3        232.40         50.18       278.34 o                         
  11   9   3        222.60        467.33       316.29 o                         
 -11  10   3         43.97          5.14       212.25 o                         
 -10  10   3        367.16        272.96       225.71 o                         
  -9  10   3        864.85       1062.45       259.25 o                         
  -8  10   3        243.62         91.31       193.15 o                         
  -7  10   3        307.61        308.01        87.93 o                         
  -6  10   3        354.70        221.30       129.87 o                         
  -5  10   3        868.76        765.99       134.64 o                         
  -4  10   3        275.75        186.70        93.11 o                         
  -3  10   3        384.86        299.49        84.27 o                         
  -2  10   3       3757.85       3909.61       212.82 o                         
  -1  10   3       2632.93       2480.13       275.58 o                         
   0  10   3        937.16        627.57        95.46 o                         
   1  10   3        110.28        202.03       101.74 o                         
   2  10   3        232.91        185.67       112.49 o                         
   3  10   3       1264.45       1228.12       123.87 o                         
   4  10   3        304.94        253.09        86.53 o                         
   5  10   3        438.39        401.72       218.12 o                         
   6  10   3       3506.99       2903.63       341.99 o                         
   7  10   3        602.64        439.42       241.87 o                         
   8  10   3         88.49        214.69       175.52 o                         
   9  10   3         50.84        350.56       291.32 o                         
  10  10   3        291.69          8.32       322.41 o                         
 -11  11   3        614.09        611.77       356.19 o                         
 -10  11   3        237.17        234.03       317.02 o                         
  -9  11   3        395.06        375.77       284.71 o                         
  -8  11   3       1012.79        936.62       299.15 o                         
  -7  11   3         50.77        256.07       260.47 o                         
  -6  11   3        192.42         63.89       188.01 o                         
  -5  11   3        204.60        193.02        98.28 o                         
  -4  11   3         70.49         73.08       137.94 o                         
  -3  11   3        542.97        447.20       140.22 o                         
  -2  11   3        721.58        750.08       108.46 o                         
  -1  11   3       1265.99       1245.77       118.76 o                         
   0  11   3       1774.70       1825.50       163.65 o                         
   1  11   3        785.22       1100.07       120.69 o                         
   2  11   3        952.70        938.13       124.17 o                         
   3  11   3        903.68        943.64       133.05 o                         
   4  11   3         89.64        341.26       212.25 o                         
   5  11   3        809.47       1772.38       329.75 o                         
   6  11   3         14.74          2.69       209.80 o                         
   7  11   3       1105.32        874.20       286.67 o                         
   8  11   3          7.48         53.61       188.01 o                         
   9  11   3        560.19        459.99       386.79 o                         
  -9  12   3        150.85          7.34       217.88 o                         
  -8  12   3        102.72         71.24       272.22 o                         
  -7  12   3        249.15        474.68       247.01 o                         
  -6  12   3        757.61        609.56       255.09 o                         
  -5  12   3       1950.23       2046.32       297.19 o                         
  -4  12   3        704.75        982.16       271.24 o                         
  -3  12   3       1423.81       1649.42       149.27 o                         
  -2  12   3         42.52       1442.23      2239.96 o                         
  -1  12   3        161.99        184.71       125.11 o                         
   0  12   3        557.19        555.42       153.88 o                         
   1  12   3        355.62        334.42       123.07 o                         
   2  12   3       1390.25       1723.82       321.43 o                         
   3  12   3         94.83          9.79       218.86 o                         
   4  12   3       1040.48       1200.52       297.44 o                         
   5  12   3        824.64        738.09       243.34 o                         
   6  12   3         41.48        406.38       294.26 o                         
   7  12   3         68.65        153.00       298.91 o                         
   8  12   3        498.71        328.77       296.95 o                         
  -8  13   3        415.48        218.86       318.00 o                         
  -7  13   3         73.04         93.27       333.42 o                         
  -6  13   3        108.45         15.91       282.01 o                         
  -5  13   3        716.45        467.82       310.41 o                         
  -4  13   3        911.24        762.57       264.14 o                         
  -3  13   3        214.83        385.57       244.07 o                         
  -2  13   3        704.86        680.90       176.98 o                         
  -1  13   3        548.43        474.16       146.32 o                         
   0  13   3        840.56        713.99       146.91 o                         
   1  13   3        414.74        438.07       247.50 o                         
   2  13   3         49.56         81.28       257.78 o                         
   3  13   3       1960.06       2035.06       284.22 o                         
   4  13   3         89.06        141.50       190.95 o                         
   5  13   3        291.31        321.67       308.21 o                         
   6  13   3        158.98        247.99       339.05 o                         
   7  13   3        153.33          2.45       252.64 o                         
  -6  14   3        177.39        213.96       261.45 o                         
  -5  14   3        141.08        159.61       303.31 o                         
  -4  14   3        301.51        488.63       243.34 o                         
  -3  14   3         66.45        106.25       270.51 o                         
  -2  14   3        318.26          2.69       229.38 o                         
  -1  14   3        205.33        251.73       203.67 o                         
   0  14   3        741.84        596.19       181.31 o                         
   1  14   3        902.05        419.84       229.87 o                         
   2  14   3        476.26        342.24       243.09 o                         
   3  14   3         60.90        115.55       302.33 o                         
   4  14   3         65.23          4.90       301.60 o                         
   5  14   3        161.74         62.43       196.09 o                         
  -4  15   3        105.64          1.22       296.21 o                         
  -3  15   3        222.21        175.28       296.21 o                         
  -2  15   3        578.32        443.59       241.87 o                         
   1  15   3        150.76          3.92       195.60 o                         
   2  15   3        295.38        249.70       300.38 o                         
  -3 -15   4        134.64        477.12       276.63 o                         
  -2 -15   4        301.97        342.48       249.46 o                         
  -1 -15   4        277.10        377.73       248.97 o                         
   0 -15   4         22.13          3.92       215.18 o                         
   1 -15   4         26.16         11.26       201.96 o                         
  -6 -14   4         85.86        230.61       268.31 o                         
  -5 -14   4         52.38          1.47       262.92 o                         
  -4 -14   4        298.01        527.80       257.04 o                         
  -3 -14   4        186.22        188.25       162.55 o                         
  -2 -14   4         44.94        488.87       311.15 o                         
  -1 -14   4        230.44        119.46       222.53 o                         
   0 -14   4        180.19        354.97       168.43 o                         
   1 -14   4         97.78        176.01       181.89 o                         
   2 -14   4         53.26         59.24       209.55 o                         
   3 -14   4        267.21        632.09       245.54 o                         
   4 -14   4        254.57        383.85       206.61 o                         
  -8 -13   4        775.69        661.71       344.44 o                         
  -7 -13   4        257.19        409.31       319.96 o                         
  -6 -13   4         46.52        191.19       188.01 o                         
  -5 -13   4        207.40        352.76       242.85 o                         
  -4 -13   4        223.33        158.88       257.53 o                         
  -3 -13   4        348.53        167.20       189.97 o                         
  -2 -13   4        493.18        384.59       196.58 o                         
  -1 -13   4        228.29        245.78       169.16 o                         
   0 -13   4        828.67        468.31       188.99 o                         
   1 -13   4        582.28        818.87       202.21 o                         
   2 -13   4        313.02        337.34       168.67 o                         
   3 -13   4        330.00        319.47       176.50 o                         
   4 -13   4        138.99         59.73       191.93 o                         
   5 -13   4        201.31         18.12       166.22 o                         
  -9 -12   4         88.32          8.08       290.09 o                         
  -8 -12   4        332.64        499.16       284.95 o                         
  -7 -12   4        139.21         30.11       226.69 o                         
  -6 -12   4         68.68          0.98       254.84 o                         
  -5 -12   4        180.81        352.03       162.06 o                         
  -4 -12   4        385.01        687.66       223.75 o                         
  -3 -12   4        507.30        578.23       149.58 o                         
  -2 -12   4        849.17        395.11       197.07 o                         
  -1 -12   4        446.13        691.82       183.36 o                         
   0 -12   4        553.05        403.44       169.16 o                         
   1 -12   4        283.83        836.50       216.16 o                         
   2 -12   4         59.97        332.44       148.35 o                         
   3 -12   4        427.94        309.19       148.84 o                         
   4 -12   4        253.19        174.79       129.50 o                         
   5 -12   4        639.39        601.24       151.53 o                         
   6 -12   4        197.62          1.22       125.10 o                         
 -11 -11   4        277.64        123.63       303.07 o                         
 -10 -11   4         98.20        103.80       303.31 o                         
  -9 -11   4        451.97        722.17       284.22 o                         
  -8 -11   4        308.70        723.89       298.42 o                         
  -7 -11   4        318.15        331.95       226.69 o                         
  -6 -11   4        802.46        838.46       227.91 o                         
  -5 -11   4        199.17        364.02       188.74 o                         
  -4 -11   4       1394.43       1682.79       298.42 o                         
  -3 -11   4        841.34        724.83       133.71 o                         
  -2 -11   4        298.15        171.48       140.61 o                         
  -1 -11   4        803.33        973.31       108.42 o                         
   0 -11   4        582.87       1128.79       169.89 o                         
   1 -11   4        550.00        180.91       155.70 o                         
   2 -11   4        428.36        509.93       135.13 o                         
   3 -11   4        874.48        513.60       168.92 o                         
   4 -11   4        706.40        781.91       135.87 o                         
   5 -11   4        859.93        735.15       150.80 o                         
   6 -11   4        167.66        150.55        96.94 o                         
 -11 -10   4         34.37          1.22       185.32 o                         
 -10 -10   4        309.21        198.05       244.80 o                         
  -9 -10   4         38.24        197.31       238.44 o                         
  -8 -10   4         57.32         23.50       199.27 o                         
  -7 -10   4       1214.79       1468.34       226.69 o                         
  -6 -10   4       2518.34       2270.32       241.13 o                         
  -5 -10   4        226.86        248.33        90.10 o                         
  -4 -10   4         90.27        111.95       100.10 o                         
  -3 -10   4        210.55        308.51       115.43 o                         
  -2 -10   4       1363.20       1127.89       104.97 o                         
  -1 -10   4        904.31        764.80        88.14 o                         
   0 -10   4       1963.81       2045.65       172.77 o                         
   1 -10   4       1526.94       1453.16       265.37 o                         
   2 -10   4        311.13        369.41       128.77 o                         
   3 -10   4        493.63        590.96       141.99 o                         
   4 -10   4        966.71        835.52       135.62 o                         
   5 -10   4        980.69        961.35       149.82 o                         
   6 -10   4       1078.92       1082.77       123.87 o                         
   7 -10   4        775.43        610.54       118.00 o                         
 -12  -9   4         49.14        204.66       272.96 o                         
 -11  -9   4         83.41        265.86       186.30 o                         
 -10  -9   4       1221.79       1555.98       299.15 o                         
  -9  -9   4        649.70        469.54       232.32 o                         
  -8  -9   4       1016.06       1209.33       252.64 o                         
  -7  -9   4       3993.93       4450.79       393.40 o                         
  -6  -9   4        315.17       1336.55       762.08 o                         
  -5  -9   4        208.19        127.61        97.55 o                         
  -4  -9   4         10.69         45.64        92.02 o                         
  -3  -9   4        716.92        829.09       352.37 o                         
  -2  -9   4       2127.58       2316.64       205.29 o                         
  -1  -9   4        387.60        461.21        88.33 o                         
   0  -9   4       1562.46       1821.22       388.99 o                         
   1  -9   4       9006.68       9084.62       480.55 o                         
   2  -9   4       1295.50       1450.22       163.77 o                         
   3  -9   4        131.35        191.68       108.69 o                         
   4  -9   4         58.31         75.40        88.13 o                         
   5  -9   4        392.79        336.61        95.23 o                         
   6  -9   4        238.26        127.79        75.15 o                         
   7  -9   4        178.67        279.57        89.84 o                         
 -12  -8   4         48.12         11.51       147.13 o                         
 -11  -8   4        242.64        279.57       247.01 o                         
 -10  -8   4       1894.32       1630.40       246.76 o                         
  -9  -8   4         11.71         93.03       166.47 o                         
  -8  -8   4        834.80       1046.34       114.45 o                         
  -7  -8   4        485.15        281.34       425.10 o                         
  -6  -8   4       2446.46       2449.78       279.69 o                         
  -5  -8   4        967.24       1018.36        99.73 o                         
  -4  -8   4        113.51        252.46        71.88 o                         
  -3  -8   4       3490.24       3821.29       140.49 o                         
  -2  -8   4       2664.23       2862.95       164.96 o                         
  -1  -8   4        148.55         94.17        66.64 o                         
   0  -8   4       1732.29       1815.01       277.12 o                         
   1  -8   4       1008.17       1021.11        88.25 o                         
   2  -8   4       4421.02       4367.15       220.72 o                         
   3  -8   4       1104.80       1215.94       157.90 o                         
   4  -8   4        128.45        343.46       123.14 o                         
   5  -8   4       1180.69       1272.74       136.60 o                         
   6  -8   4        538.63        457.29        95.72 o                         
   7  -8   4        274.43        149.09        68.55 o                         
 -12  -7   4        492.51        353.74       241.38 o                         
 -11  -7   4       1434.73       1380.70       268.31 o                         
 -10  -7   4        663.54       2729.81       675.91 o                         
  -9  -7   4        950.04        972.85       226.93 o                         
  -8  -7   4       3255.81       3181.05       159.76 o                         
  -7  -7   4        157.31         43.81        72.34 o                         
  -6  -7   4       2366.85       2263.73       241.62 o                         
  -5  -7   4       5451.08       5998.13       223.55 o                         
  -4  -7   4       7276.57       7132.94       291.60 o                         
  -3  -7   4      14629.41      15499.41       479.13 o                         
  -2  -7   4       1133.70       1192.96        74.15 o                         
  -1  -7   4       4477.23       4666.07       185.82 o                         
   0  -7   4       4753.59       5052.63       364.39 o                         
   1  -7   4        369.37        458.65       114.08 o                         
   2  -7   4       2542.86       2824.68       165.82 o                         
   3  -7   4       2182.42       2209.61       138.10 o                         
   4  -7   4       4892.38       5196.95       291.32 o                         
   5  -7   4       4012.05       4017.98       269.77 o                         
   6  -7   4         51.32        234.77        82.74 o                         
   7  -7   4       2312.50       2481.34       172.34 o                         
   8  -7   4         58.41         31.33        34.52 o                         
 -12  -6   4         54.85          5.14       127.54 o                         
 -11  -6   4        164.90        138.28       178.46 o                         
 -10  -6   4       1336.81       1531.11       166.08 o                         
  -9  -6   4       1692.08       1895.71       176.56 o                         
  -8  -6   4        347.17        412.51        72.88 o                         
  -7  -6   4       1871.11       1793.32        91.80 o                         
  -6  -6   4       1806.07       1988.12       118.54 o                         
  -5  -6   4       1565.34       1622.53        91.18 o                         
  -4  -6   4       1713.30       2012.99        90.73 o                         
  -3  -6   4        606.17        585.40        63.33 o                         
  -2  -6   4       8743.76       8824.15       248.84 o                         
  -1  -6   4       4678.18       5125.60       274.79 o                         
   0  -6   4       3553.93       4383.98       195.85 o                         
   1  -6   4       3951.20       4073.67       181.56 o                         
   2  -6   4       1280.43       1197.67        79.50 o                         
   3  -6   4       3535.48       3824.20       182.62 o                         
   4  -6   4       6631.95       7252.09       284.67 o                         
   5  -6   4        137.04         59.73        70.01 o                         
   6  -6   4        694.35        539.55        91.07 o                         
   7  -6   4        605.59        551.05        83.97 o                         
   8  -6   4       1704.53       1746.19       125.58 o                         
 -14  -5   4         95.80        293.28       350.80 o                         
 -13  -5   4         23.88        288.38       202.70 o                         
 -12  -5   4       1234.84       1131.66       188.03 o                         
 -11  -5   4       1020.50        775.15       253.62 o                         
 -10  -5   4        364.19        299.70       133.25 o                         
  -9  -5   4       2125.82       1903.89       301.11 o                         
  -8  -5   4       1263.76       1143.42        92.12 o                         
  -7  -5   4         48.57        121.14        46.69 o                         
  -6  -5   4       1163.71        975.97        69.09 o                         
  -5  -5   4       3074.47       3301.95       154.94 o                         
  -4  -5   4      23053.72      23057.63       825.45 o                         
  -3  -5   4       7313.14       7912.33       316.84 o                         
  -2  -5   4       1489.36       1545.79       122.40 o                         
  -1  -5   4       5589.17       6393.89       221.22 o                         
   0  -5   4       2619.15       2781.08       214.20 o                         
   1  -5   4        395.68        469.06        72.68 o                         
   2  -5   4       1074.62       1175.08        83.47 o                         
   3  -5   4      16766.35      17867.97       652.53 o                         
   4  -5   4       5792.61       6305.15       466.84 o                         
   5  -5   4       2342.99       2109.48       163.53 o                         
   6  -5   4        864.78        796.10        99.15 o                         
   7  -5   4         95.04         82.25        70.75 o                         
   8  -5   4         78.85        108.61        46.67 o                         
   9  -5   4        302.95        330.24        56.79 o                         
 -14  -4   4         13.16          4.41       221.55 o                         
 -13  -4   4        185.59         20.32       216.65 o                         
 -12  -4   4         11.74          5.93       137.28 o                         
 -11  -4   4        424.88        343.66       139.13 o                         
 -10  -4   4        776.52        721.59        94.64 o                         
  -9  -4   4       1760.14       1557.99        64.35 o                         
  -8  -4   4       2427.37       2270.95       138.26 o                         
  -7  -4   4        112.64         73.46        54.06 o                         
  -6  -4   4       1973.67       1909.32       108.12 o                         
  -5  -4   4       8484.77       8495.49       385.00 o                         
  -4  -4   4       2876.81       2655.28       114.20 o                         
  -3  -4   4       4872.54       5125.14       393.25 o                         
  -2  -4   4       1425.25       1487.57       158.54 o                         
  -1  -4   4      10811.24       9964.69       336.66 o                         
   0  -4   4       2065.67       2233.21       126.81 o                         
   1  -4   4       2391.69       2532.65       128.64 o                         
   2  -4   4      11214.29      12548.55      1138.83 o                         
   3  -4   4       4703.81       5068.68       509.93 o                         
   4  -4   4       5329.64       5732.12       356.92 o                         
   5  -4   4       1019.02       1118.40       135.87 o                         
   6  -4   4         50.56        107.71        70.75 o                         
   7  -4   4        980.68        701.12       106.00 o                         
   8  -4   4        706.99        411.14       290.95 o                         
   9  -4   4        559.31        652.16        99.15 o                         
  10  -4   4        777.28        648.98        85.93 o                         
 -15  -3   4        125.32        359.62       260.72 o                         
 -14  -3   4        142.42        301.35       213.47 o                         
 -13  -3   4        668.56        638.21       266.10 o                         
 -12  -3   4        413.30        378.66       145.97 o                         
 -11  -3   4        157.43        179.59        52.63 o                         
 -10  -3   4       1262.76       1172.61        68.45 o                         
  -9  -3   4        862.81        756.14        81.39 o                         
  -8  -3   4       3673.69       3210.41       541.08 o                         
  -7  -3   4        548.92        396.09       123.87 o                         
  -6  -3   4          8.59         48.70        36.24 o                         
  -5  -3   4       7912.56       8250.92       222.05 o                         
  -4  -3   4       4759.46       4405.43       286.24 o                         
  -3  -3   4        927.21       1060.07        70.63 o                         
  -2  -3   4      21941.97      20733.89       504.32 o                         
  -1  -3   4       1566.52       1583.38        53.01 o                         
   0  -3   4       9838.51      10473.35       913.37 o                         
   1  -3   4       1413.08       1231.76        97.68 o                         
   2  -3   4       2710.18       2726.68       118.61 o                         
   3  -3   4       6490.64       6908.64       893.54 o                         
   4  -3   4        251.81        213.90        50.17 o                         
   5  -3   4        771.71        708.60       218.37 o                         
   6  -3   4       6148.46       5704.33       388.38 o                         
   7  -3   4       3641.94       3341.58       231.59 o                         
   8  -3   4        462.63        447.89        95.35 o                         
   9  -3   4        372.76        267.82       103.55 o                         
  10  -3   4        119.55        153.49        96.21 o                         
  11  -3   4         40.18          2.69        82.74 o                         
 -15  -2   4        175.03        300.38       330.00 o                         
 -14  -2   4        728.90        217.63       290.34 o                         
 -13  -2   4        197.05        185.07       249.95 o                         
 -12  -2   4       1231.01       1370.57       149.77 o                         
 -11  -2   4        619.85        642.43        71.33 o                         
 -10  -2   4       1059.12        955.14       244.97 o                         
  -9  -2   4       3951.79       3152.93       909.69 o                         
  -8  -2   4        268.68        314.59        65.16 o                         
  -7  -2   4       5227.27       5056.99       249.11 o                         
  -6  -2   4        397.72        424.85       121.43 o                         
  -5  -2   4       1984.33       1883.79        92.61 o                         
  -4  -2   4       6112.69       6067.69       209.50 o                         
  -3  -2   4       1999.84       1942.42        70.40 o                         
  -2  -2   4       5054.11       4224.92       133.19 o                         
  -1  -2   4       7837.98       6755.70       389.67 o                         
   0  -2   4       8794.66       7089.36       316.50 o                         
   1  -2   4       1049.65       1080.72       167.81 o                         
   2  -2   4       1618.72       1694.96       127.42 o                         
   3  -2   4      10019.31       9838.31       324.58 o                         
   4  -2   4        743.69        686.76        63.19 o                         
   5  -2   4       8839.33       9144.42       577.62 o                         
   6  -2   4        410.30        292.79       122.89 o                         
   7  -2   4       2622.68       2415.37       209.06 o                         
   8  -2   4       2654.27       2638.53       146.87 o                         
   9  -2   4        174.51        293.52        96.70 o                         
  10  -2   4        539.98        407.11       109.67 o                         
 -15  -1   4        450.69        524.37       237.95 o                         
 -14  -1   4        172.54         33.29       246.52 o                         
 -13  -1   4        184.65        119.21        99.64 o                         
 -12  -1   4        686.82        609.21        76.71 o                         
 -11  -1   4       3673.58       3937.17       297.02 o                         
 -10  -1   4       1968.41       1948.70       133.26 o                         
  -9  -1   4       2979.24       3129.67       121.86 o                         
  -8  -1   4       4500.03       4373.92       192.43 o                         
  -7  -1   4       7962.27       8177.99       309.29 o                         
  -6  -1   4        747.60        788.92        47.56 o                         
  -5  -1   4       2696.81       2635.23       129.27 o                         
  -4  -1   4      18318.96      16922.82       488.50 o                         
  -3  -1   4      21176.78      19160.07       677.62 o                         
  -2  -1   4       2827.63       2935.83       230.24 o                         
  -1  -1   4       4518.21       4365.76       171.89 o                         
   0  -1   4      12731.83      13240.67       837.23 o                         
   1  -1   4       6023.43       6003.77       171.01 o                         
   2  -1   4      17477.21      16779.27       796.71 o                         
   3  -1   4      13060.10      13819.80       974.77 o                         
   4  -1   4      10269.05      10263.83       958.29 o                         
   5  -1   4        965.74       1212.60       108.98 o                         
   6  -1   4       1397.89       1339.13       107.22 o                         
   7  -1   4        469.27        449.17       113.66 o                         
   8  -1   4       1506.58       1730.21       162.67 o                         
   9  -1   4        470.91        387.54        79.47 o                         
  10  -1   4       2730.94       3145.74       238.19 o                         
  11  -1   4        498.89        375.29       123.14 o                         
  12  -1   4        272.87         96.21       147.86 o                         
 -15   0   4        796.61        517.03       265.12 o                         
 -14   0   4         11.45          0.49       105.56 o                         
 -13   0   4         53.64        205.79       138.31 o                         
 -12   0   4        358.80        249.68        88.23 o                         
 -11   0   4        321.81        270.03        56.49 o                         
 -10   0   4        665.14        577.79        76.11 o                         
  -9   0   4        123.48         55.46        42.01 o                         
  -8   0   4       6490.81       7044.24       245.36 o                         
  -7   0   4         20.48         31.34        32.36 o                         
  -6   0   4      11325.18      12405.73       342.45 o                         
  -5   0   4       8210.65       7401.48       291.32 o                         
  -4   0   4         27.81         19.65        32.27 o                         
  -3   0   4       3257.94       3835.70       133.21 o                         
  -2   0   4        915.34        618.56        64.51 o                         
  -1   0   4        335.90        588.15        53.49 o                         
   0   0   4       4171.51       3012.00       174.59 o                         
   1   0   4      37637.80      32903.28      1245.69 o                         
   2   0   4       6098.14       6607.47       251.81 o                         
   3   0   4       9353.08       8514.48       634.18 o                         
   4   0   4        616.38        790.45        44.22 o                         
   5   0   4       1144.07       1122.01        79.30 o                         
   6   0   4       1990.21       2023.39       172.33 o                         
   7   0   4       1599.99       1659.75        97.42 o                         
   8   0   4       3143.70       3615.66       186.58 o                         
   9   0   4       9105.53       9539.03       412.50 o                         
  10   0   4        204.75         78.09       123.38 o                         
  11   0   4         55.15        179.93       143.46 o                         
  12   0   4         21.30          2.94       141.99 o                         
 -15   1   4        381.73        334.25       256.43 o                         
 -14   1   4        160.51         43.90       100.81 o                         
 -13   1   4        211.28        338.40       253.50 o                         
 -12   1   4        620.41        816.55       224.61 o                         
 -11   1   4       3409.83       3573.87       234.27 o                         
 -10   1   4       1902.69       1963.41       125.79 o                         
  -9   1   4       2921.53       3162.00       140.60 o                         
  -8   1   4       4948.81       5127.66       161.41 o                         
  -7   1   4       7514.31       8272.55       235.71 o                         
  -6   1   4        684.74        807.65        66.71 o                         
  -5   1   4       2797.10       2886.13       117.85 o                         
  -4   1   4      17153.17      15694.97       938.06 o                         
  -3   1   4      19727.41      18465.41       939.19 o                         
  -2   1   4       2553.71       2659.04       106.86 o                         
  -1   1   4       4461.44       4675.00       282.87 o                         
   0   1   4      11771.29      12173.36       563.42 o                         
   1   1   4       6009.73       6206.48       176.87 o                         
   2   1   4      17150.65      16343.61       415.87 o                         
   3   1   4      12282.00      13125.01       399.25 o                         
   4   1   4       8869.75       8948.11       238.30 o                         
   5   1   4        843.06        750.16        67.19 o                         
   6   1   4       1522.08       1484.05        84.30 o                         
   7   1   4        430.84        483.37        58.19 o                         
   8   1   4       1765.17       1712.65       116.12 o                         
   9   1   4        547.51        482.52       158.14 o                         
  10   1   4       2535.89       2886.49       271.73 o                         
  11   1   4        519.53        301.84       175.52 o                         
  12   1   4        276.64        270.75       175.04 o                         
  13   1   4        203.90        663.42       240.40 o                         
 -15   2   4        162.24        294.45       151.92 o                         
 -14   2   4        684.30        663.30       146.84 o                         
 -13   2   4        206.80         54.23       120.98 o                         
 -12   2   4       1354.81       1570.97       163.87 o                         
 -11   2   4        561.68        507.16       100.36 o                         
 -10   2   4        862.04        904.41        68.68 o                         
  -9   2   4       4011.31       4787.67       155.03 o                         
  -8   2   4        317.23        238.36        45.44 o                         
  -7   2   4       5118.56       5312.38       272.20 o                         
  -6   2   4        586.15        583.43        44.18 o                         
  -5   2   4       1581.96       1617.68        68.74 o                         
  -4   2   4       5611.87       5387.52       193.73 o                         
  -3   2   4       2331.92       2433.86       167.39 o                         
  -2   2   4       4475.20       3635.13       281.89 o                         
  -1   2   4       7819.20       6841.12       207.28 o                         
   0   2   4       9152.71       7589.09       374.55 o                         
   1   2   4       1289.07       1508.37        73.53 o                         
   2   2   4       1503.12       1474.69        82.63 o                         
   3   2   4       9448.17       9381.94       362.43 o                         
   4   2   4        581.39        659.50        68.41 o                         
   5   2   4       9451.92      10082.48       329.38 o                         
   6   2   4        311.67        285.65        49.40 o                         
   7   2   4       2972.75       3024.29       249.56 o                         
   8   2   4       2718.10       2846.08       244.03 o                         
   9   2   4        161.46        156.25        68.74 o                         
  10   2   4        528.09        444.56       166.71 o                         
  11   2   4        209.49        349.58       193.40 o                         
  12   2   4        817.79        951.80       173.57 o                         
  13   2   4        488.90        334.65       218.37 o                         
 -15   3   4        126.63        213.31       160.52 o                         
 -14   3   4        165.63         10.84       145.10 o                         
 -13   3   4        652.14        952.08       533.31 o                         
 -12   3   4        333.40        176.50       147.37 o                         
 -11   3   4        144.95        140.26       109.28 o                         
 -10   3   4       1332.41       1520.04        95.24 o                         
  -9   3   4       1018.85        944.18        73.40 o                         
  -8   3   4       3233.55       3676.10       132.58 o                         
  -7   3   4        440.12        431.73        62.75 o                         
  -6   3   4          2.28          3.09        31.67 o                         
  -5   3   4       8032.60       8617.41       634.43 o                         
  -4   3   4       4704.34       4537.67       237.17 o                         
  -3   3   4        750.08        917.86        56.00 o                         
  -2   3   4      22937.78      21416.80       745.17 o                         
  -1   3   4       1693.09       1767.96        54.37 o                         
   0   3   4       9578.79       9698.85       243.81 o                         
   1   3   4       1475.13       1537.32       129.87 o                         
   2   3   4       2785.72       2793.15       110.57 o                         
   3   3   4       7379.39       7985.39       217.57 o                         
   4   3   4        270.98        291.19        50.01 o                         
   5   3   4        567.51        635.67        39.04 o                         
   6   3   4       5906.02       6227.80       156.62 o                         
   7   3   4       3541.58       3564.39       104.89 o                         
   8   3   4        501.89        488.02        57.20 o                         
   9   3   4        360.05        329.06        79.17 o                         
  10   3   4        125.20        191.19       178.22 o                         
  11   3   4         37.66        324.86       231.10 o                         
  12   3   4        385.31        323.14       210.78 o                         
  13   3   4         32.71         33.29       216.16 o                         
 -14   4   4          7.97         70.28       147.76 o                         
 -13   4   4        193.74        300.96       128.85 o                         
 -12   4   4          9.84         33.90       115.04 o                         
 -11   4   4        480.00        563.46       145.42 o                         
 -10   4   4        976.47       1039.50       126.56 o                         
  -9   4   4       1612.70       1619.63       213.03 o                         
  -8   4   4       2613.52       2841.15       121.51 o                         
  -7   4   4        206.50        304.46       123.60 o                         
  -6   4   4       1752.80       1604.05       100.25 o                         
  -5   4   4       8210.31       8163.99       233.00 o                         
  -4   4   4       2801.63       2766.31       102.65 o                         
  -3   4   4       4992.25       5083.00       247.97 o                         
  -2   4   4       1475.19       1593.75        66.44 o                         
  -1   4   4       9768.86       8979.80       229.46 o                         
   0   4   4       2032.24       2118.94        74.23 o                         
   1   4   4       1939.68       1835.88        63.73 o                         
   2   4   4      11657.01      11945.23       234.25 o                         
   3   4   4       4810.00       4916.34       159.71 o                         
   4   4   4       5640.56       6396.14       147.17 o                         
   5   4   4        978.30       1110.23       117.24 o                         
   6   4   4         27.18         44.41        31.41 o                         
   7   4   4        930.93        882.68        59.77 o                         
   8   4   4        659.34        620.52        58.05 o                         
   9   4   4        496.01        387.82        76.23 o                         
  10   4   4        795.09        854.61       210.29 o                         
  11   4   4        106.02        435.51       209.80 o                         
  12   4   4        119.01        133.17       156.92 o                         
 -14   5   4         95.06         26.48       124.90 o                         
 -13   5   4         24.88        110.10       151.70 o                         
 -12   5   4       1272.42       1033.32       228.65 o                         
 -11   5   4        948.15       1094.52       195.35 o                         
 -10   5   4        370.00        353.58       175.89 o                         
  -9   5   4       2179.75       1865.37       161.16 o                         
  -8   5   4       1272.96       1288.42        56.94 o                         
  -7   5   4         95.19         77.90        33.20 o                         
  -6   5   4       1176.63       1085.93        69.02 o                         
  -5   5   4       2409.99       2476.45       226.77 o                         
  -4   5   4      22024.28      22159.96       653.90 o                         
  -3   5   4       7332.42       7375.85       157.64 o                         
  -2   5   4       1100.38        990.61        48.23 o                         
  -1   5   4       5785.40       6227.50       174.59 o                         
   0   5   4       2602.06       2353.55        72.25 o                         
   1   5   4        430.16        496.65        41.89 o                         
   2   5   4       1069.87       1070.05        65.80 o                         
   3   5   4      17159.01      17571.18       478.65 o                         
   4   5   4       5561.66       5773.13       165.99 o                         
   5   5   4       2662.26       2360.68        84.79 o                         
   6   5   4        810.98        717.75        42.45 o                         
   7   5   4         94.73        176.20        52.08 o                         
   8   5   4        133.92         90.72        41.83 o                         
   9   5   4        325.48        256.35        86.90 o                         
  10   5   4        152.24        515.56       222.53 o                         
  11   5   4        835.73        765.26       260.96 o                         
  12   5   4        119.77        486.67       266.35 o                         
 -14   6   4         64.85        124.71       134.17 o                         
 -13   6   4         70.36          7.34       153.98 o                         
 -12   6   4         48.50         21.54       147.86 o                         
 -11   6   4        173.63        272.47       167.94 o                         
 -10   6   4       1332.48       1168.49       158.22 o                         
  -9   6   4       1608.93       1921.23       156.16 o                         
  -8   6   4        317.88        211.36        45.12 o                         
  -7   6   4       1761.90       1581.94        68.51 o                         
  -6   6   4       1906.74       1771.21        76.20 o                         
  -5   6   4       1666.87       1734.08        69.56 o                         
  -4   6   4       1579.00       1674.60        76.12 o                         
  -3   6   4        483.84        527.36        45.79 o                         
  -2   6   4       8500.97       8328.83       188.23 o                         
  -1   6   4       4457.10       4619.92       121.63 o                         
   0   6   4       2976.11       3274.47       105.15 o                         
   1   6   4       3634.44       3449.45        97.96 o                         
   2   6   4       1184.45       1212.52        74.87 o                         
   3   6   4       3065.09       3178.76       110.64 o                         
   4   6   4       6567.08       6937.30       178.33 o                         
   5   6   4        161.25        110.20        41.41 o                         
   6   6   4        779.63        605.39        70.77 o                         
   7   6   4        639.16        524.03       106.85 o                         
   8   6   4       1723.93       1680.41       795.54 o                         
   9   6   4        352.67        105.51       189.48 o                         
  10   6   4        687.37        629.88       260.72 o                         
  11   6   4        551.16        473.94       272.96 o                         
  12   6   4        581.58       3805.49       919.24 o                         
 -13   7   4        352.21        368.43       354.48 o                         
 -12   7   4        567.48        415.68       234.52 o                         
 -11   7   4       1400.27       1531.01       274.92 o                         
 -10   7   4        607.13        605.16       160.59 o                         
  -9   7   4        756.73        789.49       213.71 o                         
  -8   7   4       2941.74       2799.98       157.95 o                         
  -7   7   4        137.59        164.21        39.66 o                         
  -6   7   4       2571.12       2374.68       111.69 o                         
  -5   7   4       5754.11       6328.13       224.20 o                         
  -4   7   4       7576.69       7272.60       190.68 o                         
  -3   7   4      14896.07      15118.67       361.37 o                         
  -2   7   4        972.03        962.77        62.92 o                         
  -1   7   4       3723.58       3529.75       110.75 o                         
   0   7   4       4131.69       4376.68       116.55 o                         
   1   7   4        475.78        452.24        46.13 o                         
   2   7   4       2434.15       2597.00       166.78 o                         
   3   7   4       2211.44       2209.67        95.54 o                         
   4   7   4       4805.65       4960.16       157.65 o                         
   5   7   4       3993.14       3825.56       159.74 o                         
   6   7   4         56.41          8.67        42.71 o                         
   7   7   4       2236.07       2068.48       336.48 o                         
   8   7   4         42.27          0.73       137.09 o                         
   9   7   4         85.99        280.79       240.89 o                         
  10   7   4        269.38          1.22       233.79 o                         
  11   7   4        146.83         31.09       246.03 o                         
 -13   8   4         93.66        108.94       253.62 o                         
 -12   8   4         64.97        222.77       180.42 o                         
 -11   8   4        324.79         84.46       247.01 o                         
 -10   8   4       1776.48       2165.79       280.30 o                         
  -9   8   4          7.67        108.20       179.69 o                         
  -8   8   4        818.17        750.05        59.89 o                         
  -7   8   4        366.47        231.48        60.96 o                         
  -6   8   4       2537.60       2196.87       115.81 o                         
  -5   8   4        836.35        737.19       105.57 o                         
  -4   8   4         84.47         94.29        45.23 o                         
  -3   8   4       3312.43       3312.07       125.31 o                         
  -2   8   4       2601.14       2373.46       118.45 o                         
  -1   8   4         64.33         27.83        51.09 o                         
   0   8   4       1910.80       1568.02       180.99 o                         
   1   8   4        982.84       1047.99       124.12 o                         
   2   8   4       4450.24       4014.25       247.99 o                         
   3   8   4       1156.18       1030.21        91.59 o                         
   4   8   4        176.98        148.74        56.13 o                         
   5   8   4       1076.68       1053.76       100.43 o                         
   6   8   4        612.77        632.24       298.75 o                         
   7   8   4        218.44        367.70       163.28 o                         
   8   8   4        888.41        627.43       260.47 o                         
   9   8   4        966.48        849.47       279.08 o                         
  10   8   4        323.26        451.91       194.13 o                         
  11   8   4         34.27        153.98       238.68 o                         
 -12   9   4         35.73          1.71       266.10 o                         
 -11   9   4         85.84         56.55       159.61 o                         
 -10   9   4       1197.26       1092.07       259.25 o                         
  -9   9   4        603.54        288.13       205.88 o                         
  -8   9   4       1161.54       1181.43       186.05 o                         
  -7   9   4       4097.91       3807.74       324.29 o                         
  -6   9   4        242.54        207.16        69.31 o                         
  -5   9   4        325.20        308.25       100.91 o                         
  -4   9   4         11.11         77.61        85.68 o                         
  -3   9   4        792.81        737.33       150.65 o                         
  -2   9   4       1967.86       2109.70       124.15 o                         
  -1   9   4        332.81        285.83        76.59 o                         
   0   9   4       1651.62       1683.72       116.27 o                         
   1   9   4       9074.41       8981.16       412.01 o                         
   2   9   4       1099.64       1159.73       201.84 o                         
   3   9   4         95.65         93.30        82.63 o                         
   4   9   4         80.82         57.44        74.17 o                         
   5   9   4        413.72        361.60       197.80 o                         
   6   9   4        244.72         64.14       130.97 o                         
   7   9   4        177.28        249.46       240.89 o                         
   8   9   4       1070.00       1242.87       252.88 o                         
   9   9   4       1087.98       1009.08       239.17 o                         
  10   9   4          8.21        166.22       206.13 o                         
 -11  10   4         18.82         25.46       238.44 o                         
 -10  10   4        315.17         22.28       244.80 o                         
  -9  10   4         58.55         77.85       225.22 o                         
  -8  10   4         51.75        157.90       132.68 o                         
  -7  10   4       1245.84       1362.34       220.08 o                         
  -6  10   4       2424.97       2117.93       157.75 o                         
  -5  10   4        324.54        295.38        82.64 o                         
  -4  10   4         70.88         68.22        96.49 o                         
  -3  10   4        266.04        199.08       103.06 o                         
  -2  10   4       1495.00       1367.82       260.23 o                         
  -1  10   4        822.97        761.35        97.81 o                         
   0  10   4       2090.34       2178.88       142.47 o                         
   1  10   4       1720.04       1489.75       126.02 o                         
   2  10   4        283.92        248.04       103.35 o                         
   3  10   4        626.88       1087.50       274.55 o                         
   4  10   4        976.46        801.13       129.01 o                         
   5  10   4        957.82        967.96       229.87 o                         
   6  10   4       1211.33       1151.07       208.82 o                         
   7  10   4        782.50        516.78       266.10 o                         
   8  10   4        360.40        356.44       245.54 o                         
   9  10   4         31.82         10.28       193.15 o                         
 -11  11   4        271.50        634.78       382.14 o                         
 -10  11   4         97.45        175.52       316.53 o                         
  -9  11   4        441.61        587.78       277.61 o                         
  -8  11   4        294.46        114.32       218.86 o                         
  -7  11   4        315.68        253.13       200.01 o                         
  -6  11   4        859.55       1055.11       214.45 o                         
  -5  11   4        226.92         47.19       117.11 o                         
  -4  11   4       1355.28       1328.86       374.80 o                         
  -3  11   4        779.20        617.19       136.82 o                         
  -2  11   4        350.08        378.86       125.74 o                         
  -1  11   4        825.81        667.53       118.72 o                         
   0  11   4        623.48        428.15       276.26 o                         
   1  11   4        495.78        543.74       105.11 o                         
   2  11   4        371.08        383.36       141.74 o                         
   3  11   4        822.77        766.16       286.91 o                         
   4  11   4        668.08        591.45       230.36 o                         
   5  11   4        813.24        220.57       183.36 o                         
   6  11   4        105.78        203.68       201.72 o                         
   7  11   4        112.46          0.00       284.71 o                         
   8  11   4          2.54         86.66       231.83 o                         
  -9  12   4        129.31        520.70       309.92 o                         
  -8  12   4        325.45        371.86       284.95 o                         
  -7  12   4        148.54         30.11       220.08 o                         
  -6  12   4         55.76        278.34       248.23 o                         
  -5  12   4        227.93        232.32       155.21 o                         
  -4  12   4        324.59        388.26       169.06 o                         
  -3  12   4        605.69        559.73       114.58 o                         
  -2  12   4        912.64        806.21       153.66 o                         
  -1  12   4        431.01        399.23       180.27 o                         
   0  12   4        469.49        293.99       187.77 o                         
   1  12   4        280.00         50.99       141.50 o                         
   2  12   4         88.63        137.01        86.63 o                         
   3  12   4        451.61        601.00       224.00 o                         
   4  12   4        290.60        350.07       210.04 o                         
   5  12   4        700.32        622.29       222.04 o                         
   6  12   4        221.59         38.19       292.05 o                         
   7  12   4        128.80        185.81       206.37 o                         
  -8  13   4        772.81        592.43       344.44 o                         
  -7  13   4        341.33        845.55       340.03 o                         
  -6  13   4         60.32         54.35       181.16 o                         
  -5  13   4        246.67        359.37       242.85 o                         
  -4  13   4        181.63          0.49       149.09 o                         
  -3  13   4        347.09        319.71       217.14 o                         
  -2  13   4        487.12        462.95       146.32 o                         
  -1  13   4        189.99        142.53       113.98 o                         
   0  13   4       1009.33        873.08       183.54 o                         
   1  13   4        572.69        615.40       213.55 o                         
   2  13   4        332.86        278.83       256.31 o                         
   3  13   4        323.48        400.50       262.43 o                         
   4  13   4         97.78          1.96       287.65 o                         
   5  13   4        183.33         21.54       273.45 o                         
   6  13   4        182.09        432.81       375.53 o                         
  -6  14   4        100.21        301.60       315.31 o                         
  -5  14   4         56.58         13.71       269.77 o                         
  -4  14   4        269.72          2.45       277.36 o                         
  -3  14   4        209.99        301.84       176.01 o                         
  -2  14   4         37.23         26.19       223.26 o                         
  -1  14   4        291.90        182.13       174.91 o                         
   0  14   4        178.59        147.37       267.82 o                         
   1  14   4         85.82          0.24       169.89 o                         
   2  14   4         53.97        306.50       359.37 o                         
   3  14   4        259.37         41.62       326.57 o                         
   4  14   4        218.24        520.45       319.23 o                         
  -3  15   4         85.92          7.10       290.09 o                         
  -2  15   4        293.86        349.09       350.32 o                         
   1  15   4         32.28        292.30       331.22 o                         
  -6 -14   5        122.74        146.39       335.63 o                         
  -5 -14   5         66.77         25.21       195.84 o                         
  -4 -14   5        210.53        248.48       264.14 o                         
  -3 -14   5        207.09        320.45       393.40 o                         
  -2 -14   5         59.03        273.94       169.40 o                         
  -1 -14   5        264.51        428.41       175.77 o                         
   0 -14   5        458.32        711.89       276.87 o                         
   1 -14   5        187.14        229.63       223.02 o                         
   2 -14   5          9.75          4.90       244.31 o                         
   3 -14   5         94.39          4.90       164.26 o                         
  -8 -13   5        130.29        871.75       284.46 o                         
  -7 -13   5        414.50        215.43       213.22 o                         
  -6 -13   5        111.28        389.48       248.23 o                         
  -5 -13   5        208.52        525.35       236.24 o                         
  -4 -13   5        153.46        284.46       176.26 o                         
  -3 -13   5         75.76          6.85       203.92 o                         
  -2 -13   5        276.78         24.48       210.78 o                         
  -1 -13   5        156.01         50.43       217.14 o                         
   0 -13   5         29.17        116.77       196.33 o                         
   1 -13   5        480.50        228.89       182.62 o                         
   2 -13   5        274.95        659.99       182.87 o                         
   3 -13   5        188.33        115.79       163.53 o                         
   4 -13   5        406.12        220.32       165.24 o                         
   5 -13   5        151.61         25.70       153.00 o                         
  -9 -12   5        138.30          5.63       309.43 o                         
  -8 -12   5        342.55          7.34       264.63 o                         
  -7 -12   5        146.86         28.89       246.52 o                         
  -6 -12   5          2.62         21.54       160.84 o                         
  -5 -12   5        518.33        438.69       168.67 o                         
  -4 -12   5        369.94        588.51       217.14 o                         
  -3 -12   5        160.58        537.10       176.99 o                         
  -2 -12   5        168.60        163.77       177.24 o                         
  -1 -12   5        540.44        289.11       183.85 o                         
   0 -12   5        442.86         46.02       176.75 o                         
   1 -12   5        108.58        135.13       176.26 o                         
   2 -12   5        213.17        187.77       155.94 o                         
   3 -12   5         46.04         63.89       135.87 o                         
   4 -12   5        147.77         86.42       129.99 o                         
   5 -12   5        117.55        192.91       124.61 o                         
   6 -12   5        176.90        141.99       153.49 o                         
 -10 -11   5         18.27         66.10       282.75 o                         
  -9 -11   5        579.27        567.46       257.04 o                         
  -8 -11   5        133.12         34.76       238.19 o                         
  -7 -11   5        938.39       1201.99       299.40 o                         
  -6 -11   5        164.11          1.71       180.91 o                         
  -5 -11   5        481.88        548.85       202.21 o                         
  -4 -11   5        576.83        652.65       224.00 o                         
  -3 -11   5        482.22        319.96       163.53 o                         
  -2 -11   5        585.16        504.51       150.76 o                         
  -1 -11   5          4.71          5.90       132.18 o                         
   0 -11   5       1035.56       1230.14       198.05 o                         
   1 -11   5        178.53          4.65       156.67 o                         
   2 -11   5        589.39        568.68       156.43 o                         
   3 -11   5        696.08        797.08       156.43 o                         
   4 -11   5        537.66        320.69       150.07 o                         
   5 -11   5        155.74        270.02       151.29 o                         
   6 -11   5         31.00         36.23       111.14 o                         
 -11 -10   5         57.85         29.13       184.83 o                         
 -10 -10   5        211.85        571.13       263.90 o                         
  -9 -10   5        197.74       5393.53      1056.82 o                         
  -8 -10   5        435.29        295.23       198.54 o                         
  -7 -10   5        419.74        434.53       179.69 o                         
  -6 -10   5        165.48        323.63       147.13 o                         
  -5 -10   5       1986.78       1981.94       209.06 o                         
  -4 -10   5       1757.02       1786.17       284.22 o                         
  -3 -10   5        348.63        266.94       104.97 o                         
  -2 -10   5        540.81        336.66       120.08 o                         
  -1 -10   5       1287.81       1277.05       145.67 o                         
   0 -10   5        148.82        189.59       171.49 o                         
   1 -10   5         41.59          7.59       130.24 o                         
   2 -10   5       1308.24       1472.50       205.15 o                         
   3 -10   5       1417.85       1298.93       157.16 o                         
   4 -10   5         16.37          3.67       109.18 o                         
   5 -10   5        412.77        485.69       143.95 o                         
   6 -10   5         62.66        192.66       131.22 o                         
 -12  -9   5         13.86          0.98       285.69 o                         
 -11  -9   5         61.06         35.99       185.56 o                         
 -10  -9   5        290.13        474.68       264.88 o                         
  -9  -9   5        447.60        293.28       198.54 o                         
  -8  -9   5        330.37        193.40       192.17 o                         
  -7  -9   5        156.14         16.89       166.22 o                         
  -6  -9   5       1590.09       1703.23       125.87 o                         
  -5  -9   5       2731.69       3002.61       376.63 o                         
  -4  -9   5        246.68        192.08        87.41 o                         
  -3  -9   5        199.33        266.17        98.19 o                         
  -2  -9   5       2306.14       2139.58       150.77 o                         
  -1  -9   5       1629.08       1942.19       140.87 o                         
   0  -9   5        538.51        544.78       114.94 o                         
   1  -9   5       1897.83       1966.90       143.13 o                         
   2  -9   5       3734.47       3636.33       283.24 o                         
   3  -9   5        784.62        822.05       137.58 o                         
   4  -9   5        196.88        293.28       116.77 o                         
   5  -9   5       1358.27       1338.35       151.29 o                         
   6  -9   5       1259.12       1245.57       152.02 o                         
   7  -9   5        239.77        323.88       111.14 o                         
 -12  -8   5         25.86         29.13       166.71 o                         
 -11  -8   5        963.23       1203.70       299.64 o                         
 -10  -8   5       1148.35       1213.25       318.98 o                         
  -9  -8   5        109.41         91.31       145.90 o                         
  -8  -8   5        308.74        592.74        72.72 o                         
  -7  -8   5        205.64        193.37       102.21 o                         
  -6  -8   5       4003.03       4202.06       231.35 o                         
  -5  -8   5        405.14        255.69        85.86 o                         
  -4  -8   5        530.04        476.76        70.84 o                         
  -3  -8   5       1458.80       1485.61       150.69 o                         
  -2  -8   5        538.98        829.85       159.00 o                         
  -1  -8   5       1079.73       1126.61       140.64 o                         
   0  -8   5       2109.13       2175.94       162.63 o                         
   1  -8   5       5397.21       5999.54       289.01 o                         
   2  -8   5       2867.50       3136.44       279.08 o                         
   3  -8   5       5262.64       5539.19       417.64 o                         
   4  -8   5        873.09        801.00       152.76 o                         
   5  -8   5          9.04         77.60        96.94 o                         
   6  -8   5       1514.88       1301.38       180.42 o                         
   7  -8   5        934.42        594.63       118.24 o                         
 -12  -7   5        544.82        992.93       267.82 o                         
 -11  -7   5        573.05        849.47       220.57 o                         
 -10  -7   5        112.59        102.57       273.20 o                         
  -9  -7   5        286.84        211.46        65.31 o                         
  -8  -7   5        439.55        332.63        72.66 o                         
  -7  -7   5       2972.87       3285.69       229.63 o                         
  -6  -7   5       2470.97       2558.01       169.35 o                         
  -5  -7   5        553.90        629.02       182.31 o                         
  -4  -7   5       6809.69       7236.08       382.19 o                         
  -3  -7   5        975.64        982.81        99.27 o                         
  -2  -7   5       3434.29       3547.39       192.05 o                         
  -1  -7   5       4226.37       4777.77       209.93 o                         
   0  -7   5       3029.43       3264.25       168.96 o                         
   1  -7   5       3379.51       3166.54       153.58 o                         
   2  -7   5       2748.47       3044.50       173.87 o                         
   3  -7   5       1214.32        959.39       154.72 o                         
   4  -7   5       7141.86       7371.80       449.95 o                         
   5  -7   5        646.03        520.94       126.07 o                         
   6  -7   5        884.26        987.54       140.27 o                         
   7  -7   5        551.08        477.37       119.46 o                         
   8  -7   5        523.66        662.69        98.41 o                         
 -13  -6   5         19.70         25.70       188.50 o                         
 -12  -6   5        523.21        618.35       244.44 o                         
 -11  -6   5         79.05        227.58       141.35 o                         
 -10  -6   5        276.76        264.75       143.51 o                         
  -9  -6   5       1665.91       1606.29        76.32 o                         
  -8  -6   5       1464.28        857.75       222.39 o                         
  -7  -6   5       2739.62       2565.93       374.97 o                         
  -6  -6   5       1446.94       1355.67       103.85 o                         
  -5  -6   5       2124.03       2045.09       121.02 o                         
  -4  -6   5        509.69        555.73        74.68 o                         
  -3  -6   5       8590.29       9138.53       537.59 o                         
  -2  -6   5       5560.80       6569.16       248.58 o                         
  -1  -6   5       8481.70       8951.69       342.97 o                         
   0  -6   5       1134.75       1310.23       111.30 o                         
   1  -6   5       1375.25       1595.84       142.72 o                         
   2  -6   5        780.00        935.29       114.94 o                         
   3  -6   5        857.31       1045.39       208.45 o                         
   4  -6   5       2633.28       2593.95       184.34 o                         
   5  -6   5      11300.95      11199.56       644.82 o                         
   6  -6   5       2217.01       2516.35       184.09 o                         
   7  -6   5       1027.29        774.32       113.34 o                         
   8  -6   5        360.95        271.73        99.64 o                         
 -14  -5   5          7.85          2.94       365.98 o                         
 -13  -5   5        123.72        493.28       224.73 o                         
 -12  -5   5        118.16        157.36       141.57 o                         
 -11  -5   5        273.23        510.05       410.66 o                         
 -10  -5   5        235.07        342.16       181.62 o                         
  -9  -5   5       1328.03       1274.63        86.11 o                         
  -8  -5   5       3644.86       2029.45      1299.71 o                         
  -7  -5   5       2252.62       2355.32       348.18 o                         
  -6  -5   5       1395.22       1349.04        77.66 o                         
  -5  -5   5        195.89        219.82        58.50 o                         
  -4  -5   5        174.32        159.82        51.20 o                         
  -3  -5   5        799.89        746.37        57.16 o                         
  -2  -5   5      10692.14      11808.45       324.22 o                         
  -1  -5   5       5341.18       5587.45       296.58 o                         
   0  -5   5      17265.72      18438.60       773.58 o                         
   1  -5   5       1414.59       1679.97       270.63 o                         
   2  -5   5       1952.47       1917.42       147.49 o                         
   3  -5   5        469.70        545.14        82.44 o                         
   4  -5   5         94.04         70.54        77.11 o                         
   5  -5   5        668.76        507.48        99.15 o                         
   6  -5   5       6430.43       6324.77       376.02 o                         
   7  -5   5       2816.13       2210.34       233.30 o                         
   8  -5   5       2780.55       2068.84       226.93 o                         
   9  -5   5       1470.78       1391.96       157.16 o                         
 -15  -4   5        140.22        402.21       382.38 o                         
 -14  -4   5        109.96         18.12       329.26 o                         
 -13  -4   5         68.91        163.28       224.00 o                         
 -12  -4   5        398.57        147.35       130.82 o                         
 -11  -4   5       1002.83       1354.46       155.53 o                         
 -10  -4   5       4128.63       4309.44       180.91 o                         
  -9  -4   5        484.32        543.23        74.45 o                         
  -8  -4   5        393.37        193.26       142.27 o                         
  -7  -4   5       8462.82       7259.89       355.85 o                         
  -6  -4   5       3591.44       3863.93       354.27 o                         
  -5  -4   5       3128.24       2812.88       115.41 o                         
  -4  -4   5       1584.87       1538.91       186.62 o                         
  -3  -4   5       4291.44       3815.69       251.96 o                         
  -2  -4   5       3364.96       3573.85       198.39 o                         
  -1  -4   5       7605.92       8065.05       334.28 o                         
   0  -4   5       2477.85       2460.67       137.09 o                         
   1  -4   5      23789.43      24679.96      1408.36 o                         
   2  -4   5       4361.40       4736.85       874.81 o                         
   3  -4   5       1176.86       1220.14       139.66 o                         
   4  -4   5        716.72        815.35       114.45 o                         
   5  -4   5       1517.43       1533.46       148.11 o                         
   6  -4   5         73.98         92.05        83.97 o                         
   7  -4   5       2459.34       2557.72       210.04 o                         
   8  -4   5       1354.20       1048.01       160.10 o                         
   9  -4   5       1176.19       1027.20       153.49 o                         
  10  -4   5         34.25         66.83        91.07 o                         
 -15  -3   5         33.70        117.75       310.66 o                         
 -14  -3   5         96.40         35.25       213.71 o                         
 -13  -3   5        399.00        401.72       265.86 o                         
 -12  -3   5        570.29        505.23        73.96 o                         
 -11  -3   5       1988.47       1853.56       120.41 o                         
 -10  -3   5        629.73        586.17       178.34 o                         
  -9  -3   5        158.97        124.43        57.35 o                         
  -8  -3   5       1820.06       1850.81        77.19 o                         
  -7  -3   5        252.23        184.46        63.34 o                         
  -6  -3   5       3741.44       3872.14       134.73 o                         
  -5  -3   5       4909.74       5240.82       157.10 o                         
  -4  -3   5       5921.31       5294.06       191.66 o                         
  -3  -3   5       4386.35       4038.07       134.84 o                         
  -2  -3   5       2829.14       2757.67       217.83 o                         
  -1  -3   5       5559.19       5840.24       158.52 o                         
   0  -3   5       9118.41       8688.35       572.56 o                         
   1  -3   5       2151.37       2061.86       119.43 o                         
   2  -3   5      11851.28      11952.95       625.72 o                         
   3  -3   5       1480.89       1498.73        94.74 o                         
   4  -3   5       1141.25       1162.53        87.87 o                         
   5  -3   5       3346.98       3535.98       425.10 o                         
   6  -3   5       4072.29       3653.46       266.84 o                         
   7  -3   5       2141.35       1926.37       174.30 o                         
   8  -3   5       1097.98       1052.82       105.61 o                         
   9  -3   5        153.85         79.81       116.53 o                         
  10  -3   5       1072.00        988.03       143.21 o                         
 -15  -2   5         14.31          5.63       309.43 o                         
 -14  -2   5        469.02        284.22       247.99 o                         
 -13  -2   5       1433.19       1183.11       315.55 o                         
 -12  -2   5       1330.41       1198.80       229.13 o                         
 -11  -2   5       1186.94       1005.30       251.12 o                         
 -10  -2   5         58.81         94.61        90.56 o                         
  -9  -2   5        207.84        256.66        65.01 o                         
  -8  -2   5        262.37        324.55        53.29 o                         
  -7  -2   5        365.63        306.59        42.20 o                         
  -6  -2   5       8175.66       8282.27       230.75 o                         
  -5  -2   5       9222.63       8249.05       200.56 o                         
  -4  -2   5       8933.61       8788.53       258.99 o                         
  -3  -2   5      18059.06      17626.28       696.71 o                         
  -2  -2   5       5778.92       5816.13       291.00 o                         
  -1  -2   5       1878.49       1568.72        55.68 o                         
   0  -2   5         45.26         66.00        27.46 o                         
   1  -2   5       3157.89       3665.73       238.20 o                         
   2  -2   5       9440.86       9978.13       983.99 o                         
   3  -2   5       1701.96       1552.80       223.26 o                         
   4  -2   5       8825.53       9084.60       965.39 o                         
   5  -2   5       4380.09       4334.30       429.63 o                         
   6  -2   5        538.96        484.22       112.12 o                         
   7  -2   5        420.25        365.25       104.78 o                         
   8  -2   5        271.04        220.23        70.79 o                         
   9  -2   5        541.19        595.85       117.26 o                         
  11  -2   5        110.33         45.29       121.18 o                         
 -15  -1   5        279.69        979.22       371.61 o                         
 -14  -1   5        405.14        417.84        92.29 o                         
 -13  -1   5        332.98        345.99       111.88 o                         
 -12  -1   5        310.39        235.97        83.33 o                         
 -11  -1   5        708.95        726.97        78.01 o                         
 -10  -1   5       2205.63       2050.97       105.48 o                         
  -9  -1   5        411.59        453.99        67.76 o                         
  -8  -1   5       3257.74       3322.70       120.37 o                         
  -7  -1   5      10597.21      10567.41       261.72 o                         
  -6  -1   5       5954.91       5577.83       302.98 o                         
  -5  -1   5       2104.33       2097.14       110.74 o                         
  -4  -1   5       4098.93       3843.23       252.88 o                         
  -3  -1   5       4755.32       4909.28       241.13 o                         
  -2  -1   5       2200.20       2272.92       100.70 o                         
  -1  -1   5       7379.87       7052.04       241.62 o                         
   0  -1   5       8632.55       8075.63       315.31 o                         
   1  -1   5      19004.26      19789.37      1346.06 o                         
   2  -1   5        396.18        506.88        71.53 o                         
   3  -1   5       1963.03       1857.14        64.64 o                         
   4  -1   5       4761.83       4812.53       223.20 o                         
   5  -1   5        838.03        870.07        68.03 o                         
   6  -1   5        382.36        409.99        71.46 o                         
   7  -1   5        213.32        239.02        98.90 o                         
   8  -1   5        707.62        755.01       104.60 o                         
   9  -1   5        659.34        653.14       180.18 o                         
  10  -1   5        273.96        249.95       123.87 o                         
  11  -1   5        539.37        319.96       149.58 o                         
  12  -1   5        443.09        442.36       153.98 o                         
 -15   0   5          1.60        148.84       224.00 o                         
 -14   0   5         20.03         87.89       131.70 o                         
 -13   0   5        121.51        163.58        90.13 o                         
 -12   0   5        723.23        849.74       201.60 o                         
 -11   0   5       1265.18       1243.55       129.29 o                         
 -10   0   5       1799.46       2126.41       209.01 o                         
  -9   0   5       2993.44       3095.78       221.76 o                         
  -8   0   5        623.42        694.12        53.52 o                         
  -7   0   5       1013.48        943.63        70.87 o                         
  -6   0   5       1786.13       1734.32       101.41 o                         
  -5   0   5        532.48        465.75        57.33 o                         
  -4   0   5       3377.06       2862.30       118.73 o                         
  -3   0   5       3302.24       3290.89       154.17 o                         
  -2   0   5      12580.45      11720.08       532.33 o                         
  -1   0   5       3740.06       4337.07       242.23 o                         
   0   0   5      11774.78      10598.90       433.30 o                         
   1   0   5       1266.33        931.00        95.84 o                         
   2   0   5       1295.78       1234.58        69.07 o                         
   3   0   5       2346.91       2326.85       148.40 o                         
   4   0   5          3.25         22.22        43.66 o                         
   5   0   5       1558.69       1682.23       108.55 o                         
   6   0   5       1845.08       1554.78        96.01 o                         
   7   0   5        715.69        812.52       128.72 o                         
   8   0   5       1875.33       2011.28       209.55 o                         
   9   0   5         15.15          0.49       117.02 o                         
  10   0   5        835.12        861.96       178.95 o                         
  11   0   5       1455.59       1407.14       205.88 o                         
  12   0   5          5.94         36.97       175.28 o                         
 -15   1   5        250.55        289.36       140.10 o                         
 -14   1   5        422.47        433.02       246.89 o                         
 -13   1   5        305.98        424.86       122.70 o                         
 -12   1   5        251.72        201.92       102.74 o                         
 -11   1   5        539.43        589.99        71.43 o                         
 -10   1   5       2144.62       2241.11       207.00 o                         
  -9   1   5        343.09        482.71        92.66 o                         
  -8   1   5       3313.88       3531.23       151.24 o                         
  -7   1   5      10450.87      10535.67       291.25 o                         
  -6   1   5       5736.05       5382.29       324.46 o                         
  -5   1   5       2317.35       2165.37        96.02 o                         
  -4   1   5       3934.05       3794.59       368.80 o                         
  -3   1   5       5058.22       5005.17       242.60 o                         
  -2   1   5       2169.63       2318.43        90.37 o                         
  -1   1   5       7142.64       6573.75       216.69 o                         
   0   1   5       8573.01       7964.56       411.39 o                         
   1   1   5      19436.05      20041.53      1075.79 o                         
   2   1   5        412.77        472.28        51.53 o                         
   3   1   5       1929.09       1842.84        77.70 o                         
   4   1   5       4740.93       4335.43       271.67 o                         
   5   1   5        793.71        906.04        62.92 o                         
   6   1   5        364.19        458.14        56.00 o                         
   7   1   5        227.75        259.86        59.54 o                         
   8   1   5        786.29        788.57       112.72 o                         
   9   1   5        816.85        829.89       135.87 o                         
  10   1   5        224.02        460.97       176.75 o                         
  11   1   5        503.84        434.77       189.97 o                         
  12   1   5        419.01        480.55       229.38 o                         
 -15   2   5         12.32         99.72       147.37 o                         
 -14   2   5        431.01        215.70       170.75 o                         
 -13   2   5       1458.66       1338.10       169.04 o                         
 -12   2   5       1310.00       1571.52       147.73 o                         
 -11   2   5       1275.31       1334.86       141.37 o                         
 -10   2   5         29.23         38.70        60.41 o                         
  -9   2   5        178.34        211.49        82.85 o                         
  -8   2   5        287.26        332.58        57.62 o                         
  -7   2   5        336.34        410.54        86.09 o                         
  -6   2   5       7827.32       8082.98       464.21 o                         
  -5   2   5       9681.73       8323.05       209.43 o                         
  -4   2   5       9397.69       8823.92       548.32 o                         
  -3   2   5      18567.95      18019.06      1108.84 o                         
  -2   2   5       5575.97       5984.13       340.89 o                         
  -1   2   5       1896.53       1795.24       165.86 o                         
   0   2   5         59.32         80.27        39.36 o                         
   1   2   5       3165.26       3769.34       182.38 o                         
   2   2   5      10460.69      11150.07       362.60 o                         
   3   2   5       1698.56       1649.98       100.92 o                         
   4   2   5       8415.14       8400.66       345.58 o                         
   5   2   5       4297.23       4110.52       127.50 o                         
   6   2   5        568.92        504.86        77.19 o                         
   7   2   5        334.95        430.05        66.41 o                         
   8   2   5        296.55        466.68        94.97 o                         
   9   2   5        602.85        558.74       116.55 o                         
  11   2   5        103.94         51.16       208.08 o                         
  12   2   5        286.59        421.80       227.67 o                         
 -15   3   5         46.95          2.10       136.69 o                         
 -14   3   5         84.15        212.93       155.81 o                         
 -13   3   5        401.33        514.14       158.69 o                         
 -12   3   5        646.46        542.50       173.32 o                         
 -11   3   5       2149.47       2512.88       394.38 o                         
 -10   3   5        693.78        709.12        65.61 o                         
  -9   3   5        131.25        154.93        50.05 o                         
  -8   3   5       1993.56       2057.77        97.20 o                         
  -7   3   5        295.94        328.11       119.17 o                         
  -6   3   5       4320.63       4785.83       247.05 o                         
  -5   3   5       4997.53       5259.71       300.93 o                         
  -4   3   5       5870.82       5499.46       337.24 o                         
  -3   3   5       4157.83       3519.17       188.59 o                         
  -2   3   5       2316.98       2240.30       157.41 o                         
  -1   3   5       4923.68       4964.71       205.61 o                         
   0   3   5       8438.97       7929.75       615.56 o                         
   1   3   5       2504.75       2298.26       117.17 o                         
   2   3   5      12725.76      12580.61       397.15 o                         
   3   3   5       1693.38       1628.23       102.54 o                         
   4   3   5       1282.68       1421.34        87.10 o                         
   5   3   5       3193.86       3351.42       135.95 o                         
   6   3   5       4021.46       4144.92       167.10 o                         
   7   3   5       2117.35       2064.46       221.05 o                         
   8   3   5        994.86        887.28       146.25 o                         
   9   3   5        144.15         80.79       112.85 o                         
  10   3   5       1222.31       1163.80       186.30 o                         
  11   3   5        213.82        272.47       186.05 o                         
  12   3   5         47.30          0.00       238.44 o                         
 -14   4   5        159.09         82.78       145.55 o                         
 -13   4   5         92.49         93.60       105.62 o                         
 -12   4   5        405.80        411.52       174.55 o                         
 -11   4   5       1070.39       1314.49       169.43 o                         
 -10   4   5       3739.92       4089.09       167.76 o                         
  -9   4   5        353.34        316.65        63.58 o                         
  -8   4   5        387.94        340.28        85.22 o                         
  -7   4   5       8826.23       8461.77       329.67 o                         
  -6   4   5       3298.26       3486.10       320.55 o                         
  -5   4   5       3711.09       3079.82       177.42 o                         
  -4   4   5       1567.05       1360.56        71.48 o                         
  -3   4   5       4048.63       3827.81       100.11 o                         
  -2   4   5       3232.58       3368.83       204.90 o                         
  -1   4   5       8707.64       8553.87       270.77 o                         
   0   4   5       2509.31       2582.94       244.44 o                         
   1   4   5      22489.18      22767.81       628.62 o                         
   2   4   5       4093.76       4502.22       417.46 o                         
   3   4   5       1213.74       1125.30        83.49 o                         
   4   4   5        552.54        524.78        75.25 o                         
   5   4   5       1448.51       1439.34       100.31 o                         
   6   4   5         55.97         92.84        59.50 o                         
   7   4   5       2264.05       2243.57       132.68 o                         
   8   4   5       1361.29       1190.91       165.82 o                         
   9   4   5       1153.65       1314.60       211.27 o                         
  10   4   5         37.61        561.58       270.26 o                         
  11   4   5        149.98         85.68       210.78 o                         
  12   4   5        108.98        110.90       236.48 o                         
 -14   5   5          8.68         15.35       191.43 o                         
 -13   5   5        117.01        129.75       207.59 o                         
 -12   5   5        105.46        114.81       127.54 o                         
 -11   5   5        302.66        392.91       134.40 o                         
 -10   5   5        253.65        194.41       120.66 o                         
  -9   5   5       1212.89       1222.54       116.21 o                         
  -8   5   5       3812.88       3840.65       198.63 o                         
  -7   5   5       2242.63       2036.84       149.34 o                         
  -6   5   5       1147.53        987.92        85.23 o                         
  -5   5   5        232.67        175.77        55.19 o                         
  -4   5   5        220.92        206.59        43.46 o                         
  -3   5   5        772.18        712.67        51.27 o                         
  -2   5   5      10580.28      10939.90       423.77 o                         
  -1   5   5       6054.51       6019.13       193.35 o                         
   0   5   5      17100.73      17118.12       520.34 o                         
   1   5   5       1112.49       1184.24        61.24 o                         
   2   5   5       1796.87       1743.41        71.37 o                         
   3   5   5        315.82        342.71        85.93 o                         
   4   5   5         58.92        160.34       126.88 o                         
   5   5   5        769.67        874.28        72.60 o                         
   6   5   5       6598.42       6358.79       233.93 o                         
   7   5   5       2636.34       2678.43       253.36 o                         
   8   5   5       2761.92       2351.36       394.75 o                         
   9   5   5       1535.69       1724.40       229.87 o                         
  10   5   5        592.21        893.54       203.19 o                         
  11   5   5        151.24         93.03       150.55 o                         
 -14   6   5        277.82        151.98       158.10 o                         
 -13   6   5         17.85         62.91       241.13 o                         
 -12   6   5        483.16        554.73       221.30 o                         
 -11   6   5         69.91          8.32       214.45 o                         
 -10   6   5        288.27        511.15       187.28 o                         
  -9   6   5       1784.83       1621.59        75.53 o                         
  -8   6   5       1500.96       1479.09       175.22 o                         
  -7   6   5       2591.40       2516.55       141.63 o                         
  -6   6   5       1573.64       1539.48        69.14 o                         
  -5   6   5       2197.00       2102.64        91.45 o                         
  -4   6   5        431.53        406.46        54.41 o                         
  -3   6   5       8428.22       8332.14       235.38 o                         
  -2   6   5       5329.07       5832.00       146.10 o                         
  -1   6   5       8686.88       8999.15       214.60 o                         
   0   6   5       1303.57       1266.25        59.01 o                         
   1   6   5       1689.19       1747.32       101.51 o                         
   2   6   5        832.63        863.26        64.25 o                         
   3   6   5        872.55        906.17        81.75 o                         
   4   6   5       2544.07       2508.70        95.13 o                         
   5   6   5      11622.00      11412.14       371.22 o                         
   6   6   5       2147.27       2067.88        96.90 o                         
   7   6   5        910.35        769.30        71.29 o                         
   8   6   5        389.31        528.04       202.94 o                         
   9   6   5        386.47        607.60       202.70 o                         
  10   6   5        158.83        233.79       234.77 o                         
  11   6   5         81.51         42.84       253.86 o                         
 -13   7   5        217.36        402.46       334.40 o                         
 -12   7   5        518.73        613.48       240.89 o                         
 -11   7   5        556.38        803.20       267.33 o                         
 -10   7   5         87.34         96.21       173.32 o                         
  -9   7   5        297.71        130.13        48.39 o                         
  -8   7   5        344.10        322.27        69.22 o                         
  -7   7   5       3138.16       2836.86       211.00 o                         
  -6   7   5       2469.19       2343.86       115.05 o                         
  -5   7   5        553.89        580.93        59.49 o                         
  -4   7   5       6832.83       7172.61       194.82 o                         
  -3   7   5       1253.73       1365.21        73.53 o                         
  -2   7   5       3249.75       3166.67       103.76 o                         
  -1   7   5       4083.49       4229.72       231.05 o                         
   0   7   5       3041.48       3426.55       117.40 o                         
   1   7   5       3675.12       3691.41       115.06 o                         
   2   7   5       2714.46       2836.46       102.33 o                         
   3   7   5       1064.17       1052.84        72.58 o                         
   4   7   5       7071.73       6844.78       243.04 o                         
   5   7   5        687.46        832.57        91.57 o                         
   6   7   5        860.65        752.71        61.48 o                         
   7   7   5        494.19        259.11        80.05 o                         
   8   7   5        572.78        633.31       260.96 o                         
   9   7   5         50.12          5.14       162.55 o                         
  10   7   5        440.87        671.74       220.81 o                         
  11   7   5        364.43        512.38       284.95 o                         
 -13   8   5         13.24          3.67       246.76 o                         
 -12   8   5         42.76          1.22       160.10 o                         
 -11   8   5        938.72       1136.14       253.13 o                         
 -10   8   5       1161.34       1405.42       285.69 o                         
  -9   8   5         76.41        131.46       145.90 o                         
  -8   8   5        306.10        230.86        77.44 o                         
  -7   8   5        155.04        112.20        62.28 o                         
  -6   8   5       3711.35       3584.95       158.60 o                         
  -5   8   5        354.33        299.29        68.02 o                         
  -4   8   5        624.65        432.25       118.72 o                         
  -3   8   5       1355.66       1292.33        91.31 o                         
  -2   8   5        464.98        484.93       119.61 o                         
  -1   8   5       1064.28       1063.15        89.07 o                         
   0   8   5       2202.54       2034.14       125.75 o                         
   1   8   5       5597.83       5805.29       207.48 o                         
   2   8   5       2716.41       2991.73       139.16 o                         
   3   8   5       5214.89       5523.95       200.84 o                         
   4   8   5        947.97       1313.70       482.02 o                         
   5   8   5         22.31         58.00        80.94 o                         
   6   8   5       1680.48       1538.60       229.14 o                         
   7   8   5        914.80       1178.24       254.11 o                         
   8   8   5        190.77        302.33       188.25 o                         
   9   8   5       1132.82        866.36       323.88 o                         
  10   8   5        113.03          0.24       284.22 o                         
 -12   9   5         12.17          0.98       252.39 o                         
 -11   9   5         43.95        112.61       172.34 o                         
 -10   9   5        357.16        364.51       244.80 o                         
  -9   9   5        356.68        174.55       205.15 o                         
  -8   9   5        317.02        235.99       152.51 o                         
  -7   9   5        128.40        198.70       120.93 o                         
  -6   9   5       1323.06       1474.61       173.57 o                         
  -5   9   5       2612.02       2759.25       196.95 o                         
  -4   9   5        238.22        271.21       138.93 o                         
  -3   9   5        204.08         62.21        77.95 o                         
  -2   9   5       2379.70       2337.82       237.11 o                         
  -1   9   5       1611.85       1662.83       128.48 o                         
   0   9   5        631.60        615.79        93.34 o                         
   1   9   5       1728.16       1468.11       112.76 o                         
   2   9   5       3768.72       3604.89       195.98 o                         
   3   9   5        664.09        923.29       170.42 o                         
   4   9   5        153.59        102.62        86.05 o                         
   5   9   5       1489.76       1309.95       249.21 o                         
   6   9   5       1272.66       1492.57       273.94 o                         
   7   9   5        275.80        184.83       181.64 o                         
   8   9   5        990.79        695.73       277.85 o                         
   9   9   5        424.61        393.65       264.14 o                         
 -11  10   5         68.22          3.18       231.10 o                         
 -10  10   5        204.41        480.06       277.12 o                         
  -9  10   5        178.06         27.66       231.10 o                         
  -8  10   5        499.84        398.79       165.49 o                         
  -7  10   5        404.03        398.30       172.83 o                         
  -6  10   5        145.84         60.01        84.20 o                         
  -5  10   5       1990.26       1997.90       181.52 o                         
  -4  10   5       1886.03       1534.68       131.73 o                         
  -3  10   5        334.80        357.32       103.05 o                         
  -2  10   5        516.60        421.12       102.46 o                         
  -1  10   5       1236.84       1089.84       111.64 o                         
   0  10   5        147.67         45.07        60.43 o                         
   1  10   5         45.89        103.25        83.10 o                         
   2  10   5       1224.03       1166.02       105.70 o                         
   3  10   5       1525.26       1519.93       120.45 o                         
   4  10   5         21.69        246.03       157.65 o                         
   5  10   5        333.46        504.05       196.09 o                         
   6  10   5         86.77        388.99       292.30 o                         
   7  10   5        198.39         30.85       200.25 o                         
   8  10   5        217.79        197.56       347.62 o                         
   9  10   5        289.58        396.34       230.85 o                         
 -10  11   5         26.66         24.97       328.77 o                         
  -9  11   5        598.79       1155.48       270.26 o                         
  -8  11   5         96.88        189.48       238.19 o                         
  -7  11   5        899.88        892.07       259.49 o                         
  -6  11   5        143.33          1.71       174.06 o                         
  -5  11   5        479.77        327.30        99.17 o                         
  -4  11   5        506.58        339.14       127.54 o                         
  -3  11   5        413.43        547.07       293.15 o                         
  -2  11   5        517.76        630.01       128.27 o                         
  -1  11   5          7.69          8.57        98.11 o                         
   0  11   5       1034.57        766.85       126.05 o                         
   1  11   5        174.33        178.82       103.09 o                         
   2  11   5        688.10        625.06       194.74 o                         
   3  11   5        616.50        411.76       151.29 o                         
   4  11   5        599.34        640.16       268.55 o                         
   5  11   5        171.64        157.65       188.74 o                         
   6  11   5         27.49        105.76       265.37 o                         
   7  11   5        268.41        530.25       328.53 o                         
   8  11   5         49.19          0.24       307.72 o                         
  -9  12   5        144.24        105.51       296.21 o                         
  -8  12   5        249.69        388.99       304.29 o                         
  -7  12   5        122.36        286.67       279.81 o                         
  -6  12   5          0.76        254.60       214.45 o                         
  -5  12   5        483.61        599.53       222.77 o                         
  -4  12   5        311.45        723.64       244.31 o                         
  -3  12   5        129.61        183.07       163.28 o                         
  -2  12   5        192.48        150.55       122.28 o                         
  -1  12   5        526.15        421.01       130.48 o                         
   0  12   5        428.12        383.05       137.02 o                         
   1  12   5        104.39        100.63       141.37 o                         
   2  12   5        265.26          3.18       236.48 o                         
   3  12   5         70.52        121.91       222.77 o                         
   4  12   5        180.46        133.42       189.23 o                         
   5  12   5        123.27         13.46       194.86 o                         
   6  12   5        185.86         32.31       303.31 o                         
   7  12   5        130.79          2.45       263.16 o                         
  -8  13   5        130.48        240.89       271.24 o                         
  -7  13   5        439.41        444.32       219.83 o                         
  -6  13   5        168.23        105.27       281.77 o                         
  -5  13   5        242.80        294.74       263.41 o                         
  -4  13   5        201.50         77.85       176.26 o                         
  -3  13   5         88.08        298.17       197.07 o                         
  -2  13   5        256.48        411.40       300.86 o                         
  -1  13   5        144.94        127.32       135.61 o                         
   0  13   5         48.92        122.94       173.09 o                         
   1  13   5        503.63        516.29       202.94 o                         
   2  13   5        305.07        186.30       255.09 o                         
   3  13   5        120.27        492.30       300.38 o                         
   4  13   5        400.72        814.46       357.66 o                         
   5  13   5        134.87        557.42       323.63 o                         
  -6  14   5        109.92         37.70       248.48 o                         
  -5  14   5         49.70         38.92       188.99 o                         
  -4  14   5        208.49          0.24       203.19 o                         
  -3  14   5        193.15         16.89       244.07 o                         
  -2  14   5         88.69         88.62       155.94 o                         
  -1  14   5        266.51          9.67       142.77 o                         
   0  14   5        487.48        331.95       293.28 o                         
   1  14   5        179.79        186.79       280.06 o                         
   2  14   5         13.17         91.31       247.25 o                         
   3  14   5         88.61        106.25       318.49 o                         
  -5 -14   6        471.28        258.02       256.80 o                         
  -4 -14   6        165.29         94.00       189.97 o                         
  -3 -14   6        226.02        297.44       231.10 o                         
  -2 -14   6        104.18        198.29       237.71 o                         
  -1 -14   6        207.41        365.49       400.26 o                         
   0 -14   6         33.34          1.47       230.61 o                         
   1 -14   6        136.40        162.31       237.46 o                         
   2 -14   6        215.36         45.78       204.66 o                         
  -8 -13   6        303.32        123.38       323.88 o                         
  -7 -13   6        699.37        601.24       286.42 o                         
  -6 -13   6         50.24          6.12       261.70 o                         
  -5 -13   6        158.50        121.67       162.06 o                         
  -4 -13   6        404.28        277.12       230.85 o                         
  -3 -13   6         95.27        160.84       170.14 o                         
  -2 -13   6        101.21        208.33       327.06 o                         
  -1 -13   6         10.31        221.55       217.88 o                         
   0 -13   6       2534.40       2778.04       380.92 o                         
   1 -13   6        309.28        321.18       210.78 o                         
   2 -13   6          4.69        166.71       245.05 o                         
   3 -13   6        333.11        396.34       212.25 o                         
   4 -13   6        330.89        268.80       172.83 o                         
  -9 -12   6        331.18        597.32       249.70 o                         
  -8 -12   6        420.92        206.13       198.29 o                         
  -7 -12   6        510.48        473.94       186.30 o                         
  -6 -12   6          4.79          6.12       248.23 o                         
  -5 -12   6        485.07        291.56       270.26 o                         
  -4 -12   6        809.17        880.56       258.27 o                         
  -3 -12   6         73.52         27.66       204.66 o                         
  -2 -12   6        220.18        249.46       205.15 o                         
  -1 -12   6       1334.09       1341.28       239.42 o                         
   0 -12   6        170.72        192.91       177.48 o                         
   1 -12   6       1138.88       1250.22       231.83 o                         
   2 -12   6        108.92         93.03       156.92 o                         
   3 -12   6        194.39        116.77       170.87 o                         
   4 -12   6        250.74        454.11       220.32 o                         
   5 -12   6        293.62        527.80       173.81 o                         
 -10 -11   6         24.82        164.26       190.21 o                         
  -9 -11   6         65.74        120.20       263.16 o                         
  -8 -11   6         91.13          7.59       237.95 o                         
  -7 -11   6        444.05        823.77       292.54 o                         
  -6 -11   6       1709.25       1266.13       241.13 o                         
  -5 -11   6        894.07       1272.74       493.04 o                         
  -4 -11   6       1039.78       1715.83       190.46 o                         
  -3 -11   6       1498.31       1511.91       280.55 o                         
  -2 -11   6        547.24        273.94       178.46 o                         
  -1 -11   6        437.72        189.48       165.00 o                         
   0 -11   6          5.20          3.92       151.04 o                         
   1 -11   6        568.68        642.12       164.75 o                         
   2 -11   6       1495.82       1354.75       219.34 o                         
   3 -11   6         37.62        258.51       143.95 o                         
   4 -11   6       2255.74       1787.81       261.45 o                         
   5 -11   6        327.43        413.47       159.37 o                         
   6 -11   6        439.88       1039.44       251.66 o                         
 -11 -10   6        469.63        205.15       282.99 o                         
 -10 -10   6        375.52        190.46       164.51 o                         
  -9 -10   6        248.52        682.03       250.19 o                         
  -8 -10   6       2112.32       1748.64       363.53 o                         
  -7 -10   6        967.43       1125.86       638.21 o                         
  -6 -10   6        285.82        539.06       160.84 o                         
  -5 -10   6        161.78        212.74       162.06 o                         
  -4 -10   6        338.32        167.49        99.71 o                         
  -3 -10   6       3135.22       3438.68       238.73 o                         
  -2 -10   6        387.75        576.90       186.79 o                         
  -1 -10   6        551.52        587.58       125.75 o                         
   0 -10   6        958.82        977.50       173.08 o                         
   1 -10   6         39.15          5.14       131.22 o                         
   2 -10   6       1205.84       1032.10       172.59 o                         
   3 -10   6        900.38        962.57       186.30 o                         
   4 -10   6         32.97          7.83       124.36 o                         
   5 -10   6        888.87        890.60       173.32 o                         
   6 -10   6         71.42        135.87       160.59 o                         
 -12  -9   6        201.19          3.92       258.27 o                         
 -11  -9   6         20.47        164.26       257.78 o                         
 -10  -9   6       1212.51       1104.31       330.00 o                         
  -9  -9   6       1024.05       1528.07       264.14 o                         
  -8  -9   6        124.92         54.10       125.83 o                         
  -7  -9   6        243.69        106.25       179.44 o                         
  -6  -9   6          6.18          2.69       153.98 o                         
  -5  -9   6        971.32       1102.10       128.14 o                         
  -4  -9   6        870.16       1174.56       138.67 o                         
  -3  -9   6        504.89        441.95       107.13 o                         
  -2  -9   6       5231.53       5432.01       284.48 o                         
  -1  -9   6        945.52        995.26       123.28 o                         
   0  -9   6        303.81        713.62      1571.64 o                         
   1  -9   6        182.42        289.11       132.44 o                         
   2  -9   6       2044.49       2054.40       215.92 o                         
   3  -9   6        688.62        893.78       153.00 o                         
   4  -9   6        562.09        641.39       159.86 o                         
   5  -9   6       1008.69        831.11       160.10 o                         
   6  -9   6        733.49        471.98       140.03 o                         
   7  -9   6        240.28        164.26       119.46 o                         
 -12  -8   6         88.98        209.55       192.91 o                         
 -11  -8   6        565.38        782.15       252.15 o                         
 -10  -8   6         56.79         31.33       238.44 o                         
  -9  -8   6        548.71        517.52       258.02 o                         
  -8  -8   6         16.09         77.85       199.03 o                         
  -7  -8   6        839.28        850.67       111.13 o                         
  -6  -8   6       1823.68       1911.56       317.88 o                         
  -5  -8   6        482.69        659.68       233.91 o                         
  -4  -8   6       1035.06       1030.11       112.75 o                         
  -3  -8   6       1315.77       1443.95       205.02 o                         
  -2  -8   6       1554.24       1346.46       125.11 o                         
  -1  -8   6        465.75        343.03       111.51 o                         
   0  -8   6        428.43        481.99       121.19 o                         
   1  -8   6       1433.33       1370.91       189.72 o                         
   2  -8   6        229.29        217.14       105.27 o                         
   3  -8   6        706.35        678.35       147.37 o                         
   4  -8   6        190.26        333.42       140.27 o                         
   5  -8   6          8.37         62.43       112.12 o                         
   6  -8   6        714.02        719.24       161.82 o                         
   7  -8   6        618.86        686.43       155.45 o                         
 -12  -7   6         49.08        266.59       180.18 o                         
 -11  -7   6         12.07        152.81       157.90 o                         
 -10  -7   6        621.14        712.37        67.70 o                         
  -9  -7   6        749.73        844.67       264.76 o                         
  -8  -7   6        261.00        428.86        88.68 o                         
  -7  -7   6       1406.99       1498.89       143.08 o                         
  -6  -7   6       1817.07       1931.78       315.92 o                         
  -5  -7   6        537.72        703.34        98.90 o                         
  -4  -7   6        570.12        606.73       157.16 o                         
  -3  -7   6       1097.97        969.80        94.15 o                         
  -2  -7   6        407.21        298.90       152.15 o                         
  -1  -7   6       1356.78       1262.25       232.93 o                         
   0  -7   6       1338.91       1236.67       133.45 o                         
   1  -7   6       1204.71       1241.06       123.58 o                         
   2  -7   6         89.89        237.71       119.95 o                         
   3  -7   6        145.18        226.93       134.15 o                         
   5  -7   6       1043.63        779.95       141.01 o                         
   6  -7   6        602.55        599.28       134.15 o                         
   7  -7   6        392.04        280.30       120.44 o                         
   8  -7   6        308.92        317.76       106.98 o                         
 -14  -6   6        121.96         14.44       366.47 o                         
 -13  -6   6        175.04        354.48       268.31 o                         
 -12  -6   6        599.40        740.14       233.66 o                         
 -11  -6   6        287.93        379.38       139.33 o                         
 -10  -6   6        679.30        656.47        89.40 o                         
  -9  -6   6        412.40        604.34       423.63 o                         
  -8  -6   6       2085.75       2181.15       211.72 o                         
  -7  -6   6       2032.97       2305.66       207.41 o                         
  -6  -6   6        181.30        121.77        51.70 o                         
  -5  -6   6        458.24        418.57        75.87 o                         
  -4  -6   6       1496.77       1491.74        93.13 o                         
  -3  -6   6       1106.56        884.56        93.80 o                         
  -2  -6   6        936.53       1070.40        99.70 o                         
  -1  -6   6        370.97        392.05        75.24 o                         
   0  -6   6       2992.93       3347.48       177.57 o                         
   1  -6   6        470.48        467.60       124.61 o                         
   2  -6   6       1002.12        982.36       101.34 o                         
   3  -6   6       1986.01       2001.28       205.39 o                         
   4  -6   6       1228.71       1398.08       190.70 o                         
   5  -6   6        778.50        799.04       141.01 o                         
   6  -6   6        216.66        151.29       112.61 o                         
   7  -6   6        719.32        448.24       134.15 o                         
   8  -6   6          1.07         45.53       142.23 o                         
   9  -6   6        144.31        130.97       107.71 o                         
 -14  -5   6        114.78          2.45       308.70 o                         
 -13  -5   6        645.35        489.12       253.62 o                         
 -12  -5   6        333.27        569.89       140.81 o                         
 -11  -5   6        195.12        282.79       251.16 o                         
 -10  -5   6        483.83        467.65        51.83 o                         
  -9  -5   6        870.26        948.87       134.09 o                         
  -8  -5   6       2771.27       2621.08       138.09 o                         
  -7  -5   6       2054.86       2018.86       407.36 o                         
  -6  -5   6        426.90        497.18        66.68 o                         
  -5  -5   6       5100.69       5047.62       178.99 o                         
  -4  -5   6       1413.52       1547.49       136.25 o                         
  -3  -5   6       3168.65       3654.20       182.22 o                         
  -2  -5   6       2536.63       2779.82       161.16 o                         
  -1  -5   6       7936.84       8406.14       272.74 o                         
   0  -5   6      12849.67      12956.19       907.98 o                         
   1  -5   6       3661.40       4407.87       200.91 o                         
   2  -5   6       2822.54       2743.18       147.75 o                         
   3  -5   6       4028.19       3719.58       206.76 o                         
   4  -5   6       3787.74       4023.85       282.50 o                         
   5  -5   6          8.21          1.22       161.33 o                         
   6  -5   6         86.25         65.12        90.82 o                         
   7  -5   6        913.38        565.99       111.63 o                         
   8  -5   6       1361.13        868.57       167.94 o                         
   9  -5   6        322.77        319.23       126.81 o                         
 -14  -4   6        577.95       1175.80       379.20 o                         
 -13  -4   6        801.52        600.26       216.41 o                         
 -12  -4   6         67.51        106.74        53.02 o                         
 -11  -4   6        108.56        199.66        72.35 o                         
 -10  -4   6        656.59        380.69       124.23 o                         
  -9  -4   6       2214.04       1945.06       126.21 o                         
  -8  -4   6       5842.80       6164.82       243.07 o                         
  -7  -4   6       2103.64       1917.30       118.93 o                         
  -6  -4   6       9819.91       9618.02       356.91 o                         
  -5  -4   6       2930.75       3107.35       132.62 o                         
  -4  -4   6        475.01        360.96        60.10 o                         
  -3  -4   6        508.17        458.99        47.75 o                         
  -2  -4   6       1495.98       1707.99       122.21 o                         
  -1  -4   6       5537.98       5471.12       185.68 o                         
   0  -4   6       2294.81       2705.19       434.90 o                         
   1  -4   6       3359.70       3744.81       246.15 o                         
   2  -4   6       4924.22       5101.30       568.68 o                         
   3  -4   6        567.01        522.59        97.39 o                         
   4  -4   6        894.43        667.34       119.46 o                         
   5  -4   6        387.27        268.55        97.68 o                         
   6  -4   6        577.04        471.74       111.14 o                         
   7  -4   6       2506.34       2259.55       228.65 o                         
   8  -4   6       2249.82       2087.45       220.81 o                         
   9  -4   6        367.46        624.74       151.04 o                         
  10  -4   6         79.36         11.75       103.31 o                         
 -15  -3   6         37.90          5.88       225.95 o                         
 -14  -3   6          4.57        196.58       220.81 o                         
 -13  -3   6         29.79          0.00       200.98 o                         
 -12  -3   6        171.40        142.61        83.18 o                         
 -11  -3   6        163.50        239.55       197.48 o                         
 -10  -3   6        636.20        537.59        57.18 o                         
  -9  -3   6       5069.71       4918.78       233.58 o                         
  -8  -3   6        512.96        478.08        72.70 o                         
  -7  -3   6        110.03         79.99        61.67 o                         
  -6  -3   6       3298.49       3092.90       133.44 o                         
  -5  -3   6       6759.34       6572.92       224.78 o                         
  -4  -3   6       9326.76       9052.50       252.11 o                         
  -3  -3   6       5865.58       6954.20       309.11 o                         
  -2  -3   6       9192.75       8709.99       266.66 o                         
  -1  -3   6      13334.15      12496.48       504.44 o                         
   0  -3   6       2136.96       2366.07       242.93 o                         
   1  -3   6       5506.61       5196.30       312.62 o                         
   2  -3   6       8297.43       7587.34       697.20 o                         
   3  -3   6       5898.02       6127.23       483.49 o                         
   4  -3   6       7669.15       7524.52       293.99 o                         
   5  -3   6       2719.68       2818.43       217.39 o                         
   6  -3   6       4680.78       4591.80       370.39 o                         
   7  -3   6        524.44        426.69       110.65 o                         
   8  -3   6          3.22         23.99       102.82 o                         
   9  -3   6       3131.37       2926.88       246.52 o                         
  10  -3   6        466.34        253.13       114.81 o                         
 -15  -2   6        250.60        401.97       288.62 o                         
 -14  -2   6        639.98        107.71       198.54 o                         
 -13  -2   6        133.55        121.83        93.77 o                         
 -12  -2   6        395.68        386.22        69.12 o                         
 -11  -2   6       1839.92       2152.26       160.40 o                         
 -10  -2   6       3270.16       3607.55       207.48 o                         
  -9  -2   6       1358.95       1382.30       136.50 o                         
  -8  -2   6       1688.90       1550.09        81.71 o                         
  -7  -2   6       4234.03       4032.03       179.75 o                         
  -6  -2   6        544.36        574.97        63.51 o                         
  -5  -2   6       3366.73       3444.05       149.01 o                         
  -4  -2   6       1381.90       1333.11        74.69 o                         
  -3  -2   6       6056.69       6100.99       277.14 o                         
  -2  -2   6      18706.84      17550.26       639.78 o                         
  -1  -2   6        597.91        622.45        57.49 o                         
   0  -2   6       2862.25       3201.14       172.08 o                         
   1  -2   6       3469.75       3402.70       318.72 o                         
   2  -2   6       8137.49       8568.60       652.89 o                         
   3  -2   6      10099.15      10372.24      1651.57 o                         
   4  -2   6        274.01        491.28       276.51 o                         
   5  -2   6       1725.91       1537.37       168.67 o                         
   6  -2   6        523.11        718.50       125.83 o                         
   8  -2   6        438.73        305.27       110.65 o                         
   9  -2   6         30.24          3.43       109.67 o                         
  10  -2   6       2038.65       1720.49       218.86 o                         
  11  -2   6        634.69        733.92       247.50 o                         
 -15  -1   6         71.22        954.49       386.30 o                         
 -14  -1   6         39.26          3.26       107.46 o                         
 -13  -1   6        283.89        252.72       231.10 o                         
 -12  -1   6         37.59         20.60        78.72 o                         
 -11  -1   6        286.73        574.38       241.61 o                         
 -10  -1   6        601.71        595.16        64.57 o                         
  -9  -1   6        565.50        594.23        63.51 o                         
  -8  -1   6        414.19        360.03       101.48 o                         
  -7  -1   6         26.52         63.82        38.33 o                         
  -6  -1   6       3501.18       3448.72       120.66 o                         
  -5  -1   6      10303.47      10318.00       783.50 o                         
  -4  -1   6       4701.73       4752.57       209.91 o                         
  -3  -1   6       9794.54       9344.11       792.92 o                         
  -2  -1   6      19692.81      20187.65       836.25 o                         
  -1  -1   6       1759.04       1998.93       238.93 o                         
   0  -1   6          0.46         20.32        63.97 o                         
   1  -1   6       3158.83       3101.36       141.28 o                         
   2  -1   6       6663.35       6656.69       289.84 o                         
   3  -1   6       3527.97       3498.21       146.32 o                         
   4  -1   6       3191.10       4047.64       209.80 o                         
   5  -1   6       8623.92       8885.48       756.20 o                         
   6  -1   6       2748.29       3078.66       245.05 o                         
   7  -1   6        233.83        347.38       125.34 o                         
   8  -1   6        210.53        177.24       124.85 o                         
  10  -1   6        334.16        117.51       157.65 o                         
  12  -1   6        149.24        244.31       179.20 o                         
 -15   0   6         33.98        200.01       252.64 o                         
 -14   0   6         38.83         15.71       127.98 o                         
 -13   0   6         24.96         60.13       101.56 o                         
 -12   0   6        536.35        533.89       168.06 o                         
 -11   0   6         50.93         60.95        69.15 o                         
 -10   0   6        174.67        182.63        70.03 o                         
  -9   0   6       2306.31       2231.71       147.56 o                         
  -8   0   6         30.19         32.78        54.53 o                         
  -7   0   6        290.80        385.41        91.13 o                         
  -6   0   6       5929.87       6150.12       254.18 o                         
  -5   0   6         14.35         52.24        55.30 o                         
  -4   0   6       1705.62       1867.50       108.45 o                         
  -3   0   6       2136.58       2088.79       113.14 o                         
  -2   0   6      10950.61      11315.59       973.95 o                         
  -1   0   6       8082.73       7989.44       371.61 o                         
   0   0   6       1159.77        739.70        59.33 o                         
   1   0   6        564.38        412.80        61.96 o                         
   2   0   6       4689.08       4552.63       246.52 o                         
   3   0   6        302.82        358.85        64.94 o                         
   4   0   6       1559.13       1549.12        70.38 o                         
   5   0   6       1531.16       1678.64       166.17 o                         
   6   0   6       6433.84       6207.51       261.04 o                         
   7   0   6       1196.72       1179.19       126.68 o                         
   8   0   6         23.60          0.24       130.97 o                         
  10   0   6         38.32        110.16       178.46 o                         
  11   0   6         83.66         11.51       197.56 o                         
  12   0   6        745.47        545.42       188.25 o                         
 -15   1   6         62.27         67.16       117.81 o                         
 -14   1   6         29.59         59.66       155.84 o                         
 -13   1   6        236.71        290.33       123.70 o                         
 -12   1   6         37.97        257.51       214.08 o                         
 -11   1   6        311.91        363.11        79.43 o                         
 -10   1   6        626.21        660.37        71.98 o                         
  -9   1   6        660.40        832.58        86.17 o                         
  -8   1   6        373.03        291.39        49.32 o                         
  -7   1   6         38.88         67.03        56.88 o                         
  -6   1   6       3535.29       3626.24       229.37 o                         
  -5   1   6      10047.16      10006.03       372.64 o                         
  -4   1   6       5289.71       5745.54       681.78 o                         
  -3   1   6      10568.91      10107.98       850.45 o                         
  -2   1   6      21481.08      21937.40      1904.21 o                         
  -1   1   6       1696.05       1553.01        76.64 o                         
   0   1   6         17.82         67.81        92.54 o                         
   1   1   6       2917.87       3303.44       191.68 o                         
   2   1   6       7181.95       7109.61       922.18 o                         
   3   1   6       3572.05       3409.12       164.69 o                         
   4   1   6       3466.33       3402.68       222.59 o                         
   5   1   6       8332.60       8973.06       668.35 o                         
   6   1   6       2637.59       2523.71       131.46 o                         
   7   1   6        225.73        183.04        82.32 o                         
   8   1   6        232.32        391.34       138.80 o                         
   9   1   6        951.43        891.09       198.05 o                         
  11   1   6        282.30        237.22       190.21 o                         
  12   1   6        142.33        210.29       201.96 o                         
 -15   2   6        226.34        159.49       142.53 o                         
 -14   2   6        612.01        448.38       135.18 o                         
 -13   2   6        152.76        216.99       139.28 o                         
 -12   2   6        454.34        391.77       255.21 o                         
 -11   2   6       1891.42       1920.45       142.97 o                         
 -10   2   6       3353.18       4094.98       169.17 o                         
  -9   2   6       1302.81       1372.22       101.95 o                         
  -8   2   6       1530.47       1372.53        82.44 o                         
  -7   2   6       4177.06       3860.87       287.42 o                         
  -6   2   6        393.75        458.00        56.84 o                         
  -5   2   6       3520.61       3578.23       210.97 o                         
  -4   2   6       1373.18       1162.32       123.63 o                         
  -3   2   6       6629.66       6674.17       239.23 o                         
  -2   2   6      18025.61      18729.77      1029.40 o                         
  -1   2   6        432.73        378.12        79.56 o                         
   0   2   6       2904.95       3122.11       140.73 o                         
   1   2   6       3716.24       4018.26       239.30 o                         
   2   2   6       8248.26       8507.97       271.29 o                         
   3   2   6      10723.85      11373.64       355.11 o                         
   4   2   6        267.75        375.07       133.91 o                         
   5   2   6       1723.49       1671.35       110.61 o                         
   6   2   6        521.67        464.82        87.98 o                         
   7   2   6        659.16        717.17        90.32 o                         
   8   2   6        406.68        522.75        94.86 o                         
   9   2   6         25.15          7.83       168.43 o                         
  10   2   6       2175.07       2106.05       378.47 o                         
  11   2   6        668.59        662.69       222.53 o                         
  12   2   6        341.35        494.51       234.77 o                         
 -15   3   6         41.41         81.04       123.77 o                         
 -14   3   6          0.21        198.50       248.34 o                         
 -13   3   6         48.14         17.79       140.25 o                         
 -12   3   6        160.92        296.70       181.40 o                         
 -11   3   6        179.23        215.50       135.50 o                         
 -10   3   6        639.71        659.96        71.87 o                         
  -9   3   6       5010.27       5559.06       386.66 o                         
  -8   3   6        476.92        555.04       182.84 o                         
  -7   3   6        105.21        230.78       118.94 o                         
  -6   3   6       3301.42       3065.31       222.81 o                         
  -5   3   6       7292.15       7756.15       782.88 o                         
  -4   3   6      10395.16       9887.54       557.71 o                         
  -3   3   6       6308.83       6555.61       325.14 o                         
  -2   3   6       9039.11       8602.67       407.84 o                         
  -1   3   6      13689.36      12644.33       382.87 o                         
   0   3   6       2135.75       2266.69       280.91 o                         
   1   3   6       5227.67       4929.03       228.03 o                         
   2   3   6       7841.52       7806.02       295.22 o                         
   3   3   6       6220.87       6475.82       286.91 o                         
   4   3   6       7873.51       8001.68       436.00 o                         
   5   3   6       2614.81       2516.11       115.78 o                         
   6   3   6       4877.61       4945.83       257.84 o                         
   7   3   6        487.70        465.53       102.90 o                         
   8   3   6         31.70         99.03        98.66 o                         
   9   3   6       2922.29       2683.06       327.55 o                         
  10   3   6        422.72        348.11       233.79 o                         
  11   3   6        236.57         23.99       253.62 o                         
 -14   4   6        529.47        944.37       215.55 o                         
 -13   4   6        785.84       1080.66       169.20 o                         
 -12   4   6         75.27          2.94       161.08 o                         
 -11   4   6         99.84         97.07       100.58 o                         
 -10   4   6        619.54        754.95        82.65 o                         
  -9   4   6       2288.67       2210.81       146.39 o                         
  -8   4   6       6020.94       6264.00       232.86 o                         
  -7   4   6       2303.61       2118.38       116.13 o                         
  -6   4   6       9644.00       9832.58       560.28 o                         
  -5   4   6       2647.94       2657.53       242.15 o                         
  -4   4   6        561.93        457.51        90.31 o                         
  -3   4   6        551.35        403.29        56.41 o                         
  -2   4   6       1477.88       1567.28        92.90 o                         
  -1   4   6       6080.35       6445.82       362.07 o                         
   0   4   6       2427.44       2652.93       125.19 o                         
   1   4   6       3712.18       4160.23       498.30 o                         
   2   4   6       4789.04       5108.71       187.83 o                         
   3   4   6        697.09        602.07        77.61 o                         
   4   4   6        886.05        812.33       119.43 o                         
   5   4   6        397.13        468.78       130.66 o                         
   6   4   6        567.34        476.00       138.23 o                         
   7   4   6       2662.85       2546.71       158.86 o                         
   9   4   6        274.99        427.43       125.83 o                         
  10   4   6         62.49        129.50       245.05 o                         
  11   4   6        245.13        262.68       251.66 o                         
 -14   5   6        133.78         17.23       133.58 o                         
 -13   5   6        605.33        778.97       254.60 o                         
 -12   5   6        306.05        347.87       194.62 o                         
 -11   5   6        245.31        192.91       174.55 o                         
 -10   5   6        393.50        464.23       135.04 o                         
  -9   5   6        948.25        884.97       190.30 o                         
  -8   5   6       2841.79       3180.95       239.91 o                         
  -7   5   6       1911.51       1636.29       136.92 o                         
  -6   5   6        460.58        501.88        66.60 o                         
  -5   5   6       4899.01       4689.15       231.54 o                         
  -4   5   6       1308.10       1383.36        78.50 o                         
  -3   5   6       2977.22       3021.88       118.12 o                         
  -2   5   6       2583.92       2623.91       137.45 o                         
  -1   5   6       8028.51       8179.23       183.67 o                         
   0   5   6      13002.09      12096.32       490.85 o                         
   1   5   6       3582.40       3680.66       146.20 o                         
   2   5   6       3114.56       3057.66       188.46 o                         
   3   5   6       3857.47       3850.21       372.56 o                         
   4   5   6       4281.29       4479.62       181.56 o                         
   5   5   6         35.93         66.74        66.18 o                         
   6   5   6         54.16         32.71       111.03 o                         
   7   5   6        893.28        755.96       204.66 o                         
   8   5   6       1530.43       1351.81       257.29 o                         
   9   5   6        249.91         26.19       230.36 o                         
  10   5   6        674.06       1013.25       309.19 o                         
  11   5   6        479.70        800.02       650.45 o                         
 -14   6   6        124.92       3713.68       874.69 o                         
 -13   6   6        201.34        133.17       247.74 o                         
 -12   6   6        601.00        592.43       207.59 o                         
 -11   6   6        290.38        232.07       187.28 o                         
 -10   6   6        740.78        890.60       200.25 o                         
  -9   6   6        366.41        301.26        64.36 o                         
  -8   6   6       2237.82       1929.33       141.74 o                         
  -7   6   6       1765.23       1653.65       187.12 o                         
  -6   6   6        255.19        176.80        51.62 o                         
  -5   6   6        505.95        407.59        58.73 o                         
  -4   6   6       1520.28       1589.93        97.10 o                         
  -3   6   6       1160.26       1099.73        63.13 o                         
  -2   6   6        830.40        850.53        69.16 o                         
  -1   6   6        463.83        403.32        49.95 o                         
   0   6   6       3203.73       3501.15       144.01 o                         
   1   6   6        606.05        610.43        41.11 o                         
   2   6   6       1024.74       1077.19       122.19 o                         
   3   6   6       2342.53       2437.99       141.65 o                         
   4   6   6       1316.09       1116.11       156.76 o                         
   5   6   6        767.80        821.38       127.23 o                         
   6   6   6        171.42        267.96       121.06 o                         
   7   6   6        768.15        807.85       190.70 o                         
   8   6   6          6.22          7.59       216.41 o                         
   9   6   6        135.60        112.85       235.75 o                         
  10   6   6        146.23        251.17       222.28 o                         
  11   6   6        118.10         54.59       189.23 o                         
 -13   7   6        133.86         12.00       207.10 o                         
 -12   7   6         64.68          0.49       146.88 o                         
 -11   7   6         16.17        101.10       226.44 o                         
 -10   7   6        624.73        848.74       219.34 o                         
  -9   7   6        719.03        578.64       133.54 o                         
  -8   7   6        287.57        145.00        57.90 o                         
  -7   7   6       1697.95       1423.15       120.62 o                         
  -6   7   6       2182.35       2334.09       122.56 o                         
  -5   7   6        611.62        598.43        68.90 o                         
  -4   7   6        660.61        483.98        75.18 o                         
  -3   7   6        998.90       1036.70        76.04 o                         
  -2   7   6        428.08        365.87        79.57 o                         
  -1   7   6       1160.67       1061.67        97.48 o                         
   0   7   6       1570.04       1763.17       104.75 o                         
   1   7   6       1199.28       1216.95       111.24 o                         
   2   7   6        164.29        236.89        48.58 o                         
   3   7   6        199.80        194.16        91.58 o                         
   4   7   6        354.06        381.47       105.92 o                         
   5   7   6        747.11        575.77       110.97 o                         
   6   7   6        600.09        642.37       197.31 o                         
   7   7   6        368.10        367.45       216.16 o                         
   8   7   6        308.13        412.01       182.87 o                         
   9   7   6          8.38         37.70       299.64 o                         
  10   7   6        125.36          3.18       292.79 o                         
 -13   8   6         28.90        249.46       286.42 o                         
 -12   8   6         90.60        316.04       192.91 o                         
 -11   8   6        597.25       1046.29       278.83 o                         
 -10   8   6         77.37          1.22       205.39 o                         
  -9   8   6        551.76        381.16       145.66 o                         
  -8   8   6         16.49         69.78        93.10 o                         
  -7   8   6       1026.04       1185.97       170.87 o                         
  -6   8   6       1735.71       1913.37       167.88 o                         
  -5   8   6        394.91        386.96        98.67 o                         
  -4   8   6        991.89       1161.81        99.54 o                         
  -3   8   6       1348.51       1358.12       169.37 o                         
  -2   8   6       1520.32       1452.36       157.28 o                         
  -1   8   6        377.58        450.87        78.62 o                         
   0   8   6        395.72        437.28        76.70 o                         
   1   8   6       1356.75       1497.82        93.18 o                         
   2   8   6        222.15        162.78        59.46 o                         
   3   8   6        881.28        957.16        82.01 o                         
   4   8   6        126.14        105.90        65.53 o                         
   5   8   6          2.75          3.71        88.52 o                         
   6   8   6        608.02        405.15       235.50 o                         
   7   8   6        598.74        697.69       280.06 o                         
   8   8   6        292.32        287.40       181.89 o                         
   9   8   6         65.45         75.15       187.77 o                         
 -12   9   6        218.28        687.66       291.32 o                         
 -11   9   6         23.09          1.47       171.85 o                         
 -10   9   6       1246.57       1419.62       290.34 o                         
  -9   9   6       1057.84        862.45       211.27 o                         
  -8   9   6        191.64        388.99       145.66 o                         
  -7   9   6        264.42         72.27        94.92 o                         
  -6   9   6          7.94        121.31        90.83 o                         
  -5   9   6       1064.86        559.62       144.43 o                         
  -4   9   6        836.97        824.73       293.64 o                         
  -3   9   6        495.61        545.71       188.92 o                         
  -2   9   6       5253.20       5391.95       222.85 o                         
  -1   9   6       1056.41        996.49       116.24 o                         
   0   9   6        356.32        198.77        90.59 o                         
   1   9   6        185.34        141.07        70.45 o                         
   2   9   6       1981.17       2049.34       133.43 o                         
   3   9   6        848.82        876.97        84.91 o                         
   4   9   6        668.31        501.31       110.63 o                         
   5   9   6        783.36       1014.96       261.94 o                         
   6   9   6        634.70        696.71       175.77 o                         
   7   9   6        246.53        408.82       181.40 o                         
   8   9   6         25.23        184.09       303.56 o                         
   9   9   6         46.41         26.44       328.53 o                         
 -11  10   6        433.83        367.21       223.75 o                         
 -10  10   6        337.37        844.58       223.75 o                         
  -9  10   6        216.12         86.42       250.19 o                         
  -8  10   6       2111.17       1828.69       324.12 o                         
  -7  10   6       1237.48       1182.41       252.64 o                         
  -6  10   6        385.56        361.23       261.08 o                         
  -5  10   6        112.56        180.96       110.12 o                         
  -4  10   6        276.23        243.99       155.89 o                         
  -3  10   6       2958.24       3136.21       204.41 o                         
  -2  10   6        342.16        385.40       157.31 o                         
  -1  10   6        433.74        305.51        96.26 o                         
   0  10   6        915.09        893.00       104.08 o                         
   1  10   6         38.05         54.50        69.81 o                         
   2  10   6       1146.96       1126.46       148.44 o                         
   3  10   6        863.15        894.63       154.64 o                         
   4  10   6         24.04        175.77       321.18 o                         
   5  10   6        846.95       1263.19       299.89 o                         
   6  10   6        113.68        330.98       285.20 o                         
   7  10   6         73.61          2.45       174.30 o                         
   8  10   6         82.20        527.80       411.27 o                         
 -10  11   6         37.52         70.26       203.43 o                         
  -9  11   6         60.90          7.59       249.95 o                         
  -8  11   6        113.65          7.59       237.95 o                         
  -7  11   6        395.57         38.19       212.74 o                         
  -6  11   6       1800.44       1683.03       294.74 o                         
  -5  11   6        960.34        745.55       143.52 o                         
  -4  11   6       1002.31       1071.84       126.68 o                         
  -3  11   6       1608.05       1471.76       246.27 o                         
  -2  11   6        599.33       1505.01      1953.42 o                         
  -1  11   6        461.80        420.83       128.64 o                         
   0  11   6         18.40         83.91       121.58 o                         
   1  11   6        532.90        572.55       136.11 o                         
   2  11   6       1652.02       1392.91       176.43 o                         
   3  11   6         43.92          1.96       164.02 o                         
   4  11   6       2295.29       2456.86       404.91 o                         
   5  11   6        348.47        376.26       188.25 o                         
   6  11   6        522.39        687.41       284.22 o                         
   7  11   6        108.47        249.21       231.34 o                         
  -9  12   6        366.14        168.43       216.90 o                         
  -8  12   6        416.81        219.10       211.51 o                         
  -7  12   6        469.07        318.74       173.08 o                         
  -6  12   6          9.26          6.12       174.30 o                         
  -5  12   6        407.23        767.71       283.73 o                         
  -4  12   6        755.92        544.93       237.95 o                         
  -3  12   6         69.19        178.10       156.48 o                         
  -2  12   6        224.46        278.25       192.17 o                         
  -1  12   6       1456.31       1762.82       200.74 o                         
   0  12   6        154.45         99.05       147.06 o                         
   1  12   6       1191.68       2011.73       848.49 o                         
   2  12   6        127.70        444.56       288.38 o                         
   3  12   6        216.37        146.39       182.87 o                         
   4  12   6        270.92        166.96       195.11 o                         
   5  12   6        304.47        699.16       362.31 o                         
   6  12   6        184.70        781.17       437.71 o                         
  -8  13   6        270.30        374.55       356.92 o                         
  -7  13   6        677.01        799.78       313.10 o                         
  -6  13   6         48.82         58.75       288.62 o                         
  -5  13   6        182.89        263.16       189.23 o                         
  -4  13   6        451.23        495.97       278.34 o                         
  -3  13   6         99.64         87.64       170.14 o                         
  -2  13   6        126.05        398.27       207.34 o                         
  -1  13   6          6.12        211.22       271.98 o                         
   0  13   6       2456.22       2597.82       254.12 o                         
   1  13   6        265.38         41.86       169.89 o                         
   2  13   6         12.78         54.84       260.96 o                         
   3  13   6        254.60        366.23       357.90 o                         
   4  13   6        346.54        349.83       356.68 o                         
  -5  14   6        481.71        197.80       216.16 o                         
  -4  14   6        177.62        141.01       162.79 o                         
  -3  14   6        212.31        106.00       203.92 o                         
  -2  14   6        117.18        385.32       251.41 o                         
   0  14   6         26.48          1.22       293.03 o                         
   1  14   6        166.99        199.76       221.06 o                         
   2  14   6        199.74        313.35       214.45 o                         
  -4 -14   7        131.32          8.32       305.52 o                         
  -3 -14   7        187.28        415.68       285.93 o                         
  -2 -14   7        573.49        272.47       197.56 o                         
  -1 -14   7         75.24          2.94       265.37 o                         
   0 -14   7         95.98          0.98       265.37 o                         
  -7 -13   7        388.75        337.59       239.91 o                         
  -6 -13   7         82.10          1.96       302.33 o                         
  -5 -13   7        144.65        381.90       318.00 o                         
  -4 -13   7        245.40        205.64       204.17 o                         
  -3 -13   7        792.77        966.98       307.23 o                         
  -2 -13   7         21.32          4.41       136.60 o                         
  -1 -13   7         87.51        100.13       239.17 o                         
   0 -13   7        234.58        244.56       245.78 o                         
   1 -13   7        194.09        252.15       238.93 o                         
   2 -13   7         81.91        507.72       314.82 o                         
   3 -13   7        115.78         49.45       213.47 o                         
  -9 -12   7        157.88          0.98       301.84 o                         
  -8 -12   7        460.44        360.60       290.58 o                         
  -7 -12   7         24.11         10.53       286.18 o                         
  -6 -12   7        508.83        413.23       282.01 o                         
  -5 -12   7        182.22          5.14       263.90 o                         
  -4 -12   7        891.03       2009.36       354.23 o                         
  -3 -12   7         34.13          6.85       232.81 o                         
  -2 -12   7        170.20        305.03       157.90 o                         
  -1 -12   7        221.11        588.51       206.13 o                         
   0 -12   7        843.49        910.92       254.11 o                         
   1 -12   7        226.11        451.42       226.44 o                         
   2 -12   7        329.44        177.24       219.59 o                         
   3 -12   7        334.19        589.49       227.18 o                         
   4 -12   7        125.66        209.06       242.60 o                         
   5 -12   7        343.03        248.23       182.13 o                         
 -10 -11   7        251.52        263.16       320.69 o                         
  -9 -11   7        372.22        530.74       256.31 o                         
  -8 -11   7         90.60          0.98       184.83 o                         
  -7 -11   7        328.09        626.45       212.98 o                         
  -6 -11   7        140.53        321.92       194.62 o                         
  -5 -11   7        479.52        628.17       196.33 o                         
  -4 -11   7        530.27        286.18       238.68 o                         
  -3 -11   7        756.46       1711.92       254.11 o                         
  -2 -11   7       1407.57       1151.56       234.52 o                         
  -1 -11   7        779.50        952.29       235.01 o                         
   0 -11   7        390.14        694.27       186.54 o                         
   1 -11   7       1071.56       1087.42       213.96 o                         
   2 -11   7        252.72        153.74       172.59 o                         
   3 -11   7        299.72        170.63       193.40 o                         
   4 -11   7         58.70        122.16       159.61 o                         
   5 -11   7        144.56         40.39       153.74 o                         
   6 -11   7        555.82        704.55       197.31 o                         
 -11 -10   7         59.07        135.62       295.48 o                         
 -10 -10   7        729.55       1060.74       236.24 o                         
  -9 -10   7       1214.33       1185.59       282.99 o                         
  -8 -10   7         53.68          1.47       244.56 o                         
  -7 -10   7         97.40        232.32       239.66 o                         
  -6 -10   7        373.60        471.00       221.55 o                         
  -5 -10   7        467.58        159.86       176.01 o                         
  -4 -10   7        309.10        303.31       232.32 o                         
  -3 -10   7         29.47        249.01       345.17 o                         
  -2 -10   7       1345.06       1287.56       266.35 o                         
  -1 -10   7        649.45        752.28       187.52 o                         
   0 -10   7        939.74        970.65       208.82 o                         
   1 -10   7       1216.42       1167.96       215.67 o                         
   2 -10   7         16.62        248.23       131.95 o                         
   3 -10   7        300.03        296.95       152.76 o                         
   4 -10   7        763.82        825.73       174.06 o                         
   5 -10   7        268.80        102.57       195.84 o                         
   6 -10   7        269.52        368.43       169.16 o                         
 -12  -9   7         45.58        371.61       244.31 o                         
 -11  -9   7        152.60          4.65       243.83 o                         
 -10  -9   7        274.82        234.77       177.73 o                         
  -9  -9   7        181.27        165.73       250.68 o                         
  -8  -9   7       1115.42       1108.96       284.71 o                         
  -7  -9   7        759.42        739.80       179.93 o                         
  -6  -9   7       2127.02       2472.53       322.41 o                         
  -5  -9   7       1023.84        946.78       143.23 o                         
  -4  -9   7        127.40        230.58        98.98 o                         
  -3  -9   7        823.27        780.67       109.13 o                         
  -2  -9   7       2244.38       2515.98       186.08 o                         
  -1  -9   7        521.35        418.16       186.17 o                         
   0  -9   7        156.68        167.69       140.03 o                         
   1  -9   7        246.11         94.74       147.13 o                         
   2  -9   7       1006.13        985.83       175.04 o                         
   3  -9   7        604.20        663.66       132.93 o                         
   5  -9   7       1906.92       2139.35       245.78 o                         
   6  -9   7        822.14       1036.99       176.50 o                         
   7  -9   7        322.95        188.01       149.33 o                         
 -12  -8   7         71.55        161.08       185.81 o                         
 -11  -8   7        218.84        268.55       238.19 o                         
 -10  -8   7        180.71        267.82       211.51 o                         
  -9  -8   7       1603.08       1863.94       264.63 o                         
  -8  -8   7       2903.78       3184.42       385.08 o                         
  -7  -8   7        418.57        194.37       186.79 o                         
  -6  -8   7        305.39        225.50       105.69 o                         
  -5  -8   7       1161.97       1222.71       133.69 o                         
  -4  -8   7       1208.98       1134.46       130.56 o                         
  -3  -8   7       2919.59       3322.63       230.00 o                         
  -2  -8   7        702.04        719.77       118.85 o                         
  -1  -8   7       5216.91       5855.60       344.28 o                         
   0  -8   7       2826.68       3473.04       274.43 o                         
   1  -8   7       1087.38       1142.50       176.01 o                         
   2  -8   7        187.16        466.84       133.66 o                         
   3  -8   7        950.70       1088.89       168.67 o                         
   4  -8   7        222.61        123.63       119.46 o                         
   5  -8   7       1203.81       1581.19       232.07 o                         
   6  -8   7        496.62        560.85       127.05 o                         
   7  -8   7        317.27        454.60       149.33 o                         
 -13  -7   7         79.74         21.30       216.65 o                         
 -12  -7   7        306.78        398.85       181.87 o                         
 -11  -7   7        430.93        420.38       164.42 o                         
 -10  -7   7       1343.44       1498.07       173.92 o                         
  -9  -7   7       1071.78       1187.75       155.93 o                         
  -8  -7   7         99.33        157.46        91.10 o                         
  -7  -7   7        159.34        117.69        84.39 o                         
  -6  -7   7       1255.12       1119.44        96.04 o                         
  -5  -7   7        694.60        608.10       138.68 o                         
  -4  -7   7        541.05        584.69       100.86 o                         
  -3  -7   7       1621.21       1587.88       144.51 o                         
  -2  -7   7       3760.58       3873.68       247.13 o                         
  -1  -7   7        568.37        609.79       244.44 o                         
   0  -7   7         28.69         37.71       101.01 o                         
   1  -7   7       2100.76       2009.84       218.86 o                         
   2  -7   7       4017.86       4561.93       367.21 o                         
   3  -7   7         91.01        241.38       133.66 o                         
   4  -7   7        606.67        814.22       133.66 o                         
   5  -7   7         23.29         60.96       140.52 o                         
   6  -7   7         45.74          3.67       133.66 o                         
   7  -7   7       1008.77        748.86       176.75 o                         
   8  -7   7         25.33         22.03        99.88 o                         
 -14  -6   7         70.85        497.93       409.31 o                         
 -13  -6   7        405.18        206.37       231.59 o                         
 -12  -6   7        608.06        860.85       474.31 o                         
 -11  -6   7        404.48        472.46       101.96 o                         
 -10  -6   7        224.48        231.46       423.21 o                         
  -9  -6   7         97.17         98.82       131.13 o                         
  -8  -6   7        643.20        595.53        91.70 o                         
  -7  -6   7        437.78        687.07       110.69 o                         
  -6  -6   7       2847.67       2883.10       255.28 o                         
  -5  -6   7       8035.12       8007.72       276.81 o                         
  -4  -6   7       6807.13       6712.75       447.25 o                         
  -3  -6   7       2483.48       2665.60       428.53 o                         
  -2  -6   7        802.45        683.83       108.79 o                         
  -1  -6   7          1.73        135.14       118.24 o                         
   0  -6   7        925.84       1169.97       121.11 o                         
   1  -6   7       2722.60       2676.23       170.99 o                         
   2  -6   7       1891.55       1692.09       246.52 o                         
   3  -6   7       9177.78       8789.95       564.27 o                         
   4  -6   7       1555.97       1551.33       182.38 o                         
   5  -6   7        300.38        306.74       118.73 o                         
   6  -6   7        224.78        104.04       111.63 o                         
   7  -6   7        298.49        235.01       139.78 o                         
   8  -6   7        420.62        356.19       161.57 o                         
 -14  -5   7        282.50        601.97       344.20 o                         
 -13  -5   7         70.16         28.40       209.55 o                         
 -12  -5   7         42.34          4.65       165.48 o                         
 -11  -5   7        443.61        319.61        85.96 o                         
 -10  -5   7        594.15        577.96        81.70 o                         
  -9  -5   7        793.44        792.68       118.71 o                         
  -8  -5   7        710.90        832.09        90.69 o                         
  -7  -5   7       1562.52       1705.59       134.20 o                         
  -6  -5   7       5242.22       5381.95       302.72 o                         
  -5  -5   7       1124.51       1201.07       150.67 o                         
  -4  -5   7        176.91        145.52        61.65 o                         
  -3  -5   7       1826.66       1847.31        87.96 o                         
  -2  -5   7        587.97        621.60        89.56 o                         
  -1  -5   7       2058.22       1923.52       130.87 o                         
   0  -5   7       4642.28       4916.20       282.01 o                         
   1  -5   7       8662.98       8686.76       560.85 o                         
   2  -5   7       5928.74       5835.89       387.77 o                         
   3  -5   7       3293.57       3086.25       281.04 o                         
   4  -5   7        333.07        245.54       132.68 o                         
   5  -5   7        162.67        105.76        83.48 o                         
   6  -5   7        182.86         88.86       117.51 o                         
   7  -5   7        269.53        167.45       103.31 o                         
   8  -5   7       1430.05       1008.59       193.15 o                         
   9  -5   7        282.71        156.67       145.17 o                         
 -14  -4   7        275.60        107.47       242.85 o                         
 -13  -4   7        127.48          2.45       172.83 o                         
 -12  -4   7        640.75        745.27       135.10 o                         
 -11  -4   7       1058.12       1048.44       102.86 o                         
 -10  -4   7         24.88         35.22        65.31 o                         
  -9  -4   7        356.25        421.54        82.42 o                         
  -8  -4   7        396.06        220.96        64.83 o                         
  -7  -4   7        311.63        314.29        72.77 o                         
  -6  -4   7       1469.28       1538.33        93.14 o                         
  -5  -4   7        302.75        326.89        59.82 o                         
  -4  -4   7      10054.61      10121.57       306.18 o                         
  -3  -4   7        289.95        396.84        60.80 o                         
  -2  -4   7        320.38        380.67        79.80 o                         
  -1  -4   7       3103.77       2854.72       182.87 o                         
   0  -4   7       5400.76       5474.96       497.69 o                         
   1  -4   7        270.02        329.29        77.90 o                         
   2  -4   7       1697.08       1754.40       235.87 o                         
   3  -4   7          7.22        158.39       125.83 o                         
   4  -4   7       1765.67       1504.81       153.74 o                         
   5  -4   7       1453.90       1061.23       166.71 o                         
   6  -4   7       1102.54        861.96       151.78 o                         
   7  -4   7       1711.42       1563.81       171.85 o                         
   8  -4   7        445.51        359.62       156.67 o                         
   9  -4   7        103.00          3.18       128.77 o                         
  10  -4   7        793.09        839.68       176.26 o                         
 -15  -3   7          8.34          7.10       247.25 o                         
 -14  -3   7        207.06          2.69       220.57 o                         
 -13  -3   7        437.40        438.08       115.06 o                         
 -12  -3   7        772.00        925.10       105.15 o                         
 -11  -3   7       1734.89       1996.93       182.00 o                         
 -10  -3   7        359.29        283.64        60.52 o                         
  -9  -3   7        865.79        809.41        89.82 o                         
  -8  -3   7        397.12        297.73        68.00 o                         
  -7  -3   7       1083.22       1266.44       261.86 o                         
  -6  -3   7       2395.34       2531.36       117.96 o                         
  -5  -3   7      10674.92       9586.14       333.32 o                         
  -4  -3   7        552.89        556.53        80.24 o                         
  -3  -3   7       4511.49       4628.04       186.13 o                         
  -2  -3   7       3400.30       3218.96       137.77 o                         
  -1  -3   7         32.13         43.07        40.26 o                         
   0  -3   7       1158.96       1232.21        79.72 o                         
   1  -3   7       3139.50       2902.57       166.69 o                         
   2  -3   7       4356.64       4270.39       226.80 o                         
   3  -3   7      10235.14      10616.22       807.98 o                         
   4  -3   7        726.27        774.07       118.73 o                         
   5  -3   7        616.37        403.68        83.48 o                         
   6  -3   7       1383.33       1234.06       152.76 o                         
   7  -3   7         42.64         72.46       123.87 o                         
   8  -3   7        331.92        237.46       136.60 o                         
   9  -3   7        362.53        258.76       162.31 o                         
  10  -3   7        528.40        396.34       194.37 o                         
 -15  -2   7        136.81        544.93       429.88 o                         
 -14  -2   7         80.96        114.81       205.39 o                         
 -13  -2   7        164.49         77.39        85.79 o                         
 -12  -2   7        501.60        563.58        98.06 o                         
 -11  -2   7        152.18        169.98        73.60 o                         
 -10  -2   7       4221.53       4267.29       188.13 o                         
  -9  -2   7       1844.24       2049.55       151.05 o                         
  -8  -2   7       1900.52       1751.81       110.73 o                         
  -7  -2   7        921.52        937.47        97.72 o                         
  -6  -2   7       3261.30       3134.00       139.69 o                         
  -5  -2   7       1806.71       1690.11       111.47 o                         
  -4  -2   7      13306.25      14306.17       646.95 o                         
  -3  -2   7       1302.29       1393.54        77.61 o                         
  -2  -2   7       6522.42       6695.30       219.98 o                         
  -1  -2   7       5880.83       6163.76       152.89 o                         
   0  -2   7       2264.14       2041.10       216.99 o                         
   1  -2   7       1250.53       1047.91        60.24 o                         
   2  -2   7       3760.26       4518.00       907.37 o                         
   3  -2   7       4635.20       4691.17       440.04 o                         
   4  -2   7       5737.56       5933.08       414.94 o                         
   5  -2   7          4.61        253.13       118.73 o                         
   6  -2   7       2262.90       2404.71       244.31 o                         
   7  -2   7        855.01        649.71       145.66 o                         
   8  -2   7        631.58        468.31       158.63 o                         
   9  -2   7        646.81        593.90       170.87 o                         
  10  -2   7        367.54        745.92       162.31 o                         
  11  -2   7        366.72        411.03       199.27 o                         
 -15  -1   7        254.40        193.64       316.53 o                         
 -14  -1   7          4.51          6.43       104.09 o                         
 -13  -1   7       1002.14       1150.84       141.48 o                         
 -12  -1   7        973.21        794.02       110.06 o                         
 -11  -1   7        602.21        562.62        90.46 o                         
 -10  -1   7       1033.19       1066.88       145.87 o                         
  -9  -1   7       2705.41       2755.09       126.22 o                         
  -8  -1   7       1853.47       1737.14        87.55 o                         
  -7  -1   7       4393.75       4438.67       169.65 o                         
  -6  -1   7        655.91        522.50        78.52 o                         
  -5  -1   7       4896.33       5137.30       195.90 o                         
  -4  -1   7       1858.51       2049.81       142.40 o                         
  -3  -1   7       1135.72       1139.23        89.80 o                         
  -2  -1   7        195.99        347.19       123.87 o                         
  -1  -1   7       9363.28       9269.98       530.00 o                         
   0  -1   7       2287.56       2603.11       183.53 o                         
   1  -1   7       5432.32       5577.83       236.13 o                         
   2  -1   7       1162.48       1188.99       310.78 o                         
   3  -1   7       1012.10        949.74        72.38 o                         
   4  -1   7        710.31        814.22       153.49 o                         
   5  -1   7       1221.91       1229.90       160.35 o                         
   6  -1   7        267.16        220.81       139.05 o                         
   7  -1   7       3527.78       3926.91       335.14 o                         
   8  -1   7       1881.68       2109.97       270.75 o                         
   9  -1   7        823.53        745.43       172.34 o                         
  10  -1   7         33.94          7.34       163.77 o                         
  11  -1   7        157.47        475.41       215.43 o                         
 -15   0   7         35.65         49.44       151.57 o                         
 -14   0   7        593.62        647.40       156.21 o                         
 -13   0   7         16.15         88.77       113.64 o                         
 -12   0   7       1058.96        963.49       150.55 o                         
 -11   0   7       3378.34       3303.19       256.72 o                         
 -10   0   7       1242.69       1170.49        83.82 o                         
  -9   0   7        190.86        218.42        65.40 o                         
  -8   0   7       8594.92       8553.55       288.77 o                         
  -7   0   7        149.15        249.85       110.69 o                         
  -6   0   7       2754.29       2550.76       298.91 o                         
  -5   0   7       3746.28       3486.85       263.53 o                         
  -4   0   7      12500.05      13382.26       836.25 o                         
  -3   0   7       7784.21       7477.02       536.98 o                         
  -2   0   7          1.13         28.15        45.18 o                         
  -1   0   7       1857.47       2067.46       348.11 o                         
   0   0   7      27257.29      26951.19      1203.34 o                         
   1   0   7        365.32        378.50       111.02 o                         
   2   0   7       1372.93       1654.99       128.08 o                         
   3   0   7       8505.50       7988.04       330.23 o                         
   4   0   7       3855.93       3819.66       154.40 o                         
   5   0   7        365.65        289.39        62.10 o                         
   6   0   7       1982.86       2001.90       288.87 o                         
   7   0   7       1618.42       1606.75       163.89 o                         
   8   0   7       1541.23       1868.35       221.30 o                         
   9   0   7         17.89          3.67       192.66 o                         
  11   0   7        229.00        239.17       189.97 o                         
 -15   1   7        251.10        635.53       211.37 o                         
 -14   1   7          2.94         22.13       128.38 o                         
 -13   1   7       1008.02       1076.16       193.64 o                         
 -12   1   7        996.30       1354.75       300.62 o                         
 -11   1   7        590.57        743.15        98.86 o                         
 -10   1   7       1078.48       1262.79        95.40 o                         
  -9   1   7       3007.51       3166.95       160.26 o                         
  -8   1   7       2202.53       2309.58       126.25 o                         
  -7   1   7       4050.60       3908.64       158.00 o                         
  -6   1   7        676.73        594.62        66.53 o                         
  -5   1   7       4593.55       4543.40       393.65 o                         
  -4   1   7       1818.76       1919.86       221.67 o                         
  -3   1   7       1353.59       1389.61        98.19 o                         
  -2   1   7        459.52        809.49       291.32 o                         
  -1   1   7       9645.98       8997.05       309.27 o                         
   0   1   7       2491.79       2924.47       296.09 o                         
   1   1   7       5031.13       5177.70       602.34 o                         
   2   1   7       1190.61       1341.85       113.27 o                         
   3   1   7       1036.23       1256.06       133.30 o                         
   4   1   7        814.88        704.89       142.20 o                         
   5   1   7       1162.79       1192.91        99.28 o                         
   6   1   7        285.53        223.17       114.94 o                         
   7   1   7       3430.62       3247.35       167.94 o                         
   8   1   7       1768.33       1559.16       205.39 o                         
   9   1   7        811.50       1069.80       232.56 o                         
  10   1   7         38.65        336.61       204.66 o                         
  11   1   7        154.02        148.60       210.29 o                         
 -15   2   7        159.10         86.33       173.63 o                         
 -14   2   7         73.05        172.82       139.09 o                         
 -13   2   7        121.95         66.74       126.89 o                         
 -12   2   7        422.32        485.94       168.43 o                         
 -11   2   7        171.29        220.50        93.66 o                         
 -10   2   7       4270.73       5029.27       220.38 o                         
  -9   2   7       1925.25       2278.31       154.72 o                         
  -8   2   7       1960.90       1777.12       108.35 o                         
  -7   2   7        744.53        621.74        74.36 o                         
  -6   2   7       2902.49       2866.68       198.96 o                         
  -5   2   7       1409.71       1207.21        81.66 o                         
  -4   2   7      12473.71      13317.48       730.86 o                         
  -3   2   7       1208.27       1326.06       113.53 o                         
  -2   2   7       6461.54       6770.07       517.64 o                         
  -1   2   7       5917.09       6460.92       536.73 o                         
   0   2   7       1937.54       1715.44        98.12 o                         
   1   2   7       1449.96       1591.83       137.84 o                         
   2   2   7       3999.14       4940.74       226.14 o                         
   3   2   7       4519.14       4378.29       235.95 o                         
   4   2   7       5725.34       6223.66       392.67 o                         
   5   2   7         20.98        108.88       104.04 o                         
   6   2   7       2343.45       2285.69       170.86 o                         
   7   2   7       1026.51       1020.09       109.38 o                         
   8   2   7        617.29        697.20       196.09 o                         
   9   2   7        741.59        775.54       169.40 o                         
  10   2   7        401.72        163.77       216.65 o                         
  11   2   7        368.78        311.64       256.56 o                         
 -15   3   7          9.60          7.10       224.24 o                         
 -14   3   7        218.35        124.60       169.09 o                         
 -13   3   7        453.84        785.10       181.42 o                         
 -12   3   7        911.97        998.80       208.82 o                         
 -11   3   7       1493.83       1986.83       243.58 o                         
 -10   3   7        344.91        180.75        69.72 o                         
  -9   3   7        859.94        734.90        82.09 o                         
  -8   3   7        452.37        452.26       131.19 o                         
  -7   3   7        925.27        847.41       157.89 o                         
  -6   3   7       2030.20       2147.78       109.44 o                         
  -5   3   7      10332.85       9786.84       302.68 o                         
  -4   3   7        525.53        464.42        79.57 o                         
  -3   3   7       4317.83       4088.10       181.11 o                         
  -2   3   7       3387.47       3499.23       549.46 o                         
  -1   3   7         23.10         19.20        54.71 o                         
   0   3   7       1022.15       1010.07       108.82 o                         
   1   3   7       2753.15       2668.89       243.95 o                         
   2   3   7       3591.86       3650.57       335.75 o                         
   3   3   7      10154.73      11537.20       642.49 o                         
   4   3   7        753.89        746.12       173.08 o                         
   5   3   7        600.12        572.41       136.77 o                         
   6   3   7       1548.69       1453.15       153.54 o                         
   7   3   7         68.46        113.89        84.66 o                         
   8   3   7        402.70        280.06       180.91 o                         
   9   3   7        336.27        401.97       187.77 o                         
  10   3   7        514.54        211.76       268.31 o                         
  11   3   7        793.08        691.08       268.06 o                         
 -14   4   7        284.69        147.19       158.41 o                         
 -13   4   7        127.61        354.48       200.98 o                         
 -12   4   7        567.50        521.68       194.86 o                         
 -11   4   7       1125.91       1031.12       181.89 o                         
 -10   4   7         28.18        158.86        69.25 o                         
  -9   4   7        390.04        505.66        80.41 o                         
  -8   4   7        274.97        210.33        69.04 o                         
  -7   4   7        326.15        348.63        86.67 o                         
  -6   4   7       1420.40       1337.18        93.88 o                         
  -5   4   7        297.93        388.22        91.47 o                         
  -4   4   7       9906.65      10093.44       591.87 o                         
  -3   4   7        325.45        402.10        63.73 o                         
  -2   4   7        297.74        297.17        87.59 o                         
  -1   4   7       3119.66       2874.66       152.96 o                         
   0   4   7       5253.35       5410.97       516.54 o                         
   1   4   7        303.05        261.84       142.48 o                         
   2   4   7       1732.51       1668.50       117.46 o                         
   3   4   7         38.62         31.08        74.44 o                         
   4   4   7       1506.24       1589.18       137.67 o                         
   5   4   7       1476.75       1800.28       173.97 o                         
   6   4   7       1050.40       1069.60       229.87 o                         
   7   4   7       1739.30       1728.07       206.61 o                         
   8   4   7        458.47        600.75       246.27 o                         
  10   4   7        828.33        604.67       192.91 o                         
  11   4   7        180.55        179.69       186.05 o                         
 -14   5   7        268.01        314.57       253.62 o                         
 -13   5   7         70.05        204.66       200.98 o                         
 -12   5   7         43.68          4.65       201.23 o                         
 -11   5   7        388.08        360.35       147.62 o                         
 -10   5   7        519.77        630.86       147.62 o                         
  -9   5   7        833.19        847.61        86.98 o                         
  -8   5   7        792.33        841.30       133.96 o                         
  -7   5   7       1537.77       1756.00       277.83 o                         
  -6   5   7       5498.35       5488.67       265.00 o                         
  -5   5   7       1026.08        978.33        78.63 o                         
  -4   5   7        240.63        268.84       130.01 o                         
  -3   5   7       1587.93       1598.76        92.68 o                         
  -2   5   7        608.75        565.63        78.15 o                         
  -1   5   7       1946.86       1851.40        98.43 o                         
   0   5   7       4876.21       5059.16       177.90 o                         
   1   5   7       8788.84       8759.78       465.13 o                         
   2   5   7       5759.13       6171.41       267.67 o                         
   3   5   7       3080.15       2738.89       212.92 o                         
   4   5   7        466.11        597.32       167.20 o                         
   5   5   7        153.61         90.58       173.32 o                         
   6   5   7        169.62        128.28       165.98 o                         
   7   5   7        271.40        352.76       192.17 o                         
   8   5   7       1557.24       2326.13       278.10 o                         
   9   5   7        287.47        472.96       277.61 o                         
  10   5   7         23.79         12.49       257.78 o                         
 -14   6   7         73.34          4.65       240.40 o                         
 -13   6   7        405.77        409.80       200.49 o                         
 -12   6   7        613.52        717.52       240.64 o                         
 -11   6   7        478.60        596.34       220.32 o                         
 -10   6   7        231.87         25.46       186.79 o                         
  -9   6   7        140.96        170.45       120.57 o                         
  -8   6   7        543.26        592.97       136.23 o                         
  -7   6   7        467.50        411.25        98.47 o                         
  -6   6   7       2931.07       2642.45       170.98 o                         
  -5   6   7       8118.44       8211.50       356.39 o                         
  -4   6   7       6699.10       6823.16       254.05 o                         
  -3   6   7       2515.87       2176.65       225.65 o                         
  -2   6   7        897.96        841.13        99.87 o                         
  -1   6   7          5.26        141.58        66.39 o                         
   0   6   7        720.49        621.75       125.08 o                         
   1   6   7       2952.96       3034.92       226.57 o                         
   2   6   7       2211.83       1993.47       147.59 o                         
   3   6   7       8498.36       9075.40       813.73 o                         
   4   6   7       1338.14       1240.28       128.70 o                         
   5   6   7        313.23        181.91        98.53 o                         
   6   6   7        174.72        114.50       107.47 o                         
   7   6   7        270.04        467.33       283.73 o                         
   8   6   7        413.33        658.03       230.36 o                         
   9   6   7        638.46        611.77       302.33 o                         
  10   6   7        321.72         37.46       295.48 o                         
 -13   7   7         90.14          1.96       200.01 o                         
 -12   7   7        309.10        391.44       233.05 o                         
 -11   7   7        445.98        657.30       279.32 o                         
 -10   7   7       1470.59       1705.80       332.20 o                         
  -9   7   7       1164.28       1257.56       219.34 o                         
  -8   7   7        153.65        174.06        94.49 o                         
  -7   7   7        146.60        194.88       170.02 o                         
  -6   7   7       1214.55        965.26       148.11 o                         
  -5   7   7        752.85        663.25        90.14 o                         
  -4   7   7        470.83        314.69        82.11 o                         
  -3   7   7       1409.11       1079.34       133.69 o                         
  -2   7   7       3893.68       4121.21       168.29 o                         
  -1   7   7        442.83        414.62        84.70 o                         
   0   7   7         36.38         26.48        52.51 o                         
   1   7   7       2251.43       2257.19       246.40 o                         
   2   7   7       3836.58       3828.80       236.14 o                         
   3   7   7         99.57         40.89        92.00 o                         
   4   7   7        394.67        273.26       103.95 o                         
   5   7   7         20.33         25.05        95.43 o                         
   6   7   7         53.05          2.20       217.39 o                         
   7   7   7        931.00       1081.79       302.09 o                         
   8   7   7         16.88        160.59       215.92 o                         
   9   7   7        761.05        232.81       300.62 o                         
 -13   8   7        145.14          0.00       272.47 o                         
 -12   8   7         77.03        141.99       179.20 o                         
 -11   8   7        229.60        162.79       238.19 o                         
 -10   8   7        142.69         94.74       231.34 o                         
  -9   8   7       1542.81       1671.04       231.59 o                         
  -8   8   7       2874.75       2286.47       312.13 o                         
  -7   8   7        488.55        329.57       117.61 o                         
  -6   8   7        253.22         88.88        76.56 o                         
  -5   8   7       1195.14       1534.68       189.97 o                         
  -4   8   7       1372.01       1289.32       137.66 o                         
  -3   8   7       2880.09       2690.32       151.75 o                         
  -2   8   7        620.22        374.67       112.43 o                         
  -1   8   7       5201.06       5499.80       242.79 o                         
   0   8   7       2732.08       3056.74       182.94 o                         
   1   8   7       1072.83       1034.98        85.24 o                         
   2   8   7        292.34        355.20        71.85 o                         
   3   8   7       1068.09        972.24       147.13 o                         
   4   8   7        350.04        478.04       179.32 o                         
   5   8   7       1297.91       1725.14       290.09 o                         
   6   8   7        511.21        549.10       235.99 o                         
   7   8   7        320.60        330.49       195.84 o                         
   8   8   7        582.35        238.44       292.79 o                         
   9   8   7        198.59        154.47       324.61 o                         
 -12   9   7         43.77        280.79       224.49 o                         
 -11   9   7        162.48        489.12       276.87 o                         
 -10   9   7        287.48        194.13       171.12 o                         
  -9   9   7        168.39         93.27       244.07 o                         
  -8   9   7       1024.93        807.12       185.32 o                         
  -7   9   7        765.13        824.26       166.47 o                         
  -6   9   7       2000.50       1764.23       218.86 o                         
  -5   9   7        949.42        973.06       136.43 o                         
  -4   9   7        113.10        128.15       132.68 o                         
  -3   9   7        858.54        812.09       101.97 o                         
  -2   9   7       2143.51       2138.83       136.09 o                         
  -1   9   7        571.39        638.48        95.70 o                         
   0   9   7        182.66        217.11        78.42 o                         
   1   9   7        300.39        325.47        70.42 o                         
   2   9   7       1143.11       1049.64       158.06 o                         
   3   9   7        627.47        417.35       160.71 o                         
   4   9   7         87.80        108.45       158.14 o                         
   5   9   7       1928.68       1696.74       255.82 o                         
   6   9   7        726.09       1125.37       241.38 o                         
   7   9   7        303.30        460.97       305.03 o                         
   8   9   7        330.07        213.96       265.37 o                         
 -11  10   7         54.06        135.62       347.87 o                         
 -10  10   7        650.44        859.26       242.85 o                         
  -9  10   7       1192.85        606.63       217.14 o                         
  -8  10   7         96.22        248.97       244.56 o                         
  -7  10   7         84.68          4.41       206.37 o                         
  -6  10   7        392.86        495.24       214.69 o                         
  -5  10   7        444.34        666.57       129.21 o                         
  -4  10   7        348.51        482.16       287.16 o                         
  -3  10   7         35.68         71.68       127.31 o                         
  -2  10   7       1437.45       1126.22       111.27 o                         
  -1  10   7        712.25        628.05       105.41 o                         
   0  10   7        970.83       1022.85       171.07 o                         
   1  10   7       1239.71       1566.96       459.01 o                         
   2  10   7         25.22          1.06       116.22 o                         
   3  10   7        282.91         84.95       230.85 o                         
   4  10   7        741.55        798.31       262.43 o                         
   5  10   7        245.46        168.67       280.55 o                         
   6  10   7        248.89         16.16       330.73 o                         
   7  10   7        255.00        212.74       206.61 o                         
 -10  11   7        263.76        494.75       379.69 o                         
  -9  11   7        323.41          2.45       190.46 o                         
  -8  11   7         73.15        185.56       171.61 o                         
  -7  11   7        429.55        367.21       166.22 o                         
  -6  11   7        130.93          0.00       161.08 o                         
  -5  11   7        381.02        337.83       182.62 o                         
  -4  11   7        546.60        389.23       162.02 o                         
  -3  11   7        740.28        690.82       123.37 o                         
  -2  11   7       1512.33       1663.65       179.67 o                         
  -1  11   7        908.39       1029.32       192.26 o                         
   0  11   7        402.89        402.53       150.14 o                         
   1  11   7       1144.14       1005.33       202.45 o                         
   2  11   7        243.39        685.70       270.02 o                         
   3  11   7        315.64        715.32       295.23 o                         
   4  11   7         51.79        247.50       215.43 o                         
   5  11   7        156.93        135.62       272.71 o                         
   6  11   7        627.67        907.00       329.26 o                         
  -9  12   7        169.12        839.92       374.06 o                         
  -8  12   7        424.60        211.27       356.68 o                         
  -7  12   7         11.78        253.13       306.25 o                         
  -6  12   7        493.97        247.50       275.16 o                         
  -5  12   7        213.04        284.22       209.80 o                         
  -4  12   7        936.21        364.76       245.29 o                         
  -3  12   7         27.53        285.60       217.75 o                         
  -2  12   7        176.56        326.97       162.04 o                         
  -1  12   7        238.08        221.90       158.62 o                         
   0  12   7        923.81       1035.33       217.81 o                         
   1  12   7        195.99        148.60       184.09 o                         
   2  12   7        293.16         91.80       275.41 o                         
   3  12   7        316.49         48.72       267.82 o                         
   4  12   7        137.42        347.38       266.59 o                         
   5  12   7        350.42        718.99       368.68 o                         
  -7  13   7        324.21         69.28       186.54 o                         
  -6  13   7         87.98        475.17       208.33 o                         
  -5  13   7        129.71          5.63       257.04 o                         
  -4  13   7        254.23         27.91       170.14 o                         
  -3  13   7        893.00        662.69       279.81 o                         
  -2  13   7         21.80          3.23       123.71 o                         
  -1  13   7         81.77        189.70       144.87 o                         
   0  13   7        251.64         27.66       301.60 o                         
   1  13   7        191.44        728.78       320.45 o                         
   2  13   7         80.28         59.00       306.74 o                         
   3  13   7         96.86         66.83       279.57 o                         
  -4  14   7        113.22        469.78       278.34 o                         
  -3  14   7        155.19         27.42       258.76 o                         
  -2  14   7        576.96        349.83       197.56 o                         
   0  14   7        154.76        159.37       267.33 o                         
  -6 -13   8        152.77        458.52       315.80 o                         
  -5 -13   8        138.19        266.59       210.04 o                         
  -4 -13   8         67.12        369.65       306.50 o                         
  -3 -13   8         24.34         10.53       164.02 o                         
  -2 -13   8        118.73        227.42       246.52 o                         
  -1 -13   8        323.21         52.39       219.34 o                         
   0 -13   8        245.32        252.64       225.95 o                         
   1 -13   8        194.72         29.62       233.05 o                         
   2 -13   8          2.39         21.05       240.40 o                         
  -8 -12   8        157.42         91.31       211.51 o                         
  -7 -12   8        526.74        558.15       233.30 o                         
  -6 -12   8         29.02        207.84       282.26 o                         
  -5 -12   8         51.91        505.03       291.32 o                         
  -4 -12   8        100.09        358.15       313.84 o                         
  -3 -12   8        188.80         39.41       151.04 o                         
  -2 -12   8         58.94        681.05       385.32 o                         
  -1 -12   8         33.10          0.73       227.42 o                         
   0 -12   8        327.24        204.41       227.42 o                         
   1 -12   8        118.80        432.08       227.18 o                         
   2 -12   8        134.33        157.65       234.28 o                         
   3 -12   8         88.76        187.28       235.26 o                         
   4 -12   8        109.93          8.81       215.92 o                         
 -10 -11   8         88.61       5044.44       975.06 o                         
  -9 -11   8         60.58          0.73       315.31 o                         
  -8 -11   8         22.60         11.75       284.22 o                         
  -7 -11   8         15.07        195.11       246.52 o                         
  -6 -11   8         69.28        129.26       268.80 o                         
  -5 -11   8        655.90        555.71       230.61 o                         
  -4 -11   8        475.35        379.69       218.86 o                         
  -3 -11   8        326.77         94.49       206.37 o                         
  -2 -11   8         80.14        161.57       228.16 o                         
  -1 -11   8         24.50        288.38       214.69 o                         
   0 -11   8        181.27        290.83       194.13 o                         
   1 -11   8         85.23          0.49       180.18 o                         
   2 -11   8         20.82          4.90       173.08 o                         
   3 -11   8        157.63         48.96       194.37 o                         
   4 -11   8          6.56        179.93       223.02 o                         
   5 -11   8        108.63        227.18       189.48 o                         
 -11 -10   8        200.61        204.90       196.58 o                         
 -10 -10   8        507.53        433.55       308.45 o                         
  -9 -10   8         93.46        282.50       302.82 o                         
  -8 -10   8        192.54        232.07       191.93 o                         
  -7 -10   8        346.22        694.51       226.69 o                         
  -6 -10   8        280.67        454.85       228.65 o                         
  -5 -10   8        557.94        788.27       224.00 o                         
  -4 -10   8        208.34          0.49       150.80 o                         
  -3 -10   8        424.78        550.81       186.30 o                         
  -2 -10   8        314.41         83.72       201.23 o                         
  -1 -10   8        279.34        640.16       215.92 o                         
   0 -10   8        706.23        985.83       230.12 o                         
   1 -10   8        251.14        349.09       174.30 o                         
   2 -10   8        458.73        442.85       139.29 o                         
   3 -10   8        343.63        218.12       167.20 o                         
   4 -10   8         36.69        123.38       181.64 o                         
   5 -10   8        327.26          9.55       168.43 o                         
   6 -10   8         26.25         35.99       176.99 o                         
 -11  -9   8        431.82        631.84       342.24 o                         
 -10  -9   8         71.12        361.82       289.85 o                         
  -9  -9   8        364.72       2589.05       805.41 o                         
  -8  -9   8        330.97        574.31       232.07 o                         
  -7  -9   8        334.24       1110.92       634.53 o                         
  -6  -9   8        255.47        429.63       175.04 o                         
  -5  -9   8        640.19        754.00       156.43 o                         
  -4  -9   8        247.34        273.47       239.30 o                         
  -3  -9   8        199.11         69.67       101.43 o                         
  -2  -9   8        851.38       1604.16      3493.60 o                         
  -1  -9   8       3104.38       3463.74       356.68 o                         
   0  -9   8        753.27        502.34       188.99 o                         
   1  -9   8        199.70        530.49       182.13 o                         
   2  -9   8       1521.45       1309.70       202.94 o                         
   3  -9   8        712.38        536.86       195.84 o                         
   4  -9   8        170.82        179.69       153.98 o                         
   5  -9   8         51.31         42.60       161.33 o                         
   6  -9   8        508.86        504.54       197.80 o                         
   7  -9   8        437.31        382.87       206.61 o                         
 -12  -8   8        213.90        560.85       337.83 o                         
 -11  -8   8        152.11         79.32       238.19 o                         
 -10  -8   8        108.04          4.16       158.63 o                         
  -9  -8   8        451.38        569.66       238.68 o                         
  -8  -8   8       1151.09       1188.04       199.76 o                         
  -7  -8   8       1231.23        856.57       221.06 o                         
  -6  -8   8       2582.50       2630.18       398.05 o                         
  -5  -8   8        598.58        542.32       110.16 o                         
  -4  -8   8        667.08        815.18       139.68 o                         
  -3  -8   8       1343.78       1424.85       148.14 o                         
  -2  -8   8       2408.88       2633.14       297.80 o                         
  -1  -8   8       1827.52       1450.71       224.00 o                         
   0  -8   8       1281.46       1169.43       182.62 o                         
   1  -8   8       1482.77       1650.23       252.88 o                         
   2  -8   8        814.61        687.66       147.37 o                         
   3  -8   8       2133.12       2108.99       231.34 o                         
   4  -8   8         36.49        154.96       160.84 o                         
   5  -8   8        590.66        574.80       161.08 o                         
   6  -8   8        709.66        432.32       168.67 o                         
   7  -8   8         23.46          1.71       176.99 o                         
 -13  -7   8        189.45        392.42       381.65 o                         
 -12  -7   8        141.02        395.35       205.98 o                         
 -11  -7   8        430.23        399.03       100.91 o                         
 -10  -7   8        293.53        347.79       378.10 o                         
  -9  -7   8        142.34         33.45       120.97 o                         
  -8  -7   8         48.41         57.86       130.98 o
[truncated: 235,794 more chars]
