# Supplementary material for: Crystal structures of a copper(II) and the isotypic nickel(II) and palladium(II) complexes of the ligand (E)-1-[(2,4,6-tri­bromo­phen­yl)diazen­yl]naphthalen-2-ol
Source: Acta Crystallogr E Crystallogr Commun. 2016 Jul 12;72(Pt 8):1093–8. doi: 10.1107/S205698901601080X (PMC4971848; doi:10.1107/S205698901601080X)
Supplement: Supplementary file 3 [file e-72-01093-IIsup4.hkl]

data_II                                                                         
_shelx_title ' import in P 21/n'                                                
_shelx_refln_list_code          4                                               
_shelx_F_calc_maximum      302.37                                               
_exptl_crystal_F_000       980.00                                               
_reflns_d_resolution_high  0.7710                                               
                                                                                
loop_                                                                           
 _space_group_symop_operation_xyz                                               
 'x, y, z'                                                                      
 '-x+1/2, y+1/2, -z+1/2'                                                        
 '-x, -y, -z'                                                                   
 'x-1/2, -y-1/2, z-1/2'                                                         
                                                                                
_cell_length_a    11.0909                                                       
_cell_length_b    12.4571                                                       
_cell_length_c    12.5382                                                       
_cell_angle_alpha  90.000                                                       
_cell_angle_beta  107.820                                                       
_cell_angle_gamma  90.000                                                       
                                                                                
_shelx_F_squared_multiplier     1.000                                           
                                                                                
loop_                                                                           
 _refln_index_h                                                                 
 _refln_index_k                                                                 
 _refln_index_l                                                                 
 _refln_F_squared_calc                                                          
 _refln_F_squared_meas                                                          
 _refln_F_squared_sigma                                                         
 _refln_observed_status                                                         
   2   0   0         21.85         76.97        20.35 o                         
   4   0   0       5716.34       5481.28       235.40 o                         
   6   0   0      13738.87      13688.73       286.99 o                         
   8   0   0       2027.72       1978.22       100.68 o                         
  10   0   0       6519.08       6273.10       384.96 o                         
  12   0   0       5400.46       5841.94       417.02 o                         
   2   1   0       6487.77       6090.99       131.12 o                         
   3   1   0       2307.92       2064.14        44.42 o                         
   4   1   0      47688.67      44829.96       643.12 o                         
   5   1   0       1416.46       1205.23        50.44 o                         
   6   1   0        161.74         62.99        27.61 o                         
   7   1   0       6666.10       6587.15       137.00 o                         
   8   1   0       7966.43       8098.06       244.95 o                         
   9   1   0        687.29        648.43       104.86 o                         
  10   1   0          4.22         46.56        87.16 o                         
  11   1   0         68.04        -35.93        86.90 o                         
  12   1   0         11.75        168.78       121.90 o                         
  13   1   0         36.84        -19.74       135.32 o                         
   0   2   0       4849.57       2900.24       985.90 o                         
   1   2   0        777.08        753.52       118.85 o                         
   2   2   0       9325.46       9193.91       309.97 o                         
   3   2   0        392.42        330.93        28.53 o                         
   4   2   0        239.84        229.60        24.65 o                         
   5   2   0        102.91        118.85        25.28 o                         
   6   2   0      10225.06       9916.69       177.83 o                         
   7   2   0       1296.13       1328.92        62.64 o                         
   8   2   0       3649.86       3649.88       182.35 o                         
   9   2   0        316.73        374.17        56.28 o                         
  10   2   0          2.47        124.04       483.65 o                         
  11   2   0         95.67         38.32        76.71 o                         
  12   2   0        437.54        188.80       153.69 o                         
  13   2   0          3.23        144.17       151.68 o                         
   1   3   0      22658.16      22000.90      2149.64 o                         
   2   3   0      65129.95      63794.79      2753.17 o                         
   3   3   0       4191.34       4266.81       198.23 o                         
   4   3   0      16160.70      15987.35       293.00 o                         
   5   3   0        376.68        326.88        38.30 o                         
   6   3   0        231.92        275.93        49.79 o                         
   7   3   0        468.65        452.43        45.17 o                         
   8   3   0       8781.07       8833.26       226.83 o                         
   9   3   0        312.26        288.39        62.08 o                         
  10   3   0       2409.43       2354.36       124.96 o                         
  11   3   0       1720.99       1762.91       139.35 o                         
  12   3   0        759.89        593.51       124.45 o                         
  13   3   0        261.04        198.08       268.42 o                         
   0   4   0      29086.00      29464.79      1298.73 o                         
   1   4   0       3906.09       3420.83       525.94 o                         
   2   4   0       2463.85       2166.92       152.37 o                         
   3   4   0       8176.16       8187.65       282.74 o                         
   4   4   0      14643.36      14879.62       576.95 o                         
   5   4   0       4618.26       4581.27       142.67 o                         
   6   4   0       4215.93       4236.55       125.92 o                         
   7   4   0          0.06          6.34        38.72 o                         
   8   4   0       7348.00       7636.61       208.28 o                         
   9   4   0       1122.86       1114.87       113.51 o                         
  10   4   0       2685.14       2724.58       146.99 o                         
  11   4   0        382.12        575.64       119.31 o                         
  12   4   0        364.09        408.81       129.46 o                         
  13   4   0          1.44         53.15       239.20 o                         
   1   5   0        596.18        568.60        33.46 o                         
   2   5   0        196.70        178.69        42.97 o                         
   3   5   0          1.81         23.60        20.89 o                         
   4   5   0        741.75        734.35        53.86 o                         
   5   5   0       4958.65       4946.45       202.38 o                         
   6   5   0        561.88        490.90        64.94 o                         
   7   5   0       6910.88       7060.90       286.63 o                         
   8   5   0       1018.53       1132.10        84.43 o                         
   9   5   0        151.54         90.17        65.49 o                         
  10   5   0        134.37        210.54        80.79 o                         
  11   5   0        844.96        821.14       115.14 o                         
  12   5   0        225.05         89.30       180.07 o                         
  13   5   0        150.64       -175.02       177.33 o                         
   0   6   0        110.58         90.34        29.06 o                         
   1   6   0        339.24        289.61        20.54 o                         
   2   6   0      10149.78       8943.04      1601.25 o                         
   3   6   0       7525.34       8339.23       274.52 o                         
   4   6   0       7830.74       8020.71       163.52 o                         
   5   6   0       1386.07       1284.82        65.86 o                         
   6   6   0       7854.66       7825.33       325.07 o                         
   7   6   0       2529.76       2494.66       191.33 o                         
   8   6   0         59.63         36.09        59.35 o                         
   9   6   0       1038.41       1022.65       200.33 o                         
  10   6   0       2513.97       2572.86       174.46 o                         
  11   6   0        477.23        753.69       137.08 o                         
  12   6   0         83.25        149.94       153.01 o                         
   1   7   0        239.25        231.93        30.67 o                         
   2   7   0      21032.58      21946.71      2157.21 o                         
   3   7   0       3362.96       3166.51       490.47 o                         
   4   7   0       2373.51       2405.07        71.24 o                         
   5   7   0        744.55        636.06        41.91 o                         
   6   7   0        119.52         67.15        43.37 o                         
   7   7   0         49.25        125.05        47.63 o                         
   8   7   0        570.83        472.00        75.71 o                         
   9   7   0        524.84        425.78        94.72 o                         
  10   7   0       3565.99       3775.32       239.65 o                         
  11   7   0        316.00         76.44       228.51 o                         
  12   7   0        702.22        403.81       196.19 o                         
   0   8   0       1703.85       1737.23        70.54 o                         
   1   8   0        125.91        206.19        29.82 o                         
   2   8   0        618.63        547.86        74.84 o                         
   3   8   0          8.54        -23.29        23.29 o                         
   4   8   0       2379.63       2177.62       198.66 o                         
   5   8   0        278.04        273.40        39.38 o                         
   6   8   0       4110.34       4257.25       135.78 o                         
   7   8   0          0.07        -86.01        86.01 o                         
   8   8   0        103.81        -70.37        78.34 o                         
   9   8   0        536.66        399.78       137.05 o                         
  10   8   0         45.16        -80.74       137.60 o                         
  11   8   0         11.43         47.95       118.59 o                         
   1   9   0       2541.20       2498.34        62.56 o                         
   2   9   0         14.12         16.09        24.63 o                         
   3   9   0       1488.94       1441.61       182.07 o                         
   4   9   0       2773.08       2193.73       584.47 o                         
   5   9   0        195.22        240.51        42.96 o                         
   6   9   0       1014.29       1034.10       116.67 o                         
   7   9   0         28.24          2.50        80.99 o                         
   8   9   0       1373.69       1062.81       163.43 o                         
   9   9   0        145.91        107.57       141.54 o                         
  10   9   0        196.85        210.68       201.36 o                         
  11   9   0        181.02        -36.94       136.21 o                         
   0  10   0      14325.26      14927.46       451.87 o                         
   1  10   0       1292.54       1253.45        82.11 o                         
   2  10   0          3.81         -3.25        25.56 o                         
   3  10   0       2690.08       2383.27       423.73 o                         
   4  10   0        164.75         72.23        54.29 o                         
   5  10   0        248.25        135.60        64.09 o                         
   6  10   0       2269.16       2281.52       185.41 o                         
   7  10   0          1.26        -33.44       100.16 o                         
   8  10   0         51.39         78.27       117.23 o                         
   9  10   0         97.06        399.09       202.39 o                         
  10  10   0        424.96        397.37       176.01 o                         
   1  11   0          8.23        -25.59        43.77 o                         
   2  11   0       1131.82       1053.69       163.21 o                         
   3  11   0        281.99        259.51        38.04 o                         
   4  11   0       1720.64       1798.85        86.38 o                         
   5  11   0        886.09        868.80        76.99 o                         
   6  11   0          0.48        -94.82        94.82 o                         
   7  11   0       1988.92       1801.70       207.05 o                         
   8  11   0        181.43        128.09       194.98 o                         
   9  11   0        113.83         39.13       139.98 o                         
  10  11   0        259.59        316.34       163.77 o                         
   0  12   0        114.29         74.30        74.30 o                         
   1  12   0        223.14        200.62        47.44 o                         
   2  12   0        803.26        790.27        89.99 o                         
   3  12   0        475.84        579.10        81.89 o                         
   4  12   0        204.25        220.51        46.31 o                         
   5  12   0        149.68        144.81        52.73 o                         
   6  12   0         21.21         99.95       194.12 o                         
   7  12   0         36.65        -55.86       128.61 o                         
   8  12   0        524.54        296.17       145.33 o                         
   9  12   0         12.36         78.44       173.77 o                         
   1  13   0        418.73        496.18        63.27 o                         
   2  13   0        117.43        -48.96       104.13 o                         
   3  13   0        341.49        400.96       104.64 o                         
   4  13   0        822.39        882.14       124.47 o                         
   5  13   0         11.50        196.70       115.85 o                         
   6  13   0        362.33        119.99       137.23 o                         
   7  13   0          0.83       -170.15       187.22 o                         
   8  13   0        836.03       1169.87       243.59 o                         
   0  14   0       1229.09       1352.09       147.05 o                         
   1  14   0          0.38         15.02        49.58 o                         
   2  14   0          5.22         76.54        76.54 o                         
   3  14   0         30.49         68.44        99.64 o                         
   4  14   0        921.99        930.41       159.47 o                         
   5  14   0        106.25         41.72       113.26 o                         
   6  14   0         68.10         17.58       140.85 o                         
   1  15   0         97.40        205.49       123.43 o                         
   2  15   0         10.82         53.27        86.71 o                         
   3  15   0         21.30       -142.92       142.92 o                         
   4  15   0        502.17        620.10       184.29 o                         
   5  15   0         58.13        166.88       142.23 o                         
 -13   0   1         68.20         28.62       278.76 o                         
 -11   0   1        187.44        206.18       192.39 o                         
  -9   0   1       9800.95      10944.61       779.40 o                         
  -7   0   1       1920.46       1964.09       173.36 o                         
  -5   0   1       6515.92       5844.18       135.90 o                         
  -3   0   1      35586.93      32572.00       668.53 o                         
   1   0   1       1193.44        787.80        47.17 o                         
   3   0   1      40611.33      39918.46       692.86 o                         
   5   0   1       2732.69       2916.30       131.84 o                         
   7   0   1      11884.05      12293.17       596.96 o                         
   9   0   1         23.64        -23.00        57.45 o                         
  11   0   1        667.43        712.85       186.36 o                         
  13   0   1        209.01        121.88       209.98 o                         
 -13   1   1        891.94       1016.10       182.00 o                         
 -12   1   1        491.81        318.57       144.60 o                         
 -11   1   1        977.46       1292.22       161.00 o                         
 -10   1   1        481.81        269.16       100.28 o                         
  -9   1   1       3939.74       3835.58       192.50 o                         
  -8   1   1       4033.07       3956.01       109.49 o                         
  -7   1   1       1072.41        983.38        73.45 o                         
  -6   1   1      11203.97      11117.40       240.58 o                         
  -5   1   1       2035.13       2058.75        57.70 o                         
  -4   1   1         15.50          6.15        22.62 o                         
  -3   1   1       1260.25       1178.81        34.53 o                         
  -2   1   1       2217.38       2129.64       124.81 o                         
   1   1   1         22.42         56.55        10.86 o                         
   2   1   1      11790.38      11761.36       327.74 o                         
   3   1   1      24759.42      23719.20       361.04 o                         
   4   1   1      12341.20      12085.91       184.09 o                         
   5   1   1       2290.68       2427.10        58.26 o                         
   6   1   1      13379.28      13392.42       253.23 o                         
   7   1   1       1835.88       1801.96        94.95 o                         
   8   1   1        773.61        725.67        53.58 o                         
   9   1   1         20.39        -12.05        54.04 o                         
  10   1   1       1192.56       1250.30       103.75 o                         
  11   1   1       1590.89       1793.45       153.03 o                         
  12   1   1        620.32        568.71       220.06 o                         
  13   1   1        212.42         30.47       138.96 o                         
 -13   2   1         56.37       -161.41       262.21 o                         
 -12   2   1        974.67        857.50       520.72 o                         
 -11   2   1         96.59        137.81       113.56 o                         
 -10   2   1        656.00        705.68        78.04 o                         
  -9   2   1       2601.72       2546.23       159.55 o                         
  -8   2   1         52.64         42.97        36.79 o                         
  -7   2   1       3882.26       3827.55        97.24 o                         
  -6   2   1       8220.87       8457.80       160.83 o                         
  -5   2   1       2359.59       2368.89        70.97 o                         
  -4   2   1        834.24        827.64        44.22 o                         
  -3   2   1       5928.89       5663.77       236.26 o                         
  -2   2   1      91427.45      75999.55      4595.78 o                         
  -1   2   1       2948.71       2804.10        63.23 o                         
   0   2   1       7457.57       6944.01       373.42 o                         
   1   2   1      15911.58      16465.93       692.42 o                         
   2   2   1       2263.21       2259.37        92.39 o                         
   3   2   1       1211.62       1116.16        49.01 o                         
   4   2   1       5654.77       5532.23       144.98 o                         
   5   2   1       2343.97       2169.61        65.54 o                         
   6   2   1      12842.32      12968.28       341.50 o                         
   7   2   1       3051.42       2938.41       108.93 o                         
   8   2   1        378.42        364.16        50.75 o                         
   9   2   1       1179.47       1204.70        84.82 o                         
  10   2   1       5164.95       5131.38       208.77 o                         
  11   2   1       1322.47       1176.61       115.04 o                         
  12   2   1         97.98         33.37       115.59 o                         
  13   2   1         13.16       -171.88       171.88 o                         
 -13   3   1       1013.51       1151.73       435.21 o                         
 -12   3   1       1588.54       1439.73       153.96 o                         
 -11   3   1       1184.03       1186.10       121.77 o                         
 -10   3   1       1233.52       1287.24       115.36 o                         
  -9   3   1         22.55        -13.62        53.55 o                         
  -8   3   1         25.99         85.02        51.76 o                         
  -7   3   1      12335.61      12842.01       257.79 o                         
  -6   3   1       3142.33       3087.15       100.77 o                         
  -5   3   1       7368.77       7174.74       282.20 o                         
  -4   3   1       1678.98       1643.84        67.99 o                         
  -3   3   1      10315.19       9185.41       435.88 o                         
  -2   3   1        297.92        251.64        19.62 o                         
  -1   3   1      30267.53      28927.12       600.33 o                         
   0   3   1      10391.28       9976.52       858.47 o                         
   1   3   1        123.23        145.06        15.64 o                         
   2   3   1      35305.50      35093.76      1443.21 o                         
   3   3   1       5241.98       5359.16       180.16 o                         
   4   3   1         63.77         54.13        20.82 o                         
   5   3   1       9825.15       9648.79       455.72 o                         
   6   3   1       1705.48       1699.46        53.74 o                         
   7   3   1          0.60         -4.00        33.78 o                         
   8   3   1          0.44        -32.07        47.81 o                         
   9   3   1       2491.66       2549.56       115.29 o                         
  10   3   1         49.45        211.52        70.42 o                         
  11   3   1         26.93        -90.76        97.51 o                         
  12   3   1        298.42        290.85       117.03 o                         
  13   3   1          0.77        137.07       163.10 o                         
 -13   4   1        982.36       1089.23       260.83 o                         
 -12   4   1         28.83        102.56       106.54 o                         
 -11   4   1       2871.34       2831.93       176.58 o                         
 -10   4   1        683.58        588.89        79.03 o                         
  -9   4   1       1221.98       1262.69       181.92 o                         
  -8   4   1       1280.77       1188.37       174.98 o                         
  -7   4   1       1588.83       1496.97        76.44 o                         
  -6   4   1        674.85        680.05        70.22 o                         
  -5   4   1      12144.40      11466.20       431.40 o                         
  -4   4   1       4703.62       4423.82       223.28 o                         
  -3   4   1       7814.15       7581.29       249.22 o                         
  -2   4   1       1898.12       1866.62        61.02 o                         
  -1   4   1       2792.46       2871.89        71.56 o                         
   0   4   1      11255.12      11967.18       459.46 o                         
   1   4   1      13556.05      13434.54       537.20 o                         
   2   4   1       3357.22       3446.55       112.02 o                         
   3   4   1        676.12        627.35        59.36 o                         
   4   4   1      22073.55      23317.63       555.58 o                         
   5   4   1        872.12        858.63        47.33 o                         
   6   4   1        119.64        122.30        37.46 o                         
   7   4   1       8704.88       8619.05       223.51 o                         
   8   4   1        157.64        133.57        48.21 o                         
   9   4   1        376.53        426.13        73.85 o                         
  10   4   1         18.34         26.91        76.54 o                         
  11   4   1        108.17        -34.08        89.29 o                         
  12   4   1       1054.93        934.75       214.37 o                         
 -13   5   1         40.55        107.04       207.54 o                         
 -12   5   1         32.67        -60.24       151.90 o                         
 -11   5   1         37.62        116.47       138.94 o                         
 -10   5   1        723.20        666.90       112.31 o                         
  -9   5   1        196.89        168.89        71.86 o                         
  -8   5   1         46.86         19.27        56.06 o                         
  -7   5   1       1692.73       1576.42        87.24 o                         
  -6   5   1       2471.35       2633.16        97.45 o                         
  -5   5   1        207.74        175.81        39.47 o                         
  -4   5   1      30303.90      29568.94       735.36 o                         
  -3   5   1       5051.04       5172.86       148.64 o                         
  -2   5   1        582.48        564.46        26.29 o                         
  -1   5   1       2278.38       2275.31        55.53 o                         
   0   5   1      12477.23      12460.60       344.61 o                         
   1   5   1       1653.38       1726.07        56.23 o                         
   2   5   1      10823.33      11115.49       346.21 o                         
   3   5   1         56.17         42.56        24.97 o                         
   4   5   1       1056.61       1106.10        66.62 o                         
   5   5   1          2.33         22.32        36.44 o                         
   6   5   1         20.45         16.73        30.94 o                         
   7   5   1       1622.52       1530.49       123.84 o                         
   8   5   1      14582.54      15787.80       535.01 o                         
   9   5   1        362.08        346.35        61.89 o                         
  10   5   1       1208.12       1031.83       130.51 o                         
  11   5   1        479.01        557.08       129.83 o                         
  12   5   1         76.42        -81.59       141.41 o                         
 -12   6   1        255.01        273.48       151.94 o                         
 -11   6   1       2199.64       2212.88       226.53 o                         
 -10   6   1        198.70         72.80        73.32 o                         
  -9   6   1       1145.59       1132.20        97.74 o                         
  -8   6   1        183.19        172.71        79.76 o                         
  -7   6   1        206.67        187.73        54.86 o                         
  -6   6   1       1756.20       1690.14        68.86 o                         
  -5   6   1       2090.44       1975.92        82.14 o                         
  -4   6   1        457.68        475.71        44.07 o                         
  -3   6   1      12087.25      13307.82       453.86 o                         
  -2   6   1         29.20         30.20        18.36 o                         
  -1   6   1       5401.92       5844.87       151.92 o                         
   0   6   1       3398.83       3030.45       502.18 o                         
   1   6   1      30688.92      31763.19      1028.53 o                         
   2   6   1        890.54        982.01        31.40 o                         
   3   6   1       2202.19       2359.92       107.97 o                         
   4   6   1      10336.67      10271.87       507.40 o                         
   5   6   1        243.82        218.32        58.14 o                         
   6   6   1       1119.89       1109.34        86.59 o                         
   7   6   1       4015.72       3952.01       320.11 o                         
   8   6   1        472.89        284.07        82.11 o                         
   9   6   1         31.29         69.24        98.02 o                         
  10   6   1         21.12         49.61       113.67 o                         
  11   6   1        248.65        172.85       134.63 o                         
  12   6   1        731.89        472.63       180.83 o                         
 -12   7   1        478.19        482.27       157.77 o                         
 -11   7   1        189.06        144.29       156.17 o                         
 -10   7   1         11.32         27.28        89.77 o                         
  -9   7   1        559.47        509.09       136.29 o                         
  -8   7   1       1195.41        913.72       111.94 o                         
  -7   7   1       9105.50       8783.89       530.37 o                         
  -6   7   1         21.00          7.66        39.74 o                         
  -5   7   1       6622.08       6845.05       178.30 o                         
  -4   7   1       1397.31       1388.47        76.65 o                         
  -3   7   1       5167.09       4995.15       143.72 o                         
  -2   7   1         45.73         23.29        20.28 o                         
  -1   7   1       3669.13       4021.50       112.95 o                         
   0   7   1       3325.54       3080.96       438.11 o                         
   1   7   1       3998.94       4221.85        97.17 o                         
   2   7   1       1425.49       1357.99        57.41 o                         
   3   7   1          3.38         95.44        36.59 o                         
   4   7   1       2520.01       2163.17       439.74 o                         
   5   7   1      16328.73      16281.57       785.20 o                         
   6   7   1         80.20         19.67        46.81 o                         
   7   7   1       1295.45       1411.84       115.50 o                         
   8   7   1        335.18        252.85       185.84 o                         
   9   7   1       2973.76       2710.69       205.49 o                         
  10   7   1        153.64        143.04       109.77 o                         
  11   7   1          2.51         10.86       188.00 o                         
  12   7   1        243.85         67.24       175.50 o                         
 -12   8   1        189.00        316.30       214.22 o                         
 -11   8   1        372.64        683.21       162.10 o                         
 -10   8   1          9.05        -45.87       128.85 o                         
  -9   8   1       2607.92       2952.78       278.42 o                         
  -8   8   1        364.86        411.56       192.05 o                         
  -7   8   1       2225.04       1989.83       101.29 o                         
  -6   8   1       1477.74       1248.70       100.22 o                         
  -5   8   1       5842.51       5686.25       165.59 o                         
  -4   8   1          6.37         57.00        37.65 o                         
  -3   8   1       5716.89       6124.96       200.28 o                         
  -2   8   1       2011.40       2124.25        85.18 o                         
  -1   8   1          9.00        -10.46        19.59 o                         
   0   8   1       2340.37       1971.15       686.55 o                         
   1   8   1       6485.23       6806.72       212.68 o                         
   2   8   1         75.08         48.33        16.52 o                         
   3   8   1       1037.23       1072.41        43.85 o                         
   4   8   1       5637.61       5984.24       153.51 o                         
   5   8   1        100.76         23.72        35.96 o                         
   6   8   1        319.14        318.85        94.56 o                         
   7   8   1        852.13        796.14        67.93 o                         
   8   8   1       1047.79        947.65       159.12 o                         
   9   8   1       2321.76       2927.26       296.86 o                         
  10   8   1        422.53        448.08       143.02 o                         
  11   8   1         10.10       -157.05       228.51 o                         
 -11   9   1        533.88        549.40       360.05 o                         
 -10   9   1          0.90       -102.18       102.18 o                         
  -9   9   1        452.33        286.35       137.40 o                         
  -8   9   1       1152.77       1082.29       142.23 o                         
  -7   9   1        338.26        234.93        63.32 o                         
  -6   9   1          7.57         -4.52        52.63 o                         
  -5   9   1         14.83         21.26        32.21 o                         
  -4   9   1       1968.38       1986.28       103.99 o                         
  -3   9   1        190.14        168.98        32.14 o                         
  -2   9   1       1904.91       1888.31        63.54 o                         
  -1   9   1       4439.50       4684.89       108.86 o                         
   0   9   1       8181.87       8277.41       276.55 o                         
   1   9   1        114.99        143.86        22.51 o                         
   2   9   1         97.69        109.78        17.49 o                         
   3   9   1       2574.97       2750.27        68.23 o                         
   4   9   1       2195.24       2289.85        70.76 o                         
   5   9   1        161.40        206.78        34.04 o                         
   6   9   1       1292.91        694.78       267.33 o                         
   7   9   1          0.41         11.21       140.67 o                         
   8   9   1       1133.93       1366.57       202.91 o                         
   9   9   1          0.55        101.37       231.01 o                         
  10   9   1        256.19        340.29       167.05 o                         
  11   9   1        255.67         24.84       178.60 o                         
 -10  10   1          0.92        375.13       277.04 o                         
  -9  10   1       1700.23       1573.27       257.21 o                         
  -8  10   1        433.08        497.36       147.05 o                         
  -7  10   1        228.34        269.97       106.88 o                         
  -6  10   1         91.07         65.93        54.15 o                         
  -5  10   1        596.70        543.90        58.15 o                         
  -4  10   1       1136.14       1339.98        86.26 o                         
  -3  10   1       5343.45       5923.85       179.50 o                         
  -2  10   1         63.52         60.58        27.40 o                         
  -1  10   1       1872.15       1826.35        58.92 o                         
   0  10   1        423.49        327.72        87.63 o                         
   1  10   1        297.79        268.22        33.72 o                         
   2  10   1        285.52        285.37        28.52 o                         
   3  10   1       9088.50       9500.30       232.03 o                         
   4  10   1       1833.55       1826.61        66.03 o                         
   5  10   1        121.29         92.94        30.87 o                         
   6  10   1          5.70         39.13        89.65 o                         
   7  10   1        531.59        569.42       139.64 o                         
   8  10   1          1.48       -117.23       117.23 o                         
   9  10   1         46.90       -139.64       139.64 o                         
  10  10   1        266.11        162.74       162.74 o                         
 -10  11   1         68.51        172.91       242.04 o                         
  -9  11   1        205.84        507.53       216.70 o                         
  -8  11   1       1888.42       1915.82       239.28 o                         
  -6  11   1        917.74        778.53       119.81 o                         
  -5  11   1         25.20         47.49        54.51 o                         
  -4  11   1        913.72        966.50        54.44 o                         
  -3  11   1          5.48         14.83        40.22 o                         
  -2  11   1       1250.78       1178.73        59.32 o                         
  -1  11   1       1645.08       1830.29        82.68 o                         
   0  11   1        180.19        108.73        50.65 o                         
   1  11   1         16.75         27.98        32.62 o                         
   2  11   1       1559.87       1481.61       111.85 o                         
   3  11   1          1.44        -40.34       109.47 o                         
   4  11   1         91.14        208.16        84.55 o                         
   5  11   1        400.97        387.72       106.88 o                         
   6  11   1       3043.52       2922.40       153.47 o                         
   7  11   1        710.41        827.84       161.53 o                         
   8  11   1        162.30        338.41       166.53 o                         
   9  11   1        189.61        277.90       155.67 o                         
  -9  12   1        465.75        580.28       183.95 o                         
  -8  12   1          0.58        -97.40       131.88 o                         
  -7  12   1          0.02       -103.44       103.44 o                         
  -6  12   1        559.32        516.75        81.66 o                         
  -5  12   1         54.45        -38.63        62.46 o                         
  -4  12   1        250.16        232.67        62.49 o                         
  -3  12   1        135.77        170.02        75.85 o                         
  -2  12   1       3337.94       3561.95       166.45 o                         
  -1  12   1       1329.00       1370.89       143.11 o                         
   0  12   1         11.27         -7.84        47.32 o                         
   1  12   1        144.93        171.73        35.53 o                         
   2  12   1        311.45        359.44       112.06 o                         
   3  12   1        937.86       1029.71       157.05 o                         
   4  12   1        539.01        513.05       108.61 o                         
   5  12   1         91.70        214.11       112.75 o                         
   6  12   1       1160.24       1301.92       202.05 o                         
   7  12   1        202.75        333.41       150.16 o                         
   8  12   1         25.79        166.36       138.61 o                         
  -8  13   1        101.83        193.08       403.75 o                         
  -7  13   1         70.60        218.08       182.74 o                         
  -6  13   1        344.86        519.77       191.36 o                         
  -5  13   1        172.22        151.48        76.80 o                         
  -4  13   1        342.97        306.80        66.48 o                         
  -3  13   1         75.17        121.54       102.40 o                         
  -2  13   1        635.47        575.04       168.43 o                         
  -1  13   1       1791.26       1879.67       112.54 o                         
   0  13   1         50.33         45.87        92.83 o                         
   1  13   1       1578.14       1575.20       128.52 o                         
   2  13   1       1413.50       1727.05       147.05 o                         
   3  13   1        922.96        842.32       123.78 o                         
   4  13   1         34.08         23.10       103.61 o                         
   5  13   1         38.75         62.58       102.40 o                         
   6  13   1         26.62        -22.58       107.06 o                         
   7  13   1          0.11        117.40       212.56 o                         
  -7  14   1         88.36        -42.75       207.56 o                         
  -6  14   1        112.31         68.44       174.12 o                         
  -5  14   1       1400.72       1596.72       212.73 o                         
  -4  14   1         30.58         39.13       104.47 o                         
  -3  14   1        137.77        188.71        72.57 o                         
  -2  14   1        527.11        674.77        88.91 o                         
  -1  14   1          5.15         53.39        54.25 o                         
   0  14   1        256.77        345.43        60.51 o                         
   2  14   1          8.09        109.30       115.33 o                         
   3  14   1        196.34        202.56       101.37 o                         
   4  14   1         53.77         29.31       152.40 o                         
   5  14   1        307.53        115.50       121.37 o                         
   6  14   1          3.43        211.36       142.92 o                         
  -5  15   1          1.58         -6.72       126.88 o                         
  -4  15   1        354.61        480.64       172.22 o                         
  -3  15   1         40.80        -49.30       141.02 o                         
  -2  15   1         38.88        -79.13       107.92 o                         
  -1  15   1        148.55         92.75       106.02 o                         
   0  15   1         13.91         77.92        84.47 o                         
   1  15   1          2.37       -108.09       133.61 o                         
   2  15   1        483.46        448.74       150.33 o                         
   3  15   1        143.46        171.02       146.71 o                         
   4  15   1         40.68        197.91       126.02 o                         
 -14   0   2         33.82        -52.06       245.49 o                         
 -12   0   2       3207.40       3645.46       378.75 o                         
 -10   0   2       3689.40       4039.90       306.86 o                         
  -8   0   2          5.19         86.41        60.04 o                         
  -6   0   2          5.57          1.99        41.08 o                         
  -4   0   2       1240.45        996.61        88.78 o                         
  -2   0   2        820.06        613.86        81.72 o                         
   0   0   2      11176.68       9663.85      2160.97 o                         
   2   0   2       9652.70       9841.37       351.67 o                         
   4   0   2       1505.68       1332.30        51.05 o                         
   6   0   2        699.57        726.05        65.07 o                         
   8   0   2       1783.12       1804.13        99.67 o                         
  10   0   2        172.23        245.32       214.63 o                         
  12   0   2        258.86        289.62       180.32 o                         
 -14   1   2         11.72       -164.59       164.59 o                         
 -13   1   2         69.25        -25.32       156.03 o                         
 -12   1   2         66.68        -34.84       140.30 o                         
 -11   1   2         16.86         79.51       107.83 o                         
 -10   1   2          0.58        -34.93        99.04 o                         
  -9   1   2       4419.87       4678.56       303.00 o                         
  -8   1   2       1799.03       1841.73       102.15 o                         
  -7   1   2       4447.62       4333.18       147.37 o                         
  -6   1   2       4098.98       4252.52       157.67 o                         
  -5   1   2      16280.22      16305.52       523.88 o                         
  -4   1   2       4942.15       4794.68        88.03 o                         
  -3   1   2      37039.21      33447.71       953.04 o                         
  -2   1   2      11254.38      10121.00       209.09 o                         
  -1   1   2       1118.90       1082.96        33.03 o                         
   0   1   2       1044.19       1076.60        24.64 o                         
   1   1   2        202.42        250.24        20.33 o                         
   2   1   2       1002.74        976.64        35.90 o                         
   3   1   2      20194.72      20534.58       388.88 o                         
   4   1   2      12463.54      12633.44       239.67 o                         
   5   1   2       2642.01       2531.19        80.03 o                         
   6   1   2       3589.75       3684.06       115.22 o                         
   7   1   2         23.73        -22.50        27.93 o                         
   8   1   2        752.40        760.08        59.62 o                         
   9   1   2       7956.46       8395.02       303.03 o                         
  10   1   2       1083.05        878.01       106.08 o                         
  11   1   2         13.83        106.03        84.73 o                         
  12   1   2        895.58        834.57       165.62 o                         
  13   1   2          1.85        -76.92       144.69 o                         
 -14   2   2         32.31        146.05       184.95 o                         
 -13   2   2         34.72         92.56       158.58 o                         
 -12   2   2         11.77        -90.48       110.86 o                         
 -11   2   2       1426.79       1576.39       176.83 o                         
 -10   2   2        155.46         -8.54       115.22 o                         
  -9   2   2       6627.87       7235.94       281.97 o                         
  -8   2   2        178.32        204.82        44.75 o                         
  -7   2   2       4359.42       4341.60       142.45 o                         
  -6   2   2       8441.94       8548.50       302.66 o                         
  -5   2   2      21551.56      21349.82       755.17 o                         
  -4   2   2      10502.39      10009.40       361.87 o                         
  -3   2   2        341.14        259.45        33.69 o                         
  -2   2   2      28052.22      26308.05       583.68 o                         
  -1   2   2       4499.66       4327.54       260.80 o                         
   0   2   2       1406.24       1336.68        39.13 o                         
   1   2   2      62624.12      62739.62      1815.08 o                         
   2   2   2         63.27         75.23        11.74 o                         
   3   2   2       4272.20       4161.72       171.70 o                         
   4   2   2        116.15        107.26        25.52 o                         
   5   2   2      31450.41      32198.68       788.92 o                         
   6   2   2       2761.83       2797.54        73.17 o                         
   7   2   2       3957.76       3810.53       207.22 o                         
   8   2   2        711.91        918.54        70.60 o                         
   9   2   2        416.01        364.67        72.40 o                         
  10   2   2       2615.20       2631.71       150.18 o                         
  11   2   2        436.59        181.17        93.99 o                         
  12   2   2        188.30        241.59       130.29 o                         
 -13   3   2       2028.93       2202.48       214.07 o                         
 -12   3   2        297.53        280.03       142.61 o                         
 -11   3   2       1878.24       1968.65       138.61 o                         
 -10   3   2       1208.48       1284.32       102.82 o                         
  -9   3   2       1014.68        988.74        76.96 o                         
  -8   3   2        474.57        431.69        69.70 o                         
  -7   3   2       1388.53       1453.24        71.74 o                         
  -6   3   2         69.19         56.37        30.94 o                         
  -5   3   2        756.76        622.00        70.84 o                         
  -4   3   2       3282.03       3580.94       227.51 o                         
  -3   3   2      13386.40      12128.14       325.22 o                         
  -2   3   2        614.61        570.04        39.86 o                         
  -1   3   2       6316.00       5691.42       120.27 o                         
   0   3   2       2723.36       2693.79        70.87 o                         
   1   3   2       7153.49       7151.93       241.54 o                         
   2   3   2        952.61       1042.29        54.06 o                         
   3   3   2       3575.97       3727.84       116.60 o                         
   4   3   2        108.41         98.51        25.37 o                         
   5   3   2       8333.12       8662.44       279.64 o                         
   6   3   2        537.90        528.17        37.07 o                         
   7   3   2         55.10         53.25        31.74 o                         
   8   3   2         10.89         -5.33        55.69 o                         
   9   3   2       1465.15       1378.07        93.93 o                         
  10   3   2          1.63        -30.43        78.50 o                         
  11   3   2        532.49        563.99       141.43 o                         
  12   3   2         29.20        -65.37       173.52 o                         
 -13   4   2        146.96        -54.10       181.49 o                         
 -12   4   2        118.84        -23.63       139.42 o                         
 -11   4   2        323.72        170.42        94.91 o                         
 -10   4   2         10.05        -22.54        78.17 o                         
  -9   4   2         98.86        135.70        65.83 o                         
  -8   4   2       2118.37       2146.03       110.96 o                         
  -7   4   2        416.41        475.03        46.02 o                         
  -6   4   2         71.13         57.67        39.69 o                         
  -5   4   2       3461.43       3334.62       134.62 o                         
  -4   4   2         38.73        113.66        33.38 o                         
  -3   4   2      14574.49      14240.51       374.40 o                         
  -2   4   2       9912.42       9534.25       184.21 o                         
  -1   4   2      13987.82      13849.29       259.58 o                         
   0   4   2         10.82          8.56         4.15 o                         
   1   4   2       1365.83       1360.61        50.34 o                         
   2   4   2       2502.37       2444.64        85.06 o                         
   3   4   2        747.48        811.92        40.12 o                         
   4   4   2        765.79        707.35        48.60 o                         
   5   4   2        205.56        190.73        34.55 o                         
   6   4   2       4815.90       4899.63       190.21 o                         
   7   4   2       7572.56       7885.03       394.13 o                         
   8   4   2        138.24         88.27        59.89 o                         
   9   4   2          9.29        107.36       106.82 o                         
  10   4   2         77.24        126.70       101.36 o                         
  11   4   2       2062.37       2390.11       226.35 o                         
  12   4   2         16.92        192.16       147.54 o                         
 -13   5   2        905.10        959.79       162.44 o                         
 -12   5   2         32.87         34.78       105.31 o                         
 -11   5   2        435.56        434.35       171.45 o                         
 -10   5   2        286.50        302.06        80.88 o                         
  -9   5   2       1651.88       1510.64        95.46 o                         
  -8   5   2         70.82         33.44        49.74 o                         
  -7   5   2      18339.60      18338.29       913.25 o                         
  -6   5   2        113.36         99.27        51.23 o                         
  -5   5   2       5951.06       6136.84       151.78 o                         
  -4   5   2       2379.39       2394.91        78.80 o                         
  -3   5   2      10220.84      11050.98       251.16 o                         
  -2   5   2        792.45        777.37        30.94 o                         
  -1   5   2      27040.66      27087.91      2758.81 o                         
   0   5   2        912.12        906.05        44.10 o                         
   1   5   2        324.71        326.91        29.32 o                         
   2   5   2       1555.71       1687.57        43.64 o                         
   3   5   2      23997.92      23040.74      1001.58 o                         
   4   5   2       2478.09       2599.52       139.69 o                         
   5   5   2      11697.78      11870.49       558.88 o                         
   6   5   2       2975.45       2762.93       141.96 o                         
   7   5   2      12224.20      13208.45       703.68 o                         
   8   5   2          3.06         37.18        53.95 o                         
   9   5   2         86.30         96.42        82.74 o                         
  10   5   2        317.65        209.20        89.67 o                         
  11   5   2       2755.68       2740.37       600.71 o                         
  12   5   2          2.10        -27.94       163.74 o                         
 -13   6   2        379.55         60.78       207.42 o                         
 -12   6   2         98.79         64.11       140.18 o                         
 -11   6   2       1831.82       2297.27       175.32 o                         
 -10   6   2        463.67        390.79       104.63 o                         
  -9   6   2          5.39        -60.69        61.59 o                         
  -8   6   2       1070.66       1031.52        95.15 o                         
  -7   6   2       1392.33       1314.84        93.71 o                         
  -6   6   2        732.82        687.02        57.35 o                         
  -5   6   2      11461.34      11280.28       382.83 o                         
  -4   6   2       3348.19       3303.58       109.54 o                         
  -3   6   2       2587.05       2386.77        61.71 o                         
  -2   6   2        563.36        556.31        35.94 o                         
  -1   6   2       9288.75       9932.66       394.11 o                         
   0   6   2       4187.79       4184.26       128.74 o                         
   1   6   2       5145.52       5058.20       262.94 o                         
   2   6   2      11826.02      12513.52       434.61 o                         
   3   6   2         16.81         22.56        22.28 o                         
   4   6   2       3179.48       2486.57       567.30 o                         
   5   6   2        413.28        393.05        85.55 o                         
   6   6   2       1359.06       1347.29       153.23 o                         
   7   6   2       3826.89       4360.46       299.49 o                         
   8   6   2         23.23         26.73        83.71 o                         
   9   6   2        171.39        167.19        88.13 o                         
  10   6   2         46.19         60.34       110.36 o                         
  11   6   2        865.82        890.27       206.70 o                         
  12   6   2        332.25        215.58       185.67 o                         
 -12   7   2        262.19        287.83       149.17 o                         
 -11   7   2         47.20        219.71       107.03 o                         
 -10   7   2        177.99        305.80       104.19 o                         
  -9   7   2        358.31        315.91       166.05 o                         
  -8   7   2       1407.08       1359.40       111.53 o                         
  -7   7   2        136.35        101.49        53.91 o                         
  -6   7   2         62.67         96.49        52.70 o                         
  -5   7   2        194.01        178.11        39.46 o                         
  -4   7   2        119.60        100.17        29.72 o                         
  -3   7   2        674.57        732.41        47.67 o                         
  -2   7   2       4611.32       4638.89       133.13 o                         
  -1   7   2       4059.54       4330.98       139.70 o                         
   0   7   2       3509.48       3560.00       106.84 o                         
   1   7   2       2793.86       2811.77       159.61 o                         
   2   7   2        125.73        123.20        31.10 o                         
   3   7   2        684.68        646.89        35.01 o                         
   4   7   2       1849.21       1811.70       132.80 o                         
   5   7   2       1715.54       1203.88       393.93 o                         
   6   7   2       2582.70       2815.27       281.03 o                         
   7   7   2        140.33         23.48        70.34 o                         
   8   7   2        107.40        131.30        91.81 o                         
   9   7   2         22.22        114.34       106.02 o                         
  10   7   2          7.29        -17.66       116.38 o                         
  11   7   2          9.95        -24.48       208.25 o                         
 -12   8   2         10.56         56.19       167.31 o                         
 -11   8   2        751.85        811.14       156.61 o                         
 -10   8   2         69.16        -21.01        92.95 o                         
  -9   8   2       2237.19       1895.13       240.75 o                         
  -8   8   2        884.97        672.80       158.78 o                         
  -7   8   2        412.66        408.85        60.44 o                         
  -6   8   2       4399.05       4563.02       185.70 o                         
  -5   8   2       7018.53       7025.85       192.69 o                         
  -4   8   2       6191.30       6435.71       161.80 o                         
  -3   8   2       3207.36       3223.50        90.46 o                         
  -2   8   2       1437.48       1472.68        60.52 o                         
  -1   8   2       4725.79       4599.27       646.64 o                         
   0   8   2          6.60         12.47        18.01 o                         
   1   8   2      15411.17      16325.62       850.11 o                         
   2   8   2       2085.81       2153.13        89.48 o                         
   3   8   2         51.88        -77.88        77.88 o                         
   4   8   2        395.27        408.86        25.18 o                         
   5   8   2       1418.84       1373.92       101.88 o                         
   6   8   2        203.79         50.75        85.58 o                         
   7   8   2       2529.79       2296.36       501.24 o                         
   8   8   2       1596.77       1744.46       232.73 o                         
   9   8   2        199.30        321.86       152.40 o                         
  10   8   2       1267.44       1211.39       234.37 o                         
  11   8   2        869.42        939.03       555.37 o                         
 -11   9   2        318.36        169.27       137.91 o                         
 -10   9   2        112.87         78.92       106.83 o                         
  -9   9   2       4143.22       4526.39       362.37 o                         
  -8   9   2        559.09        466.57       101.20 o                         
  -7   9   2       2399.54       2314.52       312.91 o                         
  -6   9   2       1277.46       1155.35        78.53 o                         
  -5   9   2         84.86        124.90        48.89 o                         
  -4   9   2        195.87        207.46        41.07 o                         
  -3   9   2       6337.43       6969.63       236.66 o                         
  -2   9   2       2017.04       2009.69        74.44 o                         
  -1   9   2        786.88        664.79       106.90 o                         
   0   9   2        282.67        255.60        21.06 o                         
   1   9   2       2107.18       2215.64        97.69 o                         
   2   9   2          2.43        -18.46        55.36 o                         
   3   9   2      13460.24      13173.36       667.17 o                         
   4   9   2         10.18         79.89       142.14 o                         
   5   9   2       2738.28       2904.28       113.83 o                         
   6   9   2       1109.38        907.57        76.29 o                         
   7   9   2        172.69         50.86       107.23 o                         
   8   9   2        515.09        584.07       196.70 o                         
   9   9   2        994.36        660.79       184.81 o                         
  10   9   2          2.61         36.88       132.02 o                         
 -11  10   2         68.23         -2.49       143.56 o                         
 -10  10   2         69.99        255.83       166.53 o                         
  -9  10   2         30.41         -5.86       123.61 o                         
  -8  10   2         11.06         52.75       122.92 o                         
  -7  10   2         45.55       -134.64       140.50 o                         
  -6  10   2        685.02        498.69        71.27 o                         
  -5  10   2        165.53        241.39        50.21 o                         
  -4  10   2        235.65        221.45        50.40 o                         
  -3  10   2        742.88        837.06        54.91 o                         
  -2  10   2         86.18         45.47        27.11 o                         
  -1  10   2       2029.62       1921.12       325.42 o                         
   0  10   2       2412.27       2431.57        82.57 o                         
   1  10   2          9.50        -43.92        43.92 o                         
   2  10   2       2670.89       2907.51       141.26 o                         
   3  10   2         46.06        -16.55        61.39 o                         
   4  10   2        412.42        576.20       107.78 o                         
   5  10   2        317.32        420.54       118.44 o                         
   6  10   2        214.46        231.53       146.88 o                         
   7  10   2        861.30        863.01       179.64 o                         
   8  10   2         30.63        105.85       128.26 o                         
   9  10   2        458.50        494.60       227.91 o                         
  10  10   2         30.35        244.28       177.74 o                         
 -10  11   2          4.22        113.44       220.84 o                         
  -9  11   2        394.96        385.13       201.53 o                         
  -8  11   2          0.94        142.05       171.53 o                         
  -7  11   2         58.08         41.55       107.06 o                         
  -6  11   2         15.98        -48.10        90.16 o                         
  -5  11   2       2619.93       2829.72       145.34 o                         
  -4  11   2        427.14        444.63        56.14 o                         
  -3  11   2       5003.42       5369.54       207.27 o                         
  -2  11   2         19.04          3.56        30.16 o                         
  -1  11   2       1740.49       1540.19       255.52 o                         
   0  11   2         19.45         -0.17        21.98 o                         
   1  11   2        151.60        185.71        59.55 o                         
   2  11   2        183.58        216.15        77.85 o                         
   3  11   2        759.36        790.40        96.98 o                         
   4  11   2        309.77        186.37       112.92 o                         
   5  11   2         94.53        176.36       102.40 o                         
   6  11   2          9.71         11.21       106.88 o                         
   7  11   2        521.45        345.82       195.32 o                         
   8  11   2         90.58          5.52       127.57 o                         
   9  11   2       2292.46       2891.57       371.86 o                         
  -9  12   2       1336.64       1480.52       229.46 o                         
  -8  12   2         10.95        -12.07       132.92 o                         
  -7  12   2        879.76        909.21       183.43 o                         
  -6  12   2         88.75         55.52        66.63 o                         
  -5  12   2       2182.76       2104.66       128.16 o                         
  -4  12   2        173.07        185.47        79.99 o                         
  -3  12   2         44.26        -26.82        61.56 o                         
  -2  12   2         26.46         33.72        51.51 o                         
  -1  12   2         45.15         21.84        45.94 o                         
   0  12   2         41.14         46.48        69.95 o                         
   1  12   2       7138.13       7488.32       662.43 o                         
   2  12   2       2641.21       2667.46       202.74 o                         
   3  12   2        804.69        829.39       153.43 o                         
   4  12   2         93.88         57.75       109.64 o                         
   5  12   2       1339.30       1444.32       183.08 o                         
   6  12   2        121.96        123.61       174.29 o                         
   7  12   2        226.51        390.13       161.71 o                         
   8  12   2         36.69       -138.61       138.61 o                         
  -8  13   2        112.78        255.49       162.05 o                         
  -7  13   2        247.81        337.30        86.49 o                         
  -6  13   2        246.95        256.87        87.04 o                         
  -5  13   2         28.23          3.49        69.83 o                         
  -4  13   2          1.80         26.47        76.05 o                         
  -3  13   2        306.35        276.17        82.75 o                         
  -2  13   2         46.92         -1.82        62.76 o                         
  -1  13   2       1225.83       1412.74        97.36 o                         
   0  13   2         50.68        132.05       119.64 o                         
   1  13   2        256.39        190.32       128.95 o                         
   2  13   2         26.85       -102.06       126.02 o                         
   3  13   2        279.80        317.90       153.09 o                         
   4  13   2        139.36         40.51       104.13 o                         
   5  13   2       1397.25       1420.88       189.63 o                         
   6  13   2        141.65        237.04       203.08 o                         
   7  13   2          5.00        111.88       145.50 o                         
  -7  14   2          8.14        112.57       152.40 o                         
  -6  14   2        123.64        197.05       203.77 o                         
  -5  14   2         31.32        -64.43        64.43 o                         
  -4  14   2        731.46        762.21       193.34 o                         
  -3  14   2         24.25         63.29        82.15 o                         
  -2  14   2        129.94        155.84        74.04 o                         
  -1  14   2        656.11        790.60       141.19 o                         
   0  14   2         49.17         62.23       124.47 o                         
   1  14   2         50.47        207.91       134.64 o                         
   2  14   2        223.64        240.32        96.20 o                         
   3  14   2         14.62         17.76       118.09 o                         
   4  14   2          3.68        -11.72       174.64 o                         
   5  14   2          0.65         86.20       155.16 o                         
   6  14   2        266.40         73.96       147.74 o                         
  -5  15   2         74.48         80.85       161.71 o                         
  -4  15   2         51.15        -45.17       142.74 o                         
  -3  15   2        345.16        212.91        91.37 o                         
  -2  15   2         58.84        132.92       113.95 o                         
  -1  15   2       1322.00       1249.00       164.81 o                         
   0  15   2        378.56        285.31       143.09 o                         
   2  15   2          0.92       -126.71       144.81 o                         
   3  15   2        314.83        202.22       131.02 o                         
   4  15   2        506.16        545.80       211.70 o                         
   0  16   2        193.80         93.61       112.57 o                         
 -13   0   3        635.61        581.14       317.03 o                         
 -11   0   3       4791.38       5018.06       398.75 o                         
  -9   0   3       2818.47       2810.63       165.34 o                         
  -7   0   3        128.05        215.92        55.41 o                         
  -5   0   3       1765.47       1761.31       115.96 o                         
  -3   0   3      10554.71       9197.45       684.15 o                         
  -1   0   3      31147.14      29375.87      1118.15 o                         
   1   0   3      40858.55      38958.33       790.09 o                         
   3   0   3      20214.50      21065.30       727.89 o                         
   5   0   3        156.20        148.16        38.69 o                         
   7   0   3       2835.12       2675.10       311.96 o                         
   9   0   3         89.90         17.76       139.12 o                         
  11   0   3       2047.44       2101.84       278.07 o                         
 -14   1   3         60.42       -115.40       226.35 o                         
 -13   1   3         89.95        -17.97       157.34 o                         
 -12   1   3       1631.62       1922.14       188.97 o                         
 -11   1   3         40.71          7.53       100.64 o                         
 -10   1   3       1215.96       1005.90       130.34 o                         
  -9   1   3          8.07         28.87        67.52 o                         
  -8   1   3        134.28        166.49        51.42 o                         
  -7   1   3       3908.81       4036.83       173.23 o                         
  -6   1   3      33807.98      34466.19      1000.03 o                         
  -5   1   3       5593.03       5151.03       244.74 o                         
  -4   1   3        128.26        117.26        62.41 o                         
  -3   1   3       7858.71       6582.78       220.41 o                         
  -2   1   3       2107.62       2036.31       126.31 o                         
  -1   1   3       3106.82       2923.31        92.45 o                         
   0   1   3      50882.10      50838.11       775.86 o                         
   1   1   3       2776.79       2938.87        90.25 o                         
   2   1   3       4151.51       4262.36       109.56 o                         
   3   1   3       5739.94       6073.61       114.80 o                         
   4   1   3       5224.49       5694.68       153.89 o                         
   5   1   3       5874.00       5993.28       151.05 o                         
   6   1   3       6503.37       6562.56       214.55 o                         
   7   1   3       6619.86       6963.83       150.82 o                         
   8   1   3       1275.59       1263.75        66.50 o                         
   9   1   3        545.72        505.23        73.51 o                         
  10   1   3         44.43        -72.89        75.17 o                         
  11   1   3         88.13          6.18       122.53 o                         
  12   1   3        821.49       1000.98       171.04 o                         
 -14   2   3        851.58        543.56       326.17 o                         
 -13   2   3        191.20        281.26       183.54 o                         
 -12   2   3        151.90        -52.67       136.14 o                         
 -11   2   3         16.68         -4.34        92.19 o                         
 -10   2   3       3644.78       3533.94       213.85 o                         
  -9   2   3         37.31         61.78        50.47 o                         
  -8   2   3       3397.37       3625.16       238.73 o                         
  -7   2   3       2382.45       2445.63       157.74 o                         
  -6   2   3        401.08        322.76        36.49 o                         
  -5   2   3       9806.48       9709.52       263.62 o                         
  -4   2   3      18341.44      17944.88       609.57 o                         
  -3   2   3       7863.75       7374.51       324.25 o                         
  -2   2   3      69665.64      61442.98      1839.43 o                         
  -1   2   3      15232.87      14858.25       366.87 o                         
   0   2   3      10504.52      10497.85       193.17 o                         
   1   2   3        407.13        446.50        25.59 o                         
   2   2   3      11936.86      12402.02       300.95 o                         
   3   2   3        861.97        930.66        34.90 o                         
   4   2   3       5941.94       6494.83       225.91 o                         
   5   2   3        258.45        242.60        25.68 o                         
   6   2   3        708.68        632.97        48.50 o                         
   7   2   3       1988.81       2026.34        88.82 o                         
   8   2   3       5132.84       5340.60       275.40 o                         
   9   2   3       1472.91       1557.57        96.48 o                         
  10   2   3        373.25        422.25        89.10 o                         
  11   2   3        458.25        437.65       162.16 o                         
  12   2   3        606.68        570.01       168.25 o                         
 -14   3   3        583.10        231.61       205.68 o                         
 -13   3   3          6.71         44.48       153.09 o                         
 -12   3   3        111.54        143.20       127.15 o                         
 -11   3   3         15.76        433.70       967.13 o                         
 -10   3   3       2912.29       3228.86       243.98 o                         
  -9   3   3       3113.92       3091.63       186.47 o                         
  -8   3   3       5742.73       6161.51       268.10 o                         
  -7   3   3        384.64        340.68        41.77 o                         
  -6   3   3       1110.34       1063.09        75.43 o                         
  -5   3   3        308.15        333.84        33.90 o                         
  -4   3   3       1487.19       1459.33        82.51 o                         
  -3   3   3       2609.21       2465.26        71.91 o                         
  -2   3   3       3399.30       3464.79       152.13 o                         
  -1   3   3       5887.26       5454.28       156.46 o                         
   0   3   3        240.13        208.64        35.02 o                         
   1   3   3      11932.01      12703.94       392.52 o                         
   2   3   3      25964.37      26900.73       602.48 o                         
   3   3   3       2294.63       2079.91        64.58 o                         
   4   3   3      11888.25      12150.57       404.45 o                         
   5   3   3          8.51         -6.71        28.39 o                         
   6   3   3        181.19        198.25        29.16 o                         
   7   3   3        959.14        886.72        67.36 o                         
   8   3   3         49.22         13.94        48.63 o                         
   9   3   3       3018.64       2963.40       162.84 o                         
  10   3   3         10.45         14.64        79.25 o                         
  11   3   3         17.60        -55.38        96.33 o                         
  12   3   3        152.45        172.65       213.85 o                         
 -13   4   3        443.37        272.16       155.74 o                         
 -12   4   3        503.01        449.60       104.73 o                         
 -11   4   3         93.79          8.00        91.10 o                         
 -10   4   3        197.66        177.95        70.12 o                         
  -9   4   3        131.22        152.17        74.96 o                         
  -8   4   3       7811.21       8494.84       212.12 o                         
  -7   4   3       3703.68       3662.88       141.81 o                         
  -6   4   3       1209.18       1204.01        67.96 o                         
  -5   4   3       1086.41       1026.98       126.01 o                         
  -4   4   3        638.26        525.80        42.15 o                         
  -3   4   3       2761.16       2828.33        93.04 o                         
  -2   4   3        628.06        620.55        36.83 o                         
  -1   4   3      13664.81      13375.98       675.30 o                         
   0   4   3       7360.09       7401.83       203.86 o                         
   1   4   3        317.97        306.59        19.52 o                         
   2   4   3      12883.94      12307.58       999.39 o                         
   3   4   3          4.07         44.81        19.50 o                         
   4   4   3       3113.85       3181.12       106.92 o                         
   5   4   3      13495.93      13775.11       466.49 o                         
   6   4   3       1939.72       1921.06        65.17 o                         
   7   4   3         21.55        -14.61        40.18 o                         
   8   4   3        300.12        261.75       105.31 o                         
   9   4   3        299.36        166.29        86.89 o                         
  10   4   3          4.94         70.71        94.53 o                         
  11   4   3       2938.69       2767.35       246.65 o                         
  12   4   3        251.58        232.69       163.97 o                         
 -13   5   3        268.51        242.25       163.20 o                         
 -12   5   3       1406.48       1699.85       159.34 o                         
 -11   5   3          4.52         -5.70        77.79 o                         
 -10   5   3       1083.07       1124.93       113.62 o                         
  -9   5   3        122.43        169.14       100.88 o                         
  -8   5   3         52.18         93.32        54.58 o                         
  -7   5   3         87.75         87.45        48.72 o                         
  -6   5   3       2298.28       2278.79       146.86 o                         
  -5   5   3       2451.59       2392.50        96.56 o                         
  -4   5   3      15653.79      15089.87       463.39 o                         
  -3   5   3       2483.10       2696.54        77.68 o                         
  -2   5   3      22502.77      22002.88       412.28 o                         
  -1   5   3        290.39        261.46        21.01 o                         
   0   5   3      12165.79      12583.08       493.42 o                         
   1   5   3          3.57         -6.40        25.51 o                         
   2   5   3       2801.01       3108.05       133.73 o                         
   3   5   3         14.25        -14.98        14.98 o                         
   4   5   3       1190.28       1317.35        79.97 o                         
   5   5   3        860.15        963.96        56.20 o                         
   6   5   3       1228.37       1242.99       149.33 o                         
   7   5   3       2791.91       2957.03       178.04 o                         
   8   5   3       3750.99       3911.68       186.28 o                         
   9   5   3        107.66        132.14        83.07 o                         
  10   5   3       4269.84       4433.26       469.95 o                         
  11   5   3         59.31       -138.74       186.96 o                         
 -13   6   3        149.49        181.36       214.98 o                         
 -12   6   3         33.07       -114.55       114.92 o                         
 -11   6   3        291.00        192.62        98.45 o                         
 -10   6   3        475.86        405.81       102.21 o                         
  -9   6   3       2726.47       2771.32       137.76 o                         
  -8   6   3       3726.42       3977.12       149.58 o                         
  -7   6   3        491.64        526.16        72.38 o                         
  -6   6   3       2519.17       2673.18       176.50 o                         
  -5   6   3       1998.39       1842.96        94.52 o                         
  -4   6   3       2752.31       2687.27        86.50 o                         
  -3   6   3         47.79         90.31        28.56 o                         
  -2   6   3       1428.78       1433.55        74.93 o                         
  -1   6   3       4043.38       3715.36       428.90 o                         
   0   6   3       2227.32       2283.49       171.75 o                         
   1   6   3        802.63        813.00        59.65 o                         
   2   6   3       7638.06       8425.58       403.90 o                         
   3   6   3       7256.01       7519.57       338.69 o                         
   4   6   3       2331.02       2189.52       102.61 o                         
   5   6   3       8813.41       9542.25       402.29 o                         
   6   6   3        437.15        415.98        38.34 o                         
   7   6   3       1142.87       1262.62       223.24 o                         
   8   6   3          1.12         96.38        62.06 o                         
   9   6   3        273.91        187.90       118.08 o                         
  10   6   3        351.58        526.20       326.00 o                         
  11   6   3        180.28        121.05       202.39 o                         
 -12   7   3          1.58        146.31       245.49 o                         
 -11   7   3         78.00        188.18       104.07 o                         
 -10   7   3       1168.26       1212.04       116.88 o                         
  -9   7   3       1319.21       1329.81       157.34 o                         
  -8   7   3        145.96        240.72        81.78 o                         
  -7   7   3        250.60        216.81        73.98 o                         
  -6   7   3         46.01         20.04        43.56 o                         
  -5   7   3        155.74        165.89        44.35 o                         
  -4   7   3        195.77        173.71        43.62 o                         
  -3   7   3       1963.67       1954.72        76.33 o                         
  -2   7   3       1529.20       1699.30        57.58 o                         
  -1   7   3      12405.83      12812.99       539.23 o                         
   0   7   3        120.00         95.26        35.32 o                         
   1   7   3       9171.02       9049.12       476.58 o                         
   2   7   3        359.98        341.97        49.77 o                         
   3   7   3       6953.84       7065.29       237.52 o                         
   4   7   3       2934.61       3086.60        77.55 o                         
   5   7   3        677.90        657.80       105.15 o                         
   6   7   3       2588.13       2884.50       260.85 o                         
   7   7   3         15.22         51.86        76.66 o                         
   8   7   3          7.06        -73.61       130.33 o                         
   9   7   3       3392.34       3175.52       773.36 o                         
  10   7   3        156.04        271.24       136.32 o                         
  11   7   3         22.64        148.67       144.23 o                         
 -12   8   3        183.05        226.18       226.18 o                         
 -11   8   3          7.49        -68.70       209.20 o                         
 -10   8   3        683.98        747.02       133.33 o                         
  -9   8   3        559.81        610.68       121.24 o                         
  -8   8   3       1764.84       1695.71       262.62 o                         
  -7   8   3        168.67        186.76        51.71 o                         
  -6   8   3        168.00         59.62        45.47 o                         
  -5   8   3       4578.46       4600.57       147.93 o                         
  -4   8   3       3067.10       2998.09        90.90 o                         
  -3   8   3       7650.29       8041.73       221.13 o                         
  -2   8   3       3804.22       3876.74       108.37 o                         
  -1   8   3         26.37         46.55        26.70 o                         
   0   8   3         48.74        -45.05        58.73 o                         
   1   8   3        202.44        243.09        52.86 o                         
   2   8   3       2470.75       2349.46       136.86 o                         
   3   8   3        111.69        126.73        48.45 o                         
   4   8   3        922.41       1083.41       297.64 o                         
   5   8   3        360.37        379.35        58.97 o                         
   6   8   3        982.64        649.66       178.04 o                         
   7   8   3        936.21        890.94       147.74 o                         
   8   8   3        952.62        675.10       157.57 o                         
   9   8   3       2242.81       1967.37       246.52 o                         
  10   8   3         50.79       -173.17       173.17 o                         
 -11   9   3        282.56        486.46       133.72 o                         
 -10   9   3        698.81        502.59       120.76 o                         
  -9   9   3        215.62         24.82       192.22 o                         
  -8   9   3          2.75         67.00        76.45 o                         
  -7   9   3       1628.07       1482.58       165.02 o                         
  -6   9   3       6404.32       6288.00       194.42 o                         
  -5   9   3         71.04        120.05        52.34 o                         
  -4   9   3        313.13        341.90        45.12 o                         
  -3   9   3        498.45        580.92        55.76 o                         
  -2   9   3         66.01         87.78        45.92 o                         
  -1   9   3         18.06         21.70        19.15 o                         
   0   9   3       6103.28       6211.11       357.43 o                         
   1   9   3        309.97        243.19        68.09 o                         
   2   9   3        498.41        447.30        55.88 o                         
   3   9   3       1339.45       1446.12       129.15 o                         
   4   9   3        153.43        314.25       123.52 o                         
   5   9   3       3859.18       3766.82       286.18 o                         
   6   9   3       1025.47       1042.99       194.12 o                         
   7   9   3       1093.54       1189.01       214.46 o                         
   8   9   3        529.36        351.86       150.85 o                         
   9   9   3         36.41         38.79       155.33 o                         
  10   9   3        336.07        177.24       138.34 o                         
 -11  10   3        976.29        895.76       239.80 o                         
 -10  10   3          1.76        193.94       150.16 o                         
  -9  10   3        173.80         62.41       180.84 o                         
  -8  10   3        392.96        318.93       125.16 o                         
  -7  10   3         22.79        -75.99        75.99 o                         
  -6  10   3        689.23        690.58       108.93 o                         
  -5  10   3       2107.60       1963.20       114.54 o                         
  -4  10   3         98.36         74.58        46.12 o                         
  -3  10   3         40.47         56.84        29.04 o                         
  -2  10   3         28.23          7.11        23.98 o                         
  -1  10   3       2284.70       2247.84       103.61 o                         
   0  10   3       3974.34       4196.53       295.27 o                         
   1  10   3       5822.73       5897.97       376.51 o                         
   2  10   3        805.24        819.24        77.00 o                         
   3  10   3       1109.01       1264.88       127.93 o                         
   4  10   3       1374.27       1428.98       121.89 o                         
   5  10   3         52.25        103.78       103.78 o                         
   6  10   3        194.51        255.32       119.12 o                         
   7  10   3       1891.70       1888.93       213.94 o                         
   8  10   3         14.46         11.03       194.29 o                         
   9  10   3        274.46         77.23       181.88 o                         
 -10  11   3         99.13        296.52       246.18 o                         
  -9  11   3        322.37        379.27       170.67 o                         
  -8  11   3        173.01         -6.38       133.78 o                         
  -7  11   3          0.55       -148.78       148.78 o                         
  -6  11   3       1667.40       2065.80       206.36 o                         
  -5  11   3        747.16        694.12        79.13 o                         
  -4  11   3        720.24        763.83        74.00 o                         
  -3  11   3        871.25        894.71       108.53 o                         
  -2  11   3        767.65        555.25       180.56 o                         
  -1  11   3        614.93        570.17        60.36 o                         
   0  11   3        256.23        329.01        66.71 o                         
   1  11   3        403.18        397.48        82.04 o                         
   2  11   3         11.22        -31.31        55.94 o                         
   3  11   3        607.15        614.81       154.12 o                         
   4  11   3       1263.39       1298.13       194.46 o                         
   5  11   3         27.89        -11.55       155.33 o                         
   6  11   3        397.90        413.23       186.88 o                         
   7  11   3        586.40        598.21       179.12 o                         
   8  11   3        738.99        542.53       177.22 o                         
  -9  12   3         27.70         58.27       148.78 o                         
  -8  12   3        181.47         78.78       196.87 o                         
  -7  12   3        670.87        742.68       154.29 o                         
  -6  12   3        327.47        191.88       102.92 o                         
  -5  12   3         25.38         91.23        76.44 o                         
  -4  12   3        401.33        439.82        70.53 o                         
  -3  12   3          9.13        -17.67        49.03 o                         
  -2  12   3       2389.62       2490.13       221.39 o                         
  -1  12   3        432.90        394.94       115.16 o                         
   0  12   3       1220.87       1263.70       121.66 o                         
   1  12   3        729.13        696.84       239.37 o                         
   2  12   3        366.45        289.15        86.63 o                         
   3  12   3         16.90        138.43       150.33 o                         
   4  12   3        127.77        129.12       158.60 o                         
   5  12   3         18.23        -51.89       115.16 o                         
   6  12   3        222.73        232.39       141.71 o                         
   7  12   3         51.63        111.88       139.81 o                         
  -8  13   3        121.76        388.75       177.39 o                         
  -7  13   3        341.64        220.53        95.00 o                         
  -6  13   3        130.66         50.63        83.01 o                         
  -5  13   3         44.61        145.48        90.65 o                         
  -4  13   3         31.40         70.29        67.60 o                         
  -3  13   3        894.09        772.50        91.13 o                         
  -2  13   3        217.73        261.18        87.40 o                         
  -1  13   3          4.55        -99.13        99.13 o                         
   0  13   3        154.14        232.91        97.06 o                         
   1  13   3          0.04       -138.78       138.78 o                         
   2  13   3       2140.33       2108.21       223.77 o                         
   3  13   3        269.36         59.99       168.08 o                         
   4  13   3       1218.71       1010.75       206.18 o                         
   5  13   3        332.79        317.55       138.61 o                         
   6  13   3         42.44         79.65       176.36 o                         
  -7  14   3        343.64        249.46       220.15 o                         
  -6  14   3          5.02         19.40       131.62 o                         
  -5  14   3         25.23       -116.79       223.51 o                         
  -4  14   3          5.24        -83.06        83.96 o                         
  -3  14   3        806.06        820.43        95.44 o                         
  -2  14   3          2.82        -45.34       122.92 o                         
  -1  14   3       1368.17       1644.30       165.50 o                         
   0  14   3         49.12        145.50       101.37 o                         
   1  14   3         17.34        217.39       111.88 o                         
   2  14   3         22.85         91.37       115.68 o                         
   3  14   3         31.35        179.46       131.54 o                         
   4  14   3        101.56        129.30       188.08 o                         
   5  14   3        470.88        109.99       289.62 o                         
  -5  15   3        217.25        192.91       120.68 o                         
  -4  15   3        514.46        395.13       116.88 o                         
  -3  15   3         73.48         86.71       117.92 o                         
  -2  15   3        110.40         43.79       124.81 o                         
  -1  15   3        274.18        168.26       143.43 o                         
   0  15   3         53.96         -6.21       111.19 o                         
   1  15   3         19.24         30.51        97.75 o                         
   2  15   3        297.88        289.45       193.08 o                         
   3  15   3          1.03        -35.69       136.88 o                         
 -14   0   4        829.50        652.86       245.83 o                         
 -12   0   4        656.10       1097.12       224.29 o                         
 -10   0   4        302.26        282.04       133.26 o                         
  -8   0   4      12990.58      13931.17       999.32 o                         
  -6   0   4       8156.81       7887.72       460.35 o                         
  -4   0   4      36767.72      35272.31      3515.82 o                         
  -2   0   4       4419.59       4012.88       231.87 o                         
   0   0   4      13521.66      13652.79       361.72 o                         
   2   0   4      14140.59      14532.83       398.42 o                         
   4   0   4      32435.61      34862.33      1174.73 o                         
   6   0   4      16591.18      17367.82       817.93 o                         
   8   0   4       4999.41       5044.41       212.08 o                         
  10   0   4        168.03        118.89       120.68 o                         
  12   0   4        524.70        810.43       229.11 o                         
 -14   1   4         10.97        131.38       173.20 o                         
 -13   1   4        191.04         62.17       267.99 o                         
 -12   1   4       1759.16       1587.36       199.46 o                         
 -11   1   4         33.71        -69.16       122.68 o                         
 -10   1   4         76.14        -69.85       140.32 o                         
  -9   1   4        932.49        854.49       178.59 o                         
  -8   1   4       5123.65       5226.55       317.06 o                         
  -7   1   4       1333.61       1329.44        97.91 o                         
  -6   1   4         74.26         93.77        39.96 o                         
  -5   1   4        177.18        104.21        37.85 o                         
  -4   1   4       1309.27       1179.20        62.65 o                         
  -3   1   4       8454.76       7872.83       393.00 o                         
  -2   1   4       4016.84       3818.25       121.45 o                         
  -1   1   4       3676.14       3528.80        97.83 o                         
   0   1   4      34572.97      35061.49       696.09 o                         
   1   1   4         44.60         48.18        15.38 o                         
   2   1   4       6336.88       6843.90       230.50 o                         
   3   1   4       1789.60       1993.84        71.38 o                         
   4   1   4       3827.62       3635.23       118.68 o                         
   5   1   4        126.56        164.74        30.17 o                         
   6   1   4        386.25        406.58        40.12 o                         
   7   1   4        714.44        650.65        55.04 o                         
   8   1   4       1120.35       1069.46        73.01 o                         
   9   1   4        840.50        977.53       156.25 o                         
  10   1   4       1769.59       1795.86       144.37 o                         
  11   1   4        759.37        778.65       133.22 o                         
  12   1   4        431.43        336.51       198.25 o                         
 -14   2   4        817.97        570.97       188.84 o                         
 -13   2   4         63.64        169.89       196.36 o                         
 -12   2   4         75.36         71.35       185.22 o                         
 -11   2   4        561.79        510.21       115.21 o                         
 -10   2   4         32.32       -127.56       139.61 o                         
  -9   2   4          1.52        -26.58        53.69 o                         
  -8   2   4        230.91        221.06        70.32 o                         
  -7   2   4       6006.17       6372.58       184.38 o                         
  -6   2   4       2858.03       2786.37       238.80 o                         
  -5   2   4       1473.76       1618.05        91.33 o                         
  -4   2   4       2921.07       2769.07       111.47 o                         
  -3   2   4         36.12          2.06        32.58 o                         
  -2   2   4      15136.44      14434.93       315.65 o                         
  -1   2   4       9009.55       9096.95       165.87 o                         
   0   2   4       3935.34       4066.53        79.39 o                         
   1   2   4       5651.56       5766.10       141.32 o                         
   2   2   4       3438.00       3648.34        96.19 o                         
   3   2   4       2044.70       2144.73        72.10 o                         
   4   2   4        553.69        556.28        37.60 o                         
   5   2   4        510.05        495.75        37.48 o                         
   6   2   4          1.93          2.79        33.01 o                         
   7   2   4       1676.44       1822.63        79.69 o                         
   8   2   4          3.12         37.97        64.59 o                         
   9   2   4       1299.29       1197.16        99.01 o                         
  10   2   4       1839.97       1974.21       229.00 o                         
  11   2   4        330.84        361.49       122.79 o                         
  12   2   4       1180.17        843.60       192.13 o                         
 -14   3   4        196.45         54.79       262.38 o                         
 -13   3   4         50.95        235.81       169.39 o                         
 -12   3   4       1637.38       1679.13       179.78 o                         
 -11   3   4       1051.61        972.69       139.98 o                         
 -10   3   4        934.91        831.72       113.72 o                         
  -9   3   4       1047.65       1008.38        74.45 o                         
  -8   3   4       2272.31       2400.80       123.82 o                         
  -7   3   4       5968.83       6387.85       238.95 o                         
  -6   3   4      11842.49      12046.39       415.88 o                         
  -5   3   4        566.68        674.21        41.85 o                         
  -4   3   4        247.31        273.10        45.85 o                         
  -3   3   4         46.07         51.63        26.73 o                         
  -2   3   4      55677.44      51008.77      1896.88 o                         
  -1   3   4        110.74        147.60        18.28 o                         
   0   3   4      18702.10      19010.54       333.14 o                         
   1   3   4       6592.07       6961.58       197.42 o                         
   2   3   4       1677.24       1930.86        60.51 o                         
   3   3   4      13736.79      14426.27       340.78 o                         
   4   3   4      13712.09      14313.46       502.92 o                         
   5   3   4      13927.47      14563.86       305.24 o                         
   6   3   4      10756.37      11338.57       345.72 o                         
   7   3   4        325.48        408.25        61.21 o                         
   8   3   4       2192.69       2184.72       140.18 o                         
   9   3   4        285.92        146.52        77.72 o                         
  10   3   4        992.91       1097.21       121.04 o                         
  11   3   4         18.25       -124.72       124.72 o                         
 -13   4   4        742.52        859.82       174.53 o                         
 -12   4   4          4.07        189.91       141.44 o                         
 -11   4   4         22.73          7.02       115.27 o                         
 -10   4   4       4225.66       4442.45       179.47 o                         
  -9   4   4       2955.89       2780.64       243.29 o                         
  -8   4   4        953.40       1029.31       103.71 o                         
  -7   4   4         64.81         50.84        35.94 o                         
  -6   4   4        808.02        776.23        54.62 o                         
  -5   4   4       2765.89       2720.54       175.94 o                         
  -4   4   4      21104.71      20713.67       669.15 o                         
  -3   4   4       7718.37       8351.51       288.99 o                         
  -2   4   4        707.75        710.18        40.35 o                         
  -1   4   4       6387.44       6436.06       150.57 o                         
   0   4   4       2489.57       2544.67        92.50 o                         
   1   4   4      21733.94      23221.70       593.72 o                         
   2   4   4      38823.80      41258.50      1076.61 o                         
   3   4   4        758.68        801.43        37.48 o                         
   4   4   4        110.13        140.98        24.92 o                         
   5   4   4       1360.25       1376.36        75.61 o                         
   6   4   4         39.76         -2.11        38.66 o                         
   7   4   4         55.82         10.08        49.54 o                         
   8   4   4       7394.43       7740.85       353.39 o                         
   9   4   4        512.03        453.75       111.18 o                         
  10   4   4        156.58        184.87       221.84 o                         
  11   4   4         18.49        117.07       141.66 o                         
 -13   5   4         91.65        465.47       182.17 o                         
 -12   5   4        173.93        169.52       138.52 o                         
 -11   5   4        386.25        420.29       115.40 o                         
 -10   5   4         90.25        114.00        79.83 o                         
  -9   5   4       1112.15       1112.21        98.15 o                         
  -8   5   4        603.71        679.72        70.55 o                         
  -7   5   4          0.73        -31.66        44.87 o                         
  -6   5   4       1139.60       1195.45        96.63 o                         
  -5   5   4       3630.17       3896.49       224.35 o                         
  -4   5   4        183.32        132.59        34.64 o                         
  -3   5   4       3337.98       3127.55       220.41 o                         
  -2   5   4        465.79        491.24        35.91 o                         
  -1   5   4       5849.51       5984.11       221.48 o                         
   0   5   4       1493.53       1472.25        60.01 o                         
   1   5   4       2314.84       2022.29       161.78 o                         
   2   5   4       1263.44       1236.85        41.22 o                         
   3   5   4         54.35         -1.85        28.65 o                         
   4   5   4        435.13        481.83        38.39 o                         
   5   5   4        341.87        323.36        35.38 o                         
   6   5   4         17.44         56.75        38.06 o                         
   7   5   4         71.31         35.31        78.39 o                         
   8   5   4        374.52        139.67        76.46 o                         
   9   5   4       1127.46       1118.73       150.02 o                         
  10   5   4         32.39         76.55       117.53 o                         
  11   5   4        687.67        621.63       157.46 o                         
 -13   6   4        113.31        -13.96       243.42 o                         
 -12   6   4        116.07         77.54       111.44 o                         
 -11   6   4         90.24        126.34       113.25 o                         
 -10   6   4       4037.08       4289.56       190.83 o                         
  -9   6   4          6.25         38.83        76.71 o                         
  -8   6   4          1.98        -31.36        51.25 o                         
  -7   6   4        164.07        130.42        73.37 o                         
  -6   6   4        141.79        204.27        54.39 o                         
  -5   6   4       2310.80       2321.85        87.87 o                         
  -4   6   4       6075.95       5983.76       167.76 o                         
  -3   6   4          0.32        -23.72        23.72 o                         
  -2   6   4       4568.76       4469.19       204.13 o                         
  -1   6   4        758.56        724.04        57.10 o                         
   0   6   4        428.82        476.49        72.04 o                         
   1   6   4         24.91         39.51        52.02 o                         
   2   6   4      21783.65      23322.77       918.18 o                         
   3   6   4       1169.86       1213.19        78.71 o                         
   4   6   4       1651.16       1579.56       117.60 o                         
   5   6   4        147.84        272.38        71.86 o                         
   6   6   4        155.56        122.84        46.92 o                         
   7   6   4        491.54        346.96        75.43 o                         
   8   6   4       1412.33       1074.85       131.57 o                         
   9   6   4         53.66         46.04       117.85 o                         
  10   6   4        254.43        416.42       153.55 o                         
  11   6   4         23.34         96.37       211.73 o                         
 -12   7   4        272.19        224.46       210.84 o                         
 -11   7   4        855.01        871.57       138.70 o                         
 -10   7   4        219.89        106.43        97.66 o                         
  -9   7   4        118.76        213.17        73.88 o                         
  -8   7   4        804.51        699.12        99.06 o                         
  -7   7   4         30.34        102.43        76.10 o                         
  -6   7   4      11633.74      12344.53       430.06 o                         
  -5   7   4       1654.59       1658.52        76.79 o                         
  -4   7   4        247.98        183.23        37.28 o                         
  -3   7   4        289.07        338.09        39.25 o                         
  -2   7   4      16742.82      16571.96       765.50 o                         
  -1   7   4        397.94        470.48        24.13 o                         
   0   7   4        463.21        380.48        49.23 o                         
   1   7   4        813.46        844.89        85.04 o                         
   2   7   4        911.47        945.90        70.79 o                         
   3   7   4       2691.57       2877.86       156.82 o                         
   4   7   4       7670.44       7996.43       211.97 o                         
   5   7   4        393.24        347.27        35.34 o                         
   6   7   4      10760.63      10852.20       437.35 o                         
   7   7   4        696.88        726.30       142.05 o                         
   8   7   4       2402.82       2436.11       236.53 o                         
   9   7   4       1184.45       1127.95       165.41 o                         
  10   7   4        512.64        323.10       145.03 o                         
 -12   8   4         71.24         67.41       276.69 o                         
 -11   8   4         97.99        106.59       233.34 o                         
 -10   8   4        986.44       1110.43       139.21 o                         
  -9   8   4         53.36          6.80        81.46 o                         
  -8   8   4         11.25         57.15       114.91 o                         
  -7   8   4         66.01         10.29        78.28 o                         
  -6   8   4       2626.80       2587.73       124.08 o                         
  -5   8   4        924.17        796.06        62.20 o                         
  -4   8   4        280.48        270.74        35.67 o                         
  -3   8   4        129.71        150.23        31.23 o                         
  -2   8   4       8436.46       7286.69      1170.12 o                         
  -1   8   4        649.02        703.32        27.04 o                         
   0   8   4       8897.90       9708.85       537.65 o                         
   1   8   4          5.51        -40.01        47.79 o                         
   2   8   4       3210.52       3323.13       173.55 o                         
   3   8   4         41.23          1.93        63.34 o                         
   4   8   4         21.91         64.18        56.88 o                         
   5   8   4          5.53          8.58        28.17 o                         
   6   8   4        227.78        148.72        47.90 o                         
   7   8   4         59.66        118.44       118.44 o                         
   8   8   4          4.40        183.95       144.98 o                         
   9   8   4        100.03        137.77       131.71 o                         
  10   8   4       1748.35       1835.40       215.41 o                         
 -11   9   4         18.88         33.27       160.15 o                         
 -10   9   4         28.31         88.10        89.73 o                         
  -9   9   4       2091.66       1843.28       181.79 o                         
  -8   9   4        139.46         14.41        95.71 o                         
  -7   9   4        330.35        412.52        75.01 o                         
  -6   9   4         39.35        -53.98        53.98 o                         
  -5   9   4        573.96        557.72        57.80 o                         
  -4   9   4       1107.21       1168.08        64.81 o                         
  -3   9   4        267.09        286.81        30.48 o                         
  -2   9   4         18.98        -20.23        20.23 o                         
  -1   9   4         88.88         97.00        53.43 o                         
   0   9   4       1339.43       1393.79       154.73 o                         
   1   9   4        441.25        353.80        66.05 o                         
   2   9   4       1061.00        943.06       125.45 o                         
   3   9   4       2862.76       3110.41       293.40 o                         
   4   9   4        270.95        124.81       154.47 o                         
   5   9   4         97.79         40.69       110.16 o                         
   6   9   4        147.58        204.80       136.54 o                         
   7   9   4        132.86        269.11       134.64 o                         
   8   9   4        153.78         16.55       138.43 o                         
   9   9   4          9.89        170.15       170.15 o                         
 -11  10   4          4.48        100.33       193.94 o                         
 -10  10   4          5.78       -214.63       214.63 o                         
  -9  10   4          0.31       -128.43       128.43 o                         
  -8  10   4       2509.46       3163.79       289.97 o                         
  -7  10   4        395.45        323.68       106.33 o                         
  -6  10   4        966.64       1104.89       232.65 o                         
  -5  10   4       1180.64       1166.73        75.81 o                         
  -4  10   4       3762.13       4211.05       159.44 o                         
  -3  10   4        176.76        166.09        29.47 o                         
  -2  10   4        282.40        305.68        28.19 o                         
  -1  10   4        159.56        139.01        67.10 o                         
   0  10   4       1712.08       1503.45       164.12 o                         
   1  10   4        543.50        599.50       146.06 o                         
   2  10   4       2178.89       2213.46       191.32 o                         
   3  10   4         38.41         72.77        67.69 o                         
   4  10   4        829.85        861.28       196.19 o                         
   5  10   4        144.92         34.82       167.91 o                         
   6  10   4       5244.77       5269.07       384.61 o                         
   7  10   4        907.82        933.17       218.25 o                         
   8  10   4         64.14        -55.17       220.67 o                         
   9  10   4          2.53        125.68       196.70 o                         
 -10  11   4        180.11        -27.24       224.46 o                         
  -9  11   4          1.11       -137.92       137.92 o                         
  -8  11   4        982.93        962.31       189.98 o                         
  -7  11   4        114.57        100.68       172.57 o                         
  -6  11   4        497.64        502.19       111.02 o                         
  -5  11   4         86.65        100.34        80.59 o                         
  -4  11   4         36.35        105.26        51.87 o                         
  -3  11   4       2364.95       2508.33       126.73 o                         
  -2  11   4       2787.80       2727.30       150.26 o                         
  -1  11   4        924.89       1042.03        90.05 o                         
   0  11   4        167.74        243.43        75.18 o                         
   1  11   4         76.52         91.27        62.51 o                         
   2  11   4        114.03        135.74       107.10 o                         
   3  11   4        412.92        365.78       113.35 o                         
   4  11   4        510.17        440.12       124.99 o                         
   5  11   4        265.67        324.79       133.43 o                         
   6  11   4        813.16        499.94       153.60 o                         
   7  11   4        269.54        374.44       189.98 o                         
   8  11   4         62.10       -165.33       176.36 o                         
  -9  12   4          2.10        -14.14       233.94 o                         
  -8  12   4        554.88        754.57       217.91 o                         
  -7  12   4        357.24        387.20       141.54 o                         
  -6  12   4          9.21       -145.33       145.33 o                         
  -5  12   4          1.48        -23.20        69.30 o                         
  -4  12   4         31.79         44.96       117.75 o                         
  -3  12   4        112.41         18.16        63.12 o                         
  -2  12   4        213.49        211.48        54.58 o                         
  -1  12   4         46.25         42.38        79.72 o                         
   0  12   4        142.34        135.06        82.16 o                         
   1  12   4        913.99        638.12       126.57 o                         
   2  12   4       1016.21        939.31       111.95 o                         
   3  12   4         17.51         92.06       128.78 o                         
   4  12   4        399.60        250.49       131.19 o                         
   5  12   4        218.47         87.23       133.78 o                         
   6  12   4        222.05        114.13       153.95 o                         
   7  12   4         97.48        134.64       190.67 o                         
  -8  13   4        176.45        286.86       188.77 o                         
  -7  13   4        237.57        149.22        78.17 o                         
  -6  13   4        380.08        422.96        99.62 o                         
  -5  13   4          0.54         88.70        74.67 o                         
  -4  13   4        148.57        213.69        93.71 o                         
  -3  13   4        175.51        184.61        70.62 o                         
  -2  13   4        213.65        257.04       169.12 o                         
  -1  13   4         73.83         74.13       114.47 o                         
   0  13   4       1422.67       1497.76       219.80 o                         
   1  13   4        279.90        309.28        91.22 o                         
   2  13   4        231.35        -40.13        97.84 o                         
   3  13   4        314.05        416.51       147.05 o                         
   4  13   4        818.75        680.96       179.46 o                         
   5  13   4       1138.13       1005.06       204.98 o                         
   6  13   4          2.90       -103.26       166.36 o                         
  -7  14   4          0.09         57.82       122.40 o                         
  -6  14   4         26.64        -30.93        99.04 o                         
  -5  14   4         36.68        -54.40        72.32 o                         
  -4  14   4       2249.28       2349.68       207.13 o                         
  -3  14   4         30.22       -142.74       142.74 o                         
  -2  14   4        540.37        774.91       138.95 o                         
  -1  14   4          2.31        209.80       170.50 o                         
   0  14   4          1.71        194.29       168.43 o                         
   1  14   4        217.61        387.89       190.84 o                         
   2  14   4        590.26        728.37       205.84 o                         
   3  14   4         11.19       -194.98       207.22 o                         
   4  14   4        176.80        465.81       185.32 o                         
  -4  15   4         99.32        284.62       157.74 o                         
  -3  15   4          9.51        180.32       149.29 o                         
  -2  15   4        278.71         88.27       151.36 o                         
  -1  15   4        188.79        227.39       151.71 o                         
   0  15   4        248.76        175.84       182.05 o                         
   1  15   4        515.37        447.02       149.29 o                         
   2  15   4        104.49        140.85       147.05 o                         
 -13   0   5        505.21        155.67       194.63 o                         
 -11   0   5       1828.35       2178.03       286.69 o                         
  -9   0   5      13268.19      14081.43      1082.21 o                         
  -7   0   5        928.99        794.82        69.71 o                         
  -5   0   5       1534.34       1484.85        78.58 o                         
  -3   0   5       3519.32       3101.64       209.03 o                         
  -1   0   5      34747.15      33766.20       836.52 o                         
   1   0   5        146.36        171.31        29.00 o                         
   3   0   5      38557.28      40349.28      1454.32 o                         
   5   0   5       1466.45       1440.04        77.99 o                         
   7   0   5        897.49        972.22       109.45 o                         
   9   0   5       3106.48       3106.15       210.04 o                         
  11   0   5       1144.04       1022.82       293.24 o                         
 -14   1   5        527.35        521.47       350.31 o                         
 -13   1   5        538.12        474.20       153.60 o                         
 -12   1   5          6.94         -2.62       231.18 o                         
 -11   1   5         60.79        172.04       115.33 o                         
 -10   1   5        712.10        746.09        91.09 o                         
  -9   1   5       1350.42       1496.60       117.26 o                         
  -8   1   5       2536.93       2314.72       109.49 o                         
  -7   1   5         24.93         45.88        45.56 o                         
  -6   1   5        489.55        493.06        44.73 o                         
  -5   1   5      17634.54      17393.13       984.75 o                         
  -4   1   5          1.01         19.66        38.29 o                         
  -3   1   5         16.57         -4.56        33.42 o                         
  -2   1   5      33472.49      32336.92       699.66 o                         
  -1   1   5       4879.68       4845.66        98.33 o                         
   0   1   5        216.90        245.66        25.40 o                         
   1   1   5          1.56         14.45        19.86 o                         
   2   1   5       3045.12       3289.71        77.58 o                         
   3   1   5       6822.64       7191.66       210.16 o                         
   4   1   5       7277.67       7641.22       249.00 o                         
   5   1   5       1070.84       1045.07        48.13 o                         
   6   1   5        179.88        111.33        44.51 o                         
   7   1   5       5710.09       5925.57       192.31 o                         
   8   1   5        709.53        515.04        78.64 o                         
   9   1   5        644.74        613.01        93.24 o                         
  10   1   5       4030.45       4230.81       226.41 o                         
  11   1   5         12.34        -80.88       167.47 o                         
 -14   2   5         40.55        127.85       204.28 o                         
 -13   2   5        141.65        386.96       183.54 o                         
 -12   2   5         22.35         -4.86       140.71 o                         
 -11   2   5         20.62         39.49       109.08 o                         
 -10   2   5       2124.59       2389.67       174.43 o                         
  -9   2   5        459.89        506.06        73.91 o                         
  -8   2   5        416.87        511.74        76.58 o                         
  -7   2   5        712.67        782.54        64.37 o                         
  -6   2   5       4727.29       4512.18       332.39 o                         
  -5   2   5        528.90        404.16        76.01 o                         
  -4   2   5        215.05        183.76        45.96 o                         
  -3   2   5       7447.58       7026.86       252.91 o                         
  -2   2   5        671.07        643.03        42.77 o                         
  -1   2   5       7677.61       7496.31       264.83 o                         
   0   2   5       9631.61       9950.75       257.75 o                         
   1   2   5       1179.25       1124.96        34.60 o                         
   2   2   5      17356.77      18505.81       527.59 o                         
   3   2   5        317.57        317.57        36.22 o                         
   4   2   5        655.82        709.24        38.11 o                         
   5   2   5        154.03        120.15        33.96 o                         
   6   2   5       9019.90       9685.20       356.00 o                         
   7   2   5        144.26         87.47        82.87 o                         
   8   2   5        249.78        192.56        97.89 o                         
   9   2   5       1357.56       1593.41       143.47 o                         
  10   2   5          0.05        102.94        99.12 o                         
  11   2   5        635.64        705.68       191.78 o                         
 -14   3   5         48.22         15.13       219.46 o                         
 -13   3   5         26.45         95.05       150.38 o                         
 -12   3   5         13.62         24.93       118.92 o                         
 -11   3   5       1982.70       2510.08       224.93 o                         
 -10   3   5        639.33        442.45       188.80 o                         
  -9   3   5        619.48        660.46       127.10 o                         
  -8   3   5       2373.32       2393.11       227.83 o                         
  -7   3   5        400.35        402.77        57.48 o                         
  -6   3   5       2444.37       2525.01       169.62 o                         
  -5   3   5      12568.07      12192.20       603.94 o                         
  -4   3   5         73.99        141.05        39.22 o                         
  -3   3   5       8205.05       8081.90       222.03 o                         
  -2   3   5         86.88         70.40        23.52 o                         
  -1   3   5       1449.85       1375.94        52.23 o                         
   0   3   5         63.97         90.38        27.94 o                         
   1   3   5      10831.27      10549.51       261.15 o                         
   2   3   5       5389.81       5417.04       160.14 o                         
   3   3   5         45.18         33.30        23.18 o                         
   4   3   5       4997.52       5193.61       131.04 o                         
   5   3   5       6110.17       6213.92       215.38 o                         
   6   3   5      12429.76      13724.58       485.89 o                         
   7   3   5       1709.51       1967.35       143.53 o                         
   8   3   5        556.89        583.08       101.12 o                         
   9   3   5        674.50        648.33       111.95 o                         
  10   3   5         65.91         -6.78       112.58 o                         
  11   3   5        986.82        817.61       175.99 o                         
 -13   4   5        865.02       1080.74       323.58 o                         
 -12   4   5        201.62        356.40       153.50 o                         
 -11   4   5         83.18        -31.12       102.75 o                         
 -10   4   5         21.51          7.17       107.72 o                         
  -9   4   5       1819.21       1976.05        93.71 o                         
  -8   4   5        214.15        116.13        71.69 o                         
  -7   4   5      10027.31      10367.72       383.62 o                         
  -6   4   5        695.71        681.94        78.20 o                         
  -5   4   5       1461.36       1362.33        57.40 o                         
  -4   4   5      15262.32      16099.37       587.26 o                         
  -3   4   5         50.93         88.21        31.66 o                         
  -2   4   5         99.65        108.30        33.58 o                         
  -1   4   5      19660.39      18791.64       437.94 o                         
   0   4   5      11567.42      12199.60       322.08 o                         
   1   4   5       3049.90       3164.96        65.16 o                         
   2   4   5         29.70         13.16        22.30 o                         
   3   4   5       3445.97       3579.18       110.09 o                         
   4   4   5        554.53        602.56        52.83 o                         
   5   4   5       3941.99       4613.05       142.78 o                         
   6   4   5       1048.36       1078.90       158.97 o                         
   7   4   5        984.72        961.59        70.66 o                         
   8   4   5       3121.49       2996.74       348.72 o                         
   9   4   5         43.66         91.29       202.56 o                         
  10   4   5       1221.12       1101.46       328.76 o                         
  11   4   5        919.73        645.40       221.64 o                         
 -13   5   5        231.99        188.03       165.23 o                         
 -12   5   5        622.16        649.29       158.90 o                         
 -11   5   5         80.50        112.38        86.68 o                         
 -10   5   5          4.54        143.55        58.67 o                         
  -9   5   5         19.35        143.93        63.04 o                         
  -8   5   5       2254.37       2212.43       135.26 o                         
  -7   5   5         99.82        155.38        46.97 o                         
  -6   5   5       1815.12       1736.82       117.52 o                         
  -5   5   5       1794.83       1733.60       106.28 o                         
  -4   5   5      10759.54      10940.81       610.21 o                         
  -3   5   5        649.11        666.55        69.54 o                         
  -2   5   5         66.75         76.81        32.83 o                         
  -1   5   5        888.68        910.46        54.18 o                         
   0   5   5      13276.84      13582.06       477.56 o                         
   1   5   5       1332.08       1452.57        41.73 o                         
   2   5   5       8573.77       9146.11       273.61 o                         
   3   5   5        462.61        455.70        30.40 o                         
   4   5   5       9941.99      10266.73       280.18 o                         
   5   5   5         24.58         49.49        34.53 o                         
   6   5   5        163.83        177.05        51.32 o                         
   7   5   5        668.24        593.11        71.10 o                         
   8   5   5       1620.10       1519.37       150.17 o                         
   9   5   5         20.71        -63.50       127.92 o                         
  10   5   5        106.54        -10.64       131.63 o                         
 -13   6   5        490.51        511.49       309.79 o                         
 -12   6   5        310.87        462.04       256.18 o                         
 -11   6   5         20.86        164.20       113.12 o                         
 -10   6   5         66.13         58.38        76.59 o                         
  -9   6   5         19.74        -29.16        68.81 o                         
  -8   6   5        326.83        264.25        78.31 o                         
  -7   6   5       8632.84       8884.20       757.78 o                         
  -6   6   5         90.43        146.19        63.91 o                         
  -5   6   5        180.28        243.05        51.26 o                         
  -4   6   5       2826.74       2821.03       104.41 o                         
  -3   6   5       5843.75       6073.64       181.65 o                         
  -2   6   5        624.70        602.53        56.65 o                         
  -1   6   5       1742.11       1699.60        58.52 o                         
   0   6   5       4446.95       4601.12        83.32 o                         
   1   6   5        462.10        415.01        53.90 o                         
   2   6   5        411.90        396.92        37.35 o                         
   3   6   5         13.51         25.83        28.85 o                         
   4   6   5        156.12         93.31        41.64 o                         
   5   6   5       8322.34       8677.30       615.90 o                         
   6   6   5        635.11        779.99       166.77 o                         
   7   6   5       1692.23       1804.97       193.43 o                         
   8   6   5       1409.94       1432.82       306.78 o                         
   9   6   5        152.43        120.66       122.15 o                         
  10   6   5        248.44        243.44       137.05 o                         
 -12   7   5        224.34        377.72       221.01 o                         
 -11   7   5       3188.34       3665.66       311.58 o                         
 -10   7   5         61.93          9.38        98.11 o                         
  -9   7   5        726.67        697.68        81.36 o                         
  -8   7   5        574.80        615.10        74.01 o                         
  -7   7   5       1415.43       1366.46       137.49 o                         
  -6   7   5       1790.97       1765.88       114.94 o                         
  -5   7   5       2160.63       2087.61       108.93 o                         
  -4   7   5        109.11         43.13        39.46 o                         
  -3   7   5       2973.76       2742.99       152.55 o                         
  -2   7   5          0.43        -12.51        26.80 o                         
  -1   7   5        861.32        861.13        63.68 o                         
   0   7   5       1913.63       2081.45       108.60 o                         
   1   7   5      16642.69      17598.76       699.72 o                         
   2   7   5        467.29        438.12        60.44 o                         
   3   7   5        126.89         85.88        57.67 o                         
   4   7   5          0.96         -9.57        44.93 o                         
   5   7   5       1322.70       1226.45        85.30 o                         
   6   7   5       1267.44       1196.79       112.03 o                         
   7   7   5         40.22          5.69       112.75 o                         
   8   7   5       1151.87       1007.47       189.46 o                         
   9   7   5       1224.14        921.84       244.20 o                         
  10   7   5          0.67        135.68       160.25 o                         
 -12   8   5          4.74       -127.57       248.08 o                         
 -11   8   5          0.58        -78.09       149.29 o                         
 -10   8   5        369.60        456.67       192.81 o                         
  -9   8   5        448.88        441.56        98.48 o                         
  -8   8   5         28.25         55.85        77.15 o                         
  -7   8   5        456.60        302.43        75.57 o                         
  -6   8   5         21.90        114.52        85.37 o                         
  -5   8   5        199.46        241.76        85.44 o                         
  -4   8   5       2636.16       2768.53       126.65 o                         
  -3   8   5       6905.91       7044.54       343.09 o                         
  -2   8   5          4.43         18.27        30.41 o                         
  -1   8   5       2318.58       2481.68        70.14 o                         
   0   8   5       3242.50       3238.03       162.48 o                         
   1   8   5       1478.02       1528.08       115.07 o                         
   2   8   5        735.51        774.32        92.67 o                         
   3   8   5        898.88        995.21       108.01 o                         
   4   8   5        567.17        459.32        88.51 o                         
   5   8   5        895.06        897.05        93.70 o                         
   6   8   5        902.41        974.89       159.81 o                         
   7   8   5         16.18         95.33       128.95 o                         
   8   8   5        574.33        641.48       177.05 o                         
   9   8   5        693.70        639.53       173.63 o                         
 -11   9   5         95.93       -192.05       192.05 o                         
 -10   9   5         52.17       -129.30       215.67 o                         
  -9   9   5        563.41        287.33       124.89 o                         
  -8   9   5       1798.68       1923.11       422.54 o                         
  -7   9   5        134.47        227.64       115.16 o                         
  -6   9   5        292.60        140.19        72.67 o                         
  -5   9   5       3149.80       3246.52       187.00 o                         
  -4   9   5        199.69        236.96        41.26 o                         
  -3   9   5          8.12         11.46        35.89 o                         
  -2   9   5         25.55         50.01        20.98 o                         
  -1   9   5        620.76        587.04        70.82 o                         
   0   9   5         75.28         90.50        61.75 o                         
   1   9   5         23.23         32.39        95.21 o                         
   2   9   5          1.48        -83.15       117.57 o                         
   3   9   5       2337.57       2190.68       203.08 o                         
   4   9   5       6773.09       7067.92       311.05 o                         
   5   9   5        416.14        418.23       139.47 o                         
   6   9   5        304.29        244.28       142.05 o                         
   7   9   5        282.74        273.42       167.40 o                         
   8   9   5         17.01       -164.98       164.98 o                         
   9   9   5        256.91        244.63       184.81 o                         
 -11  10   5        931.38        794.39       236.18 o                         
 -10  10   5         14.67        145.16       174.29 o                         
  -9  10   5       1619.66       1976.16       296.69 o                         
  -8  10   5        178.91         36.70       106.74 o                         
  -7  10   5        720.77        636.01       171.53 o                         
  -6  10   5        443.31        313.60       153.60 o                         
  -5  10   5        521.49        450.88        84.69 o                         
  -4  10   5        252.75        196.57        52.95 o                         
  -3  10   5       2639.87       2163.24       329.82 o                         
  -2  10   5       1409.41       1350.63        73.09 o                         
  -1  10   5       5473.03       5726.97       229.29 o                         
   0  10   5       2104.35       2170.48       121.46 o                         
   1  10   5         35.11         17.58       112.88 o                         
   2  10   5        929.05        988.25       107.49 o                         
   3  10   5       3532.73       3397.15       512.36 o                         
   4  10   5          1.15        -15.81        78.11 o                         
   5  10   5        164.76        371.86       197.56 o                         
   6  10   5        157.26        244.11       249.80 o                         
   7  10   5        428.97        317.38       167.05 o                         
   8  10   5        262.84        400.30       257.73 o                         
 -10  11   5         68.53         81.37       169.98 o                         
  -9  11   5         34.06        136.02       173.95 o                         
  -8  11   5         13.75          7.76       155.16 o                         
  -7  11   5        160.03        143.26       127.40 o                         
  -6  11   5         10.41       -102.34       102.34 o                         
  -5  11   5       1881.24       1859.57       138.27 o                         
  -4  11   5        949.54        992.51       163.11 o                         
  -3  11   5        112.44         77.55        41.82 o                         
  -2  11   5       2746.39       2757.31       117.54 o                         
  -1  11   5        458.19        459.29        82.22 o                         
   0  11   5         63.74        114.23       174.98 o                         
   1  11   5        910.35        908.44       104.90 o                         
   2  11   5         22.21         18.82       108.46 o                         
   3  11   5       1253.68       1120.89       127.39 o                         
   4  11   5          3.22        -42.06       113.95 o                         
   5  11   5        628.87        512.87       151.71 o                         
   6  11   5        158.10        102.40       130.85 o                         
   7  11   5         85.52        139.47       167.22 o                         
  -9  12   5         23.97         31.20       163.43 o                         
  -8  12   5          6.23         71.89       151.88 o                         
  -7  12   5         68.46        229.28       212.91 o                         
  -6  12   5        840.19        601.66       184.12 o                         
  -5  12   5        259.84        247.08       102.34 o                         
  -4  12   5         71.52         69.70        92.32 o                         
  -3  12   5        147.96        160.05        59.53 o                         
  -2  12   5          2.33         55.30        85.18 o                         
  -1  12   5        111.11        140.95       111.41 o                         
   0  12   5        277.97        246.10        87.87 o                         
   1  12   5        437.82        441.77       128.72 o                         
   2  12   5       1361.58       1557.25       324.27 o                         
   3  12   5        406.38        422.71       114.34 o                         
   4  12   5        340.68        138.61       138.61 o                         
   5  12   5        599.87        509.94       175.84 o                         
   6  12   5        354.11        572.18       200.32 o                         
  -8  13   5          7.74         33.10       173.60 o                         
  -7  13   5         13.52        -54.51        93.14 o                         
  -6  13   5         60.10         96.81       103.87 o                         
  -5  13   5       1497.81       1505.92       316.86 o                         
  -4  13   5        727.32        580.62       126.11 o                         
  -2  13   5        109.36        190.32       135.85 o                         
  -1  13   5        376.71        272.21       136.19 o                         
   0  13   5         20.31        -87.40       174.81 o                         
   1  13   5        166.65        148.09       194.12 o                         
   2  13   5        722.17        604.30       150.50 o                         
   3  13   5        547.61        466.50       168.08 o                         
   4  13   5        103.16        332.72       175.50 o                         
   5  13   5         11.77         64.82       159.29 o                         
  -6  14   5         57.08        132.83        89.13 o                         
  -5  14   5        170.92        249.28        80.85 o                         
  -4  14   5         50.78        196.36       171.19 o                         
  -3  14   5          0.73         52.24       169.64 o                         
  -2  14   5         29.50        165.84       245.49 o                         
  -1  14   5       1677.64       2242.51       255.83 o                         
   0  14   5         36.84        151.71       158.26 o                         
   2  14   5          0.77        241.18       171.36 o                         
   3  14   5        306.20        291.35       167.40 o                         
   4  14   5        229.24        375.48       175.67 o                         
  -4  15   5        301.16        316.52       170.67 o                         
  -3  15   5          3.70        -56.37       125.50 o                         
  -2  15   5          8.03        -95.68       140.50 o                         
  -1  15   5         13.60         19.31       122.06 o                         
   0  15   5        355.05        198.25       153.60 o                         
   1  15   5         20.76       -145.67       145.67 o                         
 -14   0   6         41.10        122.92       253.42 o                         
 -12   0   6        709.00        906.11       283.76 o                         
 -10   0   6        110.10         48.79       146.54 o                         
  -8   0   6       2685.30       2886.50       244.46 o                         
  -6   0   6      15349.33      17040.10      1166.98 o                         
  -4   0   6        558.65        660.48       133.95 o                         
  -2   0   6       2283.76       2016.52       241.52 o                         
   0   0   6        182.64        176.65        32.26 o                         
   2   0   6        572.26        558.26        47.21 o                         
   4   0   6       3926.21       4150.27       187.04 o                         
   6   0   6       5285.23       5971.62       219.03 o                         
   8   0   6       2285.73       2177.79       179.20 o                         
  10   0   6         45.76        184.80       142.40 o                         
 -14   1   6         37.35        -15.92       164.81 o                         
 -13   1   6          0.66        102.15       134.00 o                         
 -12   1   6        164.01         76.97       145.62 o                         
 -11   1   6       2773.81       2871.42       212.60 o                         
 -10   1   6       2110.99       2232.01       193.30 o                         
  -9   1   6         62.80        112.44        69.47 o                         
  -8   1   6        108.22        165.07        90.84 o                         
  -7   1   6       3635.49       4189.20       214.92 o                         
  -6   1   6       1291.93       1400.51        93.49 o                         
  -5   1   6      15416.51      15948.80       738.85 o                         
  -4   1   6       1479.38       1312.71       107.40 o                         
  -3   1   6       2580.68       2578.77       102.26 o                         
  -2   1   6       6082.95       6061.21       175.91 o                         
  -1   1   6       4396.32       4579.51       137.31 o                         
   0   1   6        340.67        298.17        28.00 o                         
   1   1   6      17289.11      17924.98       524.67 o                         
   2   1   6       5646.06       5916.53       131.17 o                         
   3   1   6       2903.54       3012.74        74.05 o                         
   4   1   6       3702.53       3773.55        90.54 o                         
   5   1   6       6419.24       7170.10       305.38 o                         
   6   1   6         73.50         95.60        50.72 o                         
   7   1   6       1847.58       1807.03       102.13 o                         
   8   1   6        939.77        842.20       103.13 o                         
   9   1   6       2956.21       2802.31       186.20 o                         
  10   1   6        625.17        528.32       142.88 o                         
  11   1   6        150.27         50.70       157.18 o                         
 -14   2   6        351.10        184.47       178.47 o                         
 -13   2   6        863.69        924.00       182.13 o                         
 -12   2   6        462.62        561.53       168.61 o                         
 -11   2   6       2047.30       2050.01       318.59 o                         
 -10   2   6        324.29        483.67       103.31 o                         
  -9   2   6       3485.96       3548.75       224.91 o                         
  -8   2   6          8.41         45.59        53.67 o                         
  -7   2   6       2739.26       3063.84       162.57 o                         
  -6   2   6         45.87         47.45        55.35 o                         
  -5   2   6       1341.05       1335.44       104.23 o                         
  -4   2   6        177.76        184.29        68.20 o                         
  -3   2   6      43207.41      43444.36      1959.90 o                         
  -2   2   6       3291.85       3224.70        93.86 o                         
  -1   2   6        875.52        736.86        37.54 o                         
   0   2   6      12205.41      13107.10       397.11 o                         
   1   2   6      17096.75      17739.01       579.90 o                         
   2   2   6       2607.88       2564.24        63.04 o                         
   3   2   6       7538.32       8056.54       282.61 o                         
   4   2   6        392.37        378.48        41.69 o                         
   5   2   6         57.66         18.64        37.87 o                         
   6   2   6        219.75         74.12        60.71 o                         
   7   2   6       2405.49       2366.54       152.21 o                         
   8   2   6        181.85        131.85        80.30 o                         
   9   2   6       5931.44       6416.92       258.20 o                         
  10   2   6        636.10        493.94       156.51 o                         
 -14   3   6        326.20        284.96       460.90 o                         
 -13   3   6        238.19          3.10       166.10 o                         
 -12   3   6         34.98        -16.74       335.57 o                         
 -11   3   6          2.03         21.66       128.93 o                         
 -10   3   6          5.05        133.55       139.16 o                         
  -9   3   6        203.62        270.34        82.43 o                         
  -8   3   6        873.16       1074.87       137.65 o                         
  -7   3   6      10369.67      11157.31      1111.93 o                         
  -6   3   6        278.30        291.92        57.86 o                         
  -5   3   6         42.38         43.75        47.28 o                         
  -4   3   6       1517.17       1317.71        71.62 o                         
  -3   3   6        483.33        448.90        43.98 o                         
  -2   3   6        985.87        989.59        51.81 o                         
  -1   3   6        248.24        257.01        26.67 o                         
   0   3   6       1213.39       1368.57        41.14 o                         
   1   3   6        963.39        849.36        32.93 o                         
   2   3   6        314.45        310.21        26.76 o                         
   3   3   6       1024.94       1099.09        42.16 o                         
   4   3   6        661.27        680.54        49.99 o                         
   5   3   6      14539.37      15675.07       621.15 o                         
   6   3   6        573.67        614.85        70.62 o                         
   7   3   6        989.79        999.59        86.51 o                         
   8   3   6          3.33          1.31        67.43 o                         
   9   3   6        149.20        181.29       197.91 o                         
  10   3   6         50.55         90.68       132.05 o                         
 -13   4   6         39.79       -102.57       197.39 o                         
 -12   4   6          7.02        189.07       136.73 o                         
 -11   4   6        314.82        265.54       149.04 o                         
 -10   4   6        937.06        952.18       133.79 o                         
  -9   4   6       2971.15       3076.21       184.23 o                         
  -8   4   6       1536.07       1459.53       122.82 o                         
  -7   4   6       1925.40       1837.58       127.60 o                         
  -6   4   6          6.44         46.81        55.64 o                         
  -5   4   6       3366.66       3145.35       115.80 o                         
  -4   4   6       2901.26       2907.26       161.71 o                         
  -3   4   6        490.96        490.08        33.24 o                         
  -2   4   6       6236.95       6561.00       212.80 o                         
  -1   4   6       1011.25        970.92        43.43 o                         
   0   4   6          1.20         19.91        25.32 o                         
   1   4   6         28.93         23.02        23.82 o                         
   2   4   6       3169.45       3356.08        95.94 o                         
   3   4   6      10860.41      11451.40       271.80 o                         
   4   4   6          0.65        -21.77        30.82 o                         
   5   4   6         39.39         13.28        35.64 o                         
   6   4   6          8.25         51.99        42.66 o                         
   7   4   6       1358.57       1178.90       127.00 o                         
   8   4   6        282.23        199.83       143.83 o                         
   9   4   6        176.67         14.78       108.86 o                         
  10   4   6        130.76        187.24       236.61 o                         
 -13   5   6        939.32        944.11       203.35 o                         
 -12   5   6          3.96        -62.77       157.39 o                         
 -11   5   6        739.53        958.75       164.98 o                         
 -10   5   6        429.76        454.07       122.67 o                         
  -9   5   6        275.55        244.92       121.92 o                         
  -8   5   6        193.12        218.68        63.92 o                         
  -7   5   6       3751.11       3618.50       152.46 o                         
  -6   5   6        536.46        506.99        38.55 o                         
  -5   5   6       8105.43       8380.56       357.74 o                         
  -4   5   6         10.79         42.48        45.41 o                         
  -3   5   6       5624.88       5412.20       285.78 o                         
  -2   5   6       1136.89       1120.62        48.89 o                         
  -1   5   6      44005.40      44853.34      1314.18 o                         
   0   5   6        398.83        350.04        23.52 o                         
   1   5   6         29.77          4.00        22.10 o                         
   2   5   6       1920.76       2005.88        76.21 o                         
   3   5   6        138.23        121.78        41.33 o                         
   4   5   6        309.51        240.22        45.41 o                         
   5   5   6       5875.46       6069.21       209.59 o                         
   6   5   6         27.14         38.57        67.19 o                         
   7   5   6       6516.82       6216.03       325.31 o                         
   8   5   6         73.87         40.73       137.48 o                         
   9   5   6        440.18        348.36       166.87 o                         
  10   5   6        291.61        462.26       214.72 o                         
 -13   6   6          2.93        -80.59       194.89 o                         
 -12   6   6         49.89        -40.67       127.78 o                         
 -11   6   6        168.04         85.38       138.61 o                         
 -10   6   6       1378.12       1122.67       102.94 o                         
  -9   6   6       1761.43       1604.85       106.32 o                         
  -8   6   6       1470.45       1407.45       138.95 o                         
  -7   6   6        723.82        776.98       178.11 o                         
  -6   6   6        596.18        531.51        85.06 o                         
  -5   6   6       3810.24       3881.66       232.16 o                         
  -4   6   6        924.64        852.73        56.81 o                         
  -3   6   6       1486.42       1345.89        70.32 o                         
  -2   6   6         55.25         59.71        29.48 o                         
  -1   6   6       3000.97       2978.37        84.95 o                         
   0   6   6        763.72        770.75        64.26 o                         
   1   6   6        475.48        499.51        48.88 o                         
   2   6   6        498.05        488.06        69.31 o                         
   3   6   6       9385.56       9831.19       404.10 o                         
   4   6   6       2654.79       2628.72       106.56 o                         
   5   6   6          4.57        -27.50        40.13 o                         
   6   6   6       2984.88       2836.06       243.59 o                         
   7   6   6       1046.30       1138.84       289.11 o                         
   8   6   6        919.34        756.47       189.81 o                         
   9   6   6        537.43        728.68       162.47 o                         
  10   6   6         45.04        -69.48       202.84 o                         
 -12   7   6        119.93        -10.20       153.50 o                         
 -11   7   6          5.69        -10.75       177.14 o                         
 -10   7   6          0.58        -43.09       125.55 o                         
  -9   7   6       1144.27       1236.10       112.81 o                         
  -8   7   6       1393.04       1292.15       143.85 o                         
  -7   7   6        939.84        737.62       103.93 o                         
  -6   7   6         65.75         99.55       116.23 o                         
  -5   7   6        138.91        151.72        49.72 o                         
  -4   7   6       2612.92       2535.63        99.62 o                         
  -3   7   6       2690.49       2824.22        96.92 o                         
  -2   7   6        370.46        383.34        36.30 o                         
  -1   7   6        693.50        755.19        39.82 o                         
   0   7   6        131.33        142.64        60.00 o                         
   1   7   6         85.97         85.19        49.60 o                         
   2   7   6        941.13       1055.71       124.76 o                         
   3   7   6          0.07         23.39        19.91 o                         
   4   7   6       1118.31       1132.08        56.64 o                         
   5   7   6       1138.70       1073.51        76.62 o                         
   6   7   6        107.22        -34.48       132.05 o                         
   7   7   6        274.20        382.89       168.95 o                         
   8   7   6        843.57        856.50       212.30 o                         
   9   7   6        454.41        413.71       144.23 o                         
 -12   8   6        242.10        275.14       312.38 o                         
 -11   8   6         38.12        -82.92       180.84 o                         
 -10   8   6        120.32         28.54       137.56 o                         
  -9   8   6       1637.56       1537.76       244.41 o                         
  -8   8   6        561.48        491.19       116.40 o                         
  -7   8   6       1935.74       1975.30       136.88 o                         
  -6   8   6        183.28        209.55       107.25 o                         
  -5   8   6       1037.99        931.76        89.71 o                         
  -4   8   6         51.21        -10.36        49.27 o                         
  -3   8   6       7951.59       7771.10       399.57 o                         
  -2   8   6       2949.04       3070.34        89.10 o                         
  -1   8   6       3662.24       3926.54        95.41 o                         
   0   8   6       5724.21       5886.10       215.72 o                         
   1   8   6        840.56        689.19        69.18 o                         
   2   8   6        251.64        235.02        91.13 o                         
   3   8   6       6239.10       6411.95       534.94 o                         
   4   8   6          9.35         62.79        84.64 o                         
   5   8   6        575.29        718.71       152.05 o                         
   6   8   6         48.59         68.44       125.50 o                         
   7   8   6       3004.45       2936.74       291.86 o                         
   8   8   6         43.59        -44.13       154.12 o                         
   9   8   6        745.13        353.11       214.80 o                         
 -11   9   6        840.49        756.98       227.22 o                         
 -10   9   6        249.24        216.18       162.05 o                         
  -9   9   6        469.12        264.77       125.79 o                         
  -8   9   6        185.62         83.82       128.20 o                         
  -7   9   6        622.01        525.48        99.78 o                         
  -6   9   6        192.50        151.76       105.83 o                         
  -5   9   6       3650.21       3300.65       155.55 o                         
  -4   9   6        278.55        234.26        52.96 o                         
  -3   9   6          3.41          1.59        33.18 o                         
  -2   9   6         91.27         78.72        32.16 o                         
  -1   9   6       7007.92       7442.76       368.79 o                         
   0   9   6          1.26          1.90        56.66 o                         
   1   9   6       3296.16       3480.90       167.88 o                         
   2   9   6       1234.52       1152.98       123.48 o                         
   3   9   6        638.13        624.13       129.81 o                         
   4   9   6       1988.07       2076.05       233.94 o                         
   5   9   6        118.82        308.76       151.53 o                         
   6   9   6          1.01        119.30       193.25 o                         
   7   9   6       3423.78       3250.85       357.37 o                         
   8   9   6        456.17        799.57       262.90 o                         
 -11  10   6         34.29       -221.70       221.70 o                         
 -10  10   6        165.10        148.60       187.74 o                         
  -9  10   6        278.43         32.07       144.12 o                         
  -8  10   6         18.32       -122.54       129.30 o                         
  -7  10   6        116.87        175.84        85.16 o                         
  -6  10   6       1005.00       1027.11       147.27 o                         
  -5  10   6       1742.08       1531.46       114.34 o                         
  -4  10   6        150.07        141.20        57.65 o                         
  -3  10   6        137.68         72.40        47.90 o                         
  -2  10   6        236.84        185.15        35.40 o                         
  -1  10   6          0.75         12.96        78.44 o                         
   0  10   6         10.80         52.25        74.59 o                         
   1  10   6        157.41        256.20       341.57 o                         
   2  10   6          3.05        181.15       140.85 o                         
   3  10   6        583.83        632.76       108.52 o                         
   4  10   6        239.85        474.29       138.40 o                         
   5  10   6         70.05         75.68       133.95 o                         
   6  10   6        731.86        590.28       181.70 o                         
   7  10   6        297.43        155.50       177.74 o                         
 -10  11   6          3.07        533.91       549.77 o                         
  -9  11   6        207.32        261.52       245.15 o                         
  -8  11   6         35.13        125.50       150.50 o                         
  -7  11   6        176.64        579.59       187.74 o                         
  -6  11   6        117.96        226.90       244.54 o                         
  -5  11   6       1010.12        934.63       151.02 o                         
  -4  11   6         75.55         72.20        63.01 o                         
  -3  11   6        310.52        281.22        78.61 o                         
  -2  11   6        246.14        259.02       115.68 o                         
  -1  11   6          2.97        -70.50        70.50 o                         
   0  11   6         94.24        175.03        85.55 o                         
   1  11   6       6052.89       6111.83       860.59 o                         
   2  11   6         93.65        -67.18       128.69 o                         
   3  11   6         52.00        177.22        99.03 o                         
   4  11   6        508.88        517.89       138.69 o                         
   5  11   6        981.86        385.82       245.66 o                         
   6  11   6        346.76         79.65       239.11 o                         
   7  11   6         50.96       -100.16       250.49 o                         
  -9  12   6        416.89        167.57       167.57 o                         
  -7  12   6        150.13        -34.65       121.19 o                         
  -6  12   6        213.99        226.53       156.88 o                         
  -5  12   6          0.92         16.96        79.96 o                         
  -4  12   6        203.85        145.17        57.62 o                         
  -3  12   6       3565.34       3407.66       316.85 o                         
  -2  12   6          2.70         13.62        86.92 o                         
  -1  12   6        134.50          9.84        85.49 o                         
   0  12   6          4.87         38.98        95.51 o                         
   1  12   6       1758.02       1577.95       171.89 o                         
   2  12   6        757.88        574.06       112.02 o                         
   3  12   6        631.11        633.46       206.53 o                         
   4  12   6        343.03        454.60       187.91 o                         
   5  12   6        518.77        688.37       211.87 o                         
   6  12   6        107.81        194.81       200.49 o                         
  -7  13   6       1043.00       1100.69       231.44 o                         
  -6  13   6         78.86        131.32       108.65 o                         
  -5  13   6         31.07         40.67       130.59 o                         
  -4  13   6          5.99         19.48       195.67 o                         
  -3  13   6         12.18         33.27       120.16 o                         
  -2  13   6         17.91        -33.96       122.06 o                         
  -1  13   6        450.65        585.45       211.18 o                         
   0  13   6        238.94         37.44       103.59 o                         
   1  13   6          7.14        -29.47       114.69 o                         
   2  13   6        309.87        144.54       123.17 o                         
   3  13   6          0.58        -17.25       213.42 o                         
   4  13   6         48.95       -158.43       158.43 o                         
  -6  14   6         25.93         90.16       168.43 o                         
  -5  14   6         17.97       -191.19       191.19 o                         
  -4  14   6         75.07        -44.48       139.81 o                         
  -3  14   6         17.80        150.33       143.78 o                         
  -2  14   6        480.20        585.62       173.26 o                         
  -1  14   6        196.43        247.73       167.40 o                         
   0  14   6        284.92        266.35       213.08 o                         
   1  14   6         14.66         91.89       216.36 o                         
   2  14   6        359.10        552.18       237.73 o                         
  -2  15   6         74.23        180.32       186.70 o                         
  -1  15   6        689.68        883.18       189.12 o                         
 -13   0   7         13.73       -145.50       298.76 o                         
 -11   0   7        989.39        948.34       213.42 o                         
  -9   0   7         16.72        144.44        76.09 o                         
  -7   0   7       3548.18       3847.94       151.42 o                         
  -5   0   7      13823.32      14463.06      1412.00 o                         
  -3   0   7         44.69         38.70        53.48 o                         
  -1   0   7       3984.39       4042.90       204.37 o                         
   1   0   7       1446.14       1412.60        63.64 o                         
   3   0   7        957.09        948.34        63.47 o                         
   5   0   7         65.67         73.10        68.27 o                         
   7   0   7      10545.30      11178.52       552.78 o                         
   9   0   7        317.16        650.48       162.63 o                         
 -14   1   7       1296.25       1255.37       296.78 o                         
 -13   1   7         16.18        148.68       221.96 o                         
 -12   1   7        758.52        792.92       186.12 o                         
 -11   1   7         17.68         76.62       150.67 o                         
 -10   1   7       1004.70       1086.20       122.74 o                         
  -9   1   7        893.56        939.88        97.84 o                         
  -8   1   7       2250.57       2517.61       179.31 o                         
  -7   1   7        778.93        800.39        76.07 o                         
  -6   1   7        454.11        388.54        63.38 o                         
  -5   1   7        304.29        266.26        52.20 o                         
  -4   1   7       7388.55       6883.38       245.63 o                         
  -3   1   7        482.91        442.79        33.84 o                         
  -2   1   7       6945.94       6714.47       151.00 o                         
  -1   1   7       1863.64       1693.04        59.36 o                         
   0   1   7      16876.47      18197.46       449.30 o                         
   1   1   7       2584.86       2652.61        97.44 o                         
   2   1   7       1928.86       1969.03        89.98 o                         
   3   1   7      11341.07      11546.07       298.37 o                         
   4   1   7       8600.03       8819.34       276.06 o                         
   5   1   7        160.61        233.03        54.61 o                         
   6   1   7        583.10        561.42        60.98 o                         
   7   1   7          0.79        112.34        74.13 o                         
   8   1   7        292.43        281.46        74.69 o                         
   9   1   7          2.12        -34.98        92.73 o                         
  10   1   7        149.78        258.36       153.99 o                         
 -14   2   7        341.55        164.52       173.08 o                         
 -13   2   7        174.03        187.59       140.80 o                         
 -12   2   7       1315.79       1206.56       239.97 o                         
 -11   2   7        199.74        -10.15       206.44 o                         
 -10   2   7       1849.66       2183.86       138.81 o                         
  -9   2   7          0.08         44.12        73.17 o                         
  -8   2   7       6393.44       6837.56       764.66 o                         
  -7   2   7        113.42        150.30        68.24 o                         
  -6   2   7       9509.39      10050.23       630.56 o                         
  -5   2   7        736.83        896.50        86.42 o                         
  -4   2   7       2165.29       1907.16        95.56 o                         
  -3   2   7       1494.79       1473.25        74.74 o                         
  -2   2   7       6099.30       5949.70       261.99 o                         
  -1   2   7       4726.41       4536.89       148.99 o                         
   0   2   7      17068.92      18313.16       644.40 o                         
   1   2   7      10183.37      10851.99       259.73 o                         
   2   2   7       1165.42       1279.75        84.93 o                         
   3   2   7        566.34        563.31        47.52 o                         
   4   2   7      13682.64      15024.56       619.65 o                         
   5   2   7        739.54        723.44        54.85 o                         
   6   2   7       1989.43       1996.96       130.57 o                         
   7   2   7         25.30         -0.89        78.26 o                         
   8   2   7        802.20        750.68       114.86 o                         
   9   2   7         18.20        -13.87       114.57 o                         
  10   2   7         15.85       -186.25       275.75 o                         
 -13   3   7          6.86       -113.71       378.49 o                         
 -12   3   7        130.88        125.25       149.27 o                         
 -11   3   7          4.54        -34.41       230.32 o                         
 -10   3   7       1124.10       1315.98       165.60 o                         
  -9   3   7        144.61         36.89        71.97 o                         
  -8   3   7       1091.57        868.17       191.53 o                         
  -7   3   7       1315.64       1174.04       103.77 o                         
  -6   3   7       1894.40       1859.48       114.92 o                         
  -5   3   7       1751.96       1606.35        82.55 o                         
  -4   3   7      10910.43      10551.29       596.10 o                         
  -3   3   7       5378.44       5616.39       188.73 o                         
  -2   3   7        345.79        371.51        40.76 o                         
  -1   3   7       1159.31       1123.46        72.97 o                         
   0   3   7       4640.96       4849.44       133.43 o                         
   1   3   7       1687.36       1800.06       106.30 o                         
   2   3   7          5.28         64.87        37.51 o                         
   3   3   7       1465.39       1422.73        58.06 o                         
   4   3   7        266.72        224.51        69.27 o                         
   5   3   7       5961.67       6297.16       233.00 o                         
   6   3   7       1057.70       1035.04       118.77 o                         
   7   3   7        324.13        289.09        79.98 o                         
   8   3   7       3952.46       3879.29       598.30 o                         
   9   3   7        552.64        421.48       180.61 o                         
  10   3   7         89.85        166.33       216.53 o                         
 -13   4   7         43.49        209.66       193.07 o                         
 -12   4   7       1464.91       1665.66       204.00 o                         
 -11   4   7         24.36         77.53       238.34 o                         
 -10   4   7         72.53       -125.92       125.92 o                         
  -9   4   7        704.83        672.76       118.20 o                         
  -8   4   7        133.84        -49.74        81.42 o                         
  -7   4   7       1778.96       1783.40       223.13 o                         
  -6   4   7       2168.47       2257.56       221.10 o                         
  -5   4   7       1607.90       1645.32        85.11 o                         
  -4   4   7        994.99        894.12        65.56 o                         
  -3   4   7       6933.66       7192.97       184.31 o                         
  -2   4   7      12841.29      13369.22       470.02 o                         
  -1   4   7       1314.83       1258.02        49.78 o                         
   0   4   7       2073.45       2082.91        57.10 o                         
   1   4   7       1436.60       1537.28        70.99 o                         
   2   4   7       2285.90       2514.21       122.48 o                         
   3   4   7       2455.24       2676.01        92.98 o                         
   4   4   7        301.08        296.07        46.37 o                         
   5   4   7       1135.05       1190.28        77.95 o                         
   6   4   7        837.57        943.90       102.85 o                         
   7   4   7        493.92        414.02       144.21 o                         
   8   4   7         57.69        117.06       109.28 o                         
   9   4   7        844.90        753.79       176.27 o                         
 -13   5   7        122.75         45.62       161.34 o                         
 -12   5   7         40.82         25.75       189.80 o                         
 -11   5   7         14.61       -133.27       133.27 o                         
 -10   5   7       4138.78       4566.37       276.35 o                         
  -9   5   7        822.10        935.58       156.62 o                         
  -8   5   7       1056.43       1011.13       167.05 o                         
  -7   5   7        239.20        216.29        81.15 o                         
  -6   5   7       1675.15       1649.27       126.34 o                         
  -5   5   7        793.05        763.58        76.78 o                         
  -4   5   7      22754.46      23628.52       565.60 o                         
  -3   5   7       1052.44       1004.50        49.64 o                         
  -2   5   7         10.91        -29.12        37.86 o                         
  -1   5   7        260.51        249.85        34.65 o                         
   0   5   7        257.30        256.73        30.08 o                         
   1   5   7        634.81        698.24        39.05 o                         
   2   5   7      22183.50      24284.13       548.91 o                         
   3   5   7       1309.73       1295.22        71.58 o                         
   4   5   7         13.20         10.52        41.89 o                         
   5   5   7        223.15        109.16        83.94 o                         
   6   5   7       4692.27       4778.78       329.27 o                         
   7   5   7        537.97        535.85       160.40 o                         
   8   5   7        780.99        361.50       336.95 o                         
   9   5   7        304.05        207.24       168.93 o                         
 -13   6   7         26.94        168.26       237.04 o                         
 -12   6   7        312.65        137.89       138.68 o                         
 -11   6   7         83.86        281.56       272.21 o                         
 -10   6   7        357.14        209.65       110.41 o                         
  -9   6   7       1269.51       1102.02       136.67 o                         
  -8   6   7       1443.56       1005.14       139.07 o                         
  -7   6   7       1691.82       1681.44       177.81 o                         
  -6   6   7       1536.47       1530.15        84.38 o                         
  -5   6   7       1209.32       1134.58       144.45 o                         
  -4   6   7          3.74          7.56        31.63 o                         
  -3   6   7       4285.33       4315.19       114.49 o                         
  -2   6   7       9139.83       9133.51       207.15 o                         
  -1   6   7        104.80         94.94        28.00 o                         
   0   6   7       1635.77       1554.23        79.43 o                         
   1   6   7       1838.83       1800.41        53.30 o                         
   2   6   7        178.99        171.11        46.23 o                         
   3   6   7       1772.86       1840.65       161.81 o                         
   4   6   7        374.33        332.36        44.18 o                         
   5   6   7       2586.18       2463.85       235.49 o                         
   6   6   7       1723.86       1911.34       221.18 o                         
   7   6   7         76.72        -16.20       227.99 o                         
   8   6   7        207.97         28.43       156.98 o                         
   9   6   7        695.24        326.60       157.43 o                         
 -12   7   7        119.30        480.34       164.64 o                         
 -11   7   7         43.98       -127.75       127.75 o                         
 -10   7   7        623.72        605.87       128.13 o                         
  -9   7   7        118.76        -13.99        98.01 o                         
  -8   7   7          0.84        -31.84        99.50 o                         
  -7   7   7       2951.64       2786.78       116.25 o                         
  -6   7   7        636.77        523.24       142.63 o                         
  -5   7   7        540.03        596.15       117.67 o                         
  -4   7   7        622.24        660.02        58.52 o                         
  -3   7   7       7078.32       7197.77       340.18 o                         
  -2   7   7        251.38        244.08        35.19 o                         
  -1   7   7        707.28        662.58        38.06 o                         
   0   7   7        216.50        182.04        28.01 o                         
   1   7   7          2.19        -13.22        24.74 o                         
   2   7   7         44.24         11.15        49.40 o                         
   3   7   7         28.64         54.04        35.85 o                         
   4   7   7        493.96        285.20        93.84 o                         
   5   7   7       4016.52       3663.78       325.48 o                         
   6   7   7        100.16        253.76       173.08 o                         
   7   7   7         14.30        203.25       208.94 o                         
   8   7   7        803.06        518.47       313.84 o                         
 -12   8   7        388.59        734.75       255.32 o                         
 -11   8   7        616.35        738.34       309.02 o                         
 -10   8   7         35.70         17.38       128.35 o                         
  -9   8   7         38.45          0.25       138.78 o                         
  -8   8   7        754.66        672.56       131.97 o                         
  -7   8   7        577.56        455.90       110.54 o                         
  -6   8   7       2323.38       2343.56       159.12 o                         
  -5   8   7        285.69        345.81       127.69 o                         
  -4   8   7         96.38         15.27        51.89 o                         
  -3   8   7         67.16         45.13       100.25 o                         
  -2   8   7       2510.58       2397.84       126.97 o                         
  -1   8   7       1382.19       1420.43       108.05 o                         
   0   8   7       3558.42       3701.09       172.42 o                         
   1   8   7       6100.22       6449.47       402.93 o                         
   2   8   7       1254.53       1477.29       146.23 o                         
   3   8   7        231.42        325.33        95.48 o                         
   4   8   7       1941.79       1941.22       148.47 o                         
   5   8   7        153.42         10.29        93.43 o                         
   6   8   7        112.15        320.83       206.18 o                         
   7   8   7          2.93         84.13       213.08 o                         
   8   8   7          3.13       -100.56       239.03 o                         
 -11   9   7        121.17         71.54       294.28 o                         
 -10   9   7        453.60        366.27       162.78 o                         
  -9   9   7         24.11       -168.58       171.36 o                         
  -8   9   7       1077.91        895.06       171.27 o                         
  -7   9   7        102.66        108.36        92.48 o                         
  -6   9   7       1818.64       1860.58       154.95 o                         
  -5   9   7          6.22         14.05        85.88 o                         
  -4   9   7       1750.62       1642.09       339.94 o                         
  -3   9   7        472.33        459.13        46.79 o                         
  -2   9   7         12.11         28.22        18.57 o                         
  -1   9   7        863.07        805.35        99.13 o                         
   0   9   7       1672.54       1318.60       178.47 o                         
   1   9   7         45.29        140.28       116.90 o                         
   2   9   7       1474.68       1699.31       251.44 o                         
   3   9   7        990.08        733.72       113.09 o                         
   4   9   7       2054.82       1881.66       177.65 o                         
   5   9   7        109.40        345.13       193.08 o                         
   6   9   7       2796.34       2837.44       314.28 o                         
   7   9   7         89.38        301.00       195.15 o                         
 -10  10   7        317.06        601.66       222.56 o                         
  -9  10   7         34.82        -25.17       159.98 o                         
  -8  10   7         16.83          3.58       124.03 o                         
  -7  10   7        380.87        232.97        99.09 o                         
  -6  10   7          0.69         -7.27       113.84 o                         
  -5  10   7       2176.43       1939.80       145.96 o                         
  -4  10   7         27.91        -23.53        59.35 o                         
  -3  10   7         10.21         17.75        38.00 o                         
  -2  10   7        697.28        552.95       108.31 o                         
  -1  10   7          3.48         33.36       117.88 o                         
   0  10   7        100.72        -14.91        83.97 o                         
   1  10   7       1590.68       1604.76       151.01 o                         
   2  10   7        308.70        277.78       105.59 o                         
   3  10   7         75.29        -32.91       144.74 o                         
   4  10   7         48.85        -55.93        99.95 o                         
   5  10   7          0.39        -40.86       157.74 o                         
   6  10   7        290.36        426.33       198.94 o                         
   7  10   7       2020.73       1739.12       267.21 o                         
 -10  11   7         48.17        234.80       234.80 o                         
  -9  11   7         99.64        102.57       256.35 o                         
  -8  11   7        313.62        242.04       164.29 o                         
  -6  11   7         32.46         41.78       120.16 o                         
  -5  11   7         14.17        -31.80        55.61 o                         
  -4  11   7        426.03        454.01        76.05 o                         
  -3  11   7        305.84        320.97        58.44 o                         
  -2  11   7       1660.20       1578.32       153.88 o                         
  -1  11   7        140.85        156.64       164.98 o                         
   0  11   7       3655.94       3478.65       228.03 o                         
   1  11   7          7.51         75.76       100.06 o                         
   2  11   7        117.02        147.83       122.14 o                         
   3  11   7        116.61       -150.07       156.48 o                         
   4  11   7          0.71         30.41       108.86 o                         
   5  11   7         13.62         41.03       175.67 o                         
   6  11   7         80.95        -22.76       187.91 o                         
  -8  12   7        764.81       1143.32       288.59 o                         
  -7  12   7        774.84        850.08       191.53 o                         
  -6  12   7        558.19        531.16       106.24 o                         
  -5  12   7         21.29         78.84        73.81 o                         
  -4  12   7        192.64        186.37        68.24 o                         
  -3  12   7          2.46         37.34       134.27 o                         
  -2  12   7         19.22        -11.98        92.98 o                         
  -1  12   7         10.98        -78.68       133.84 o                         
   0  12   7        932.90       1227.71       255.83 o                         
   1  12   7        136.99        115.08       106.49 o                         
   2  12   7          2.08         98.67       127.82 o                         
   3  12   7          6.35          1.84       179.40 o                         
   4  12   7       1178.48        849.91       291.52 o                         
   5  12   7        619.64        -17.58       253.08 o                         
  -7  13   7         73.05         92.77       122.27 o                         
  -6  13   7         78.83        134.26        97.23 o                         
  -5  13   7         22.73       -109.13       134.81 o                         
  -4  13   7        760.91        924.55       221.87 o                         
  -3  13   7         17.17        -66.37       198.94 o                         
  -2  13   7         20.58         47.06       141.19 o                         
  -1  13   7        217.48        466.84       176.01 o                         
   0  13   7          7.03        -67.23       109.47 o                         
   1  13   7        266.70         28.30       166.23 o                         
   2  13   7          2.45        225.11       213.51 o                         
   3  13   7        734.76        532.10       188.71 o                         
  -5  14   7         32.24       -136.71       186.36 o                         
  -4  14   7         82.20        273.59       216.36 o                         
  -3  14   7        257.66        397.54       234.80 o                         
  -2  14   7         65.70        285.31       232.22 o                         
  -1  14   7        537.68        213.94       260.66 o                         
   0  14   7         27.04        -26.72       159.81 o                         
   1  14   7        209.98        177.57       171.02 o                         
 -12   0   8       2091.24       2661.43       370.99 o                         
  -8   0   8      13829.45      15451.82       635.88 o                         
  -6   0   8          5.47        -26.55       106.37 o                         
  -4   0   8          1.76        142.74        76.47 o                         
  -2   0   8      31885.92      33315.10      2383.10 o                         
   0   0   8       5497.67       5725.37       362.95 o                         
   2   0   8      16807.08      18195.58       903.86 o                         
   4   0   8      16771.06      17370.72       581.24 o                         
   6   0   8       1427.72       1195.32       130.94 o                         
   8   0   8        453.86        415.48       328.07 o                         
 -14   1   8         43.84        188.91       339.64 o                         
 -13   1   8         33.30         41.46       213.30 o                         
 -12   1   8         45.74         52.98       166.79 o                         
 -11   1   8        159.19        236.47       125.86 o                         
 -10   1   8        607.50        595.23       145.43 o                         
  -9   1   8       1638.76       1871.96       117.56 o                         
  -8   1   8        530.25        572.84        95.90 o                         
  -7   1   8       1049.22       1027.39       112.18 o                         
  -6   1   8       2475.07       2260.39       128.12 o                         
  -5   1   8          6.59          8.48        53.07 o                         
  -4   1   8       4979.23       5049.21       141.27 o                         
  -3   1   8       2651.84       2565.03       102.42 o                         
  -2   1   8       2605.73       2567.37        91.48 o                         
  -1   1   8       1143.66       1083.09        54.56 o                         
   0   1   8       4305.52       4595.44       162.31 o                         
   1   1   8       2108.22       2101.19        81.05 o                         
   2   1   8       1372.34       1394.90        60.47 o                         
   3   1   8       6824.02       6862.01       309.10 o                         
   4   1   8       2880.49       2831.82        91.14 o                         
   5   1   8        109.45        140.19        43.44 o                         
   6   1   8       5339.77       5494.03       205.46 o                         
   7   1   8         50.47         92.95        73.35 o                         
   8   1   8        463.34        384.41        93.97 o                         
   9   1   8         36.91         35.95       168.34 o                         
 -13   2   8        147.24        162.07       200.33 o                         
 -12   2   8        266.58        256.74       147.58 o                         
 -11   2   8        655.45        699.41       165.48 o                         
 -10   2   8         93.75        145.09       127.29 o                         
  -9   2   8         44.62         69.66        88.85 o                         
  -8   2   8       2095.60       1996.21       163.91 o                         
  -7   2   8          0.57         99.03        91.71 o                         
  -6   2   8        935.28        918.77        94.82 o                         
  -5   2   8       2398.18       2420.49       111.39 o                         
  -4   2   8        144.46        129.21        61.33 o                         
  -3   2   8       3389.37       3230.71       130.76 o                         
  -2   2   8       3048.83       2826.86        84.57 o                         
  -1   2   8       2314.42       2284.04        76.10 o                         
   0   2   8       2971.55       3054.56        99.28 o                         
   1   2   8        477.44        402.53        41.02 o                         
   2   2   8        748.55        664.90        52.40 o                         
   3   2   8        269.41        302.25        43.83 o                         
   4   2   8       3846.24       3842.73       163.14 o                         
   5   2   8         14.85        -42.33        54.26 o                         
   6   2   8         43.56         69.85        77.81 o                         
   7   2   8        628.76        534.05       105.11 o                         
   8   2   8        498.44        389.87       155.64 o                         
   9   2   8         49.05        -35.54       182.05 o                         
 -13   3   8         34.15         46.26       152.78 o                         
 -12   3   8        355.88        504.60       216.87 o                         
 -11   3   8          7.55        -48.37       112.78 o                         
 -10   3   8       2485.24       2798.73       178.74 o                         
  -9   3   8         57.54        114.56       110.46 o                         
  -8   3   8         22.75         84.99       115.46 o                         
  -7   3   8       3921.33       3577.98       344.27 o                         
  -6   3   8       6318.18       5750.71       375.65 o                         
  -5   3   8       4191.04       4225.64       168.34 o                         
  -4   3   8       6079.80       6073.47       260.38 o                         
  -3   3   8       1136.10       1095.82        70.42 o                         
  -2   3   8        143.73        115.97        40.29 o                         
  -1   3   8         33.71         65.39        32.89 o                         
   0   3   8      17190.40      18814.50       387.44 o                         
   1   3   8       1778.57       1828.42       101.33 o                         
   2   3   8       6294.25       6612.49       160.14 o                         
   3   3   8        368.57        431.79        57.71 o                         
   4   3   8       2548.41       2425.43       207.20 o                         
   5   3   8        117.21         86.03       103.17 o                         
   6   3   8       1944.41       1951.03       205.58 o                         
   7   3   8       2604.56       3133.50       241.27 o                         
   8   3   8       1726.71       1316.70       169.52 o                         
   9   3   8        829.69        819.56       176.60 o                         
 -13   4   8          1.20       -155.79       155.79 o                         
 -12   4   8        902.18        967.90       168.17 o                         
 -11   4   8         84.80         56.81       139.29 o                         
 -10   4   8        737.02        629.22       146.95 o                         
  -9   4   8       1269.61       1412.26       235.66 o                         
  -8   4   8       1621.22       1330.53       141.45 o                         
  -7   4   8       1246.31        980.79       204.63 o                         
  -6   4   8        429.23        319.87        97.30 o                         
  -5   4   8       1104.68       1054.70       141.48 o                         
  -4   4   8       5132.93       4926.20       295.93 o                         
  -3   4   8        382.22        304.25        51.92 o                         
  -2   4   8       3355.76       3340.97       168.86 o                         
  -1   4   8        481.02        488.60        46.33 o                         
   0   4   8       5106.84       5747.47       213.55 o                         
   1   4   8        351.98        317.55        40.66 o                         
   2   4   8       6668.06       7418.06       244.24 o                         
   3   4   8       1151.07       1149.68        58.24 o                         
   4   4   8       2646.82       2597.84       144.53 o                         
   5   4   8       3032.27       2758.37       228.35 o                         
   6   4   8        181.80        114.93       115.40 o                         
   7   4   8         57.27        178.30       117.92 o                         
   8   4   8       1064.46        708.08       283.16 o                         
   9   4   8        226.40        267.96       194.63 o                         
 -13   5   8        716.82        989.72       189.37 o                         
 -12   5   8         16.27        -34.77       196.96 o                         
 -11   5   8        465.31        567.01       162.67 o                         
 -10   5   8          2.10          4.69       108.61 o                         
  -9   5   8          6.04         96.90       118.69 o                         
  -8   5   8          2.03        -86.96        86.96 o                         
  -7   5   8       1703.74       1485.34       172.74 o                         
  -6   5   8         45.81        -66.77       139.02 o                         
  -5   5   8        290.44        153.61        85.48 o                         
  -4   5   8         98.37        -10.70        47.85 o                         
  -3   5   8        112.38         75.30        70.52 o                         
  -2   5   8       1521.51       1515.08        77.83 o                         
  -1   5   8       4210.16       4082.07       102.18 o                         
   0   5   8          2.10        -25.36        28.79 o                         
   1   5   8       2789.00       2714.34        79.42 o                         
   2   5   8        432.22        440.04        40.82 o                         
   3   5   8       1181.70       1365.09        79.99 o                         
   4   5   8        405.27        271.47        66.47 o                         
   5   5   8        422.61        365.55        96.29 o                         
   6   5   8         93.34        471.24       292.47 o                         
   7   5   8         11.77         61.39       128.01 o                         
   8   5   8        245.68          0.83       139.35 o                         
 -12   6   8        459.43        376.41       170.10 o                         
 -11   6   8         75.84        307.13       207.19 o                         
 -10   6   8         81.90        129.42       143.29 o                         
  -9   6   8        752.92        531.98       139.82 o                         
  -8   6   8         16.35         18.40       132.10 o                         
  -7   6   8        111.10        173.41        97.46 o                         
  -6   6   8       5161.43       5234.31       253.67 o                         
  -5   6   8         68.99          1.89        56.05 o                         
  -4   6   8      10666.70      11282.81       400.22 o                         
  -3   6   8        989.70        943.32        57.06 o                         
  -2   6   8       2700.12       2882.22        85.88 o                         
  -1   6   8        632.47        651.77        96.11 o                         
   0   6   8        643.96        601.23        46.83 o                         
   1   6   8         32.11          9.05        33.06 o                         
   2   6   8        737.56        670.76       103.84 o                         
   3   6   8        427.23        410.15        50.52 o                         
   4   6   8        936.29        850.62       216.36 o                         
   5   6   8        429.22        242.78       141.36 o                         
   6   6   8        654.22        767.33       216.87 o                         
   7   6   8        353.33        232.87       137.27 o                         
   8   6   8       3021.56       2748.40       411.16 o                         
 -12   7   8        382.46        -80.13       483.48 o                         
 -11   7   8         56.34        102.33       282.04 o                         
 -10   7   8       1839.23       2253.54       342.63 o                         
  -9   7   8         60.93         95.16       108.49 o                         
  -8   7   8        278.68        306.34       136.54 o                         
  -7   7   8        704.53        669.79       128.95 o                         
  -6   7   8       3228.12       3890.43       345.65 o                         
  -5   7   8       1060.14        998.60       110.75 o                         
  -4   7   8        202.45        146.69        45.73 o                         
  -3   7   8        114.67         35.48        34.63 o                         
  -2   7   8        251.88        223.35        43.70 o                         
  -1   7   8       1581.93       1525.36        81.63 o                         
   0   7   8      11271.91      11896.62       521.19 o                         
   1   7   8        116.87        125.36        31.25 o                         
   2   7   8       3254.15       3281.58       202.07 o                         
   3   7   8         94.69         55.74        42.36 o                         
   4   7   8       4125.20       4395.83       370.48 o                         
   5   7   8         54.05         77.58       156.03 o                         
   6   7   8        114.39         92.92       162.74 o                         
   7   7   8       1014.45        845.60       392.37 o                         
   8   7   8        509.02        592.05       198.00 o                         
 -11   8   8        260.02         69.91       145.95 o                         
 -10   8   8         54.16        173.05       186.90 o                         
  -9   8   8        114.25         40.91       115.02 o                         
  -8   8   8        755.68        637.25       122.82 o                         
  -7   8   8        214.98        195.51       110.30 o                         
  -6   8   8         49.97        261.14       198.34 o                         
  -5   8   8       1079.12       1069.61       120.14 o                         
  -4   8   8        878.11        657.60        70.04 o                         
  -3   8   8        132.17         95.57        47.27 o                         
  -2   8   8        126.87        159.02        33.04 o                         
  -1   8   8        131.28         93.29        31.56 o                         
   0   8   8       1890.19       1857.68       217.01 o                         
   1   8   8          0.83        -48.67       114.96 o                         
   2   8   8        167.52        200.66        91.89 o                         
   3   8   8        571.63        405.55       101.02 o                         
   4   8   8       3111.43       2773.84       206.61 o                         
   5   8   8         18.86        251.51       118.66 o                         
   6   8   8         30.23        -23.10       149.81 o                         
   7   8   8        117.44        146.54       174.81 o                         
 -11   9   8         26.80        154.98       212.05 o                         
 -10   9   8         28.08       -108.11       163.81 o                         
  -9   9   8        195.03        164.04       125.22 o                         
  -8   9   8        342.41        149.75       137.79 o                         
  -7   9   8          0.96          8.27       117.10 o                         
  -6   9   8        297.92        396.11       208.77 o                         
  -5   9   8       1036.15        954.41       124.91 o                         
  -4   9   8       1319.99       1364.15       117.43 o                         
  -3   9   8        941.96        816.54       112.79 o                         
  -2   9   8        619.61        558.41        53.65 o                         
  -1   9   8         58.06         36.53        68.44 o                         
   0   9   8         30.82        -54.63        70.56 o                         
   1   9   8         10.73       -119.04       122.88 o                         
   2   9   8        317.62        260.84        96.35 o                         
   3   9   8        464.92        389.54       142.51 o                         
   4   9   8         99.31        280.62       646.14 o                         
   5   9   8        282.33        251.41       116.07 o                         
   6   9   8       1081.60        835.42       263.25 o                         
 -10  10   8         57.81        193.43       252.39 o                         
  -9  10   8        140.63        152.91       169.98 o                         
  -8  10   8       1981.71       2114.66       199.78 o                         
  -7  10   8          8.57        -80.94       198.77 o                         
  -6  10   8         41.44         94.93        86.94 o                         
  -5  10   8          3.21         53.92        77.69 o                         
  -4  10   8         24.04         60.77        51.93 o                         
  -3  10   8        256.30        320.45        60.53 o                         
  -2  10   8       3308.71       3623.76       379.79 o                         
  -1  10   8        744.21        709.02       179.86 o                         
   0  10   8          9.90        110.43        99.39 o                         
   1  10   8         35.30        218.43       149.24 o                         
   2  10   8       1298.31       1231.09       147.78 o                         
   3  10   8       1317.88       1034.44       150.21 o                         
   4  10   8       2025.87       1547.02       388.49 o                         
   5  10   8        476.43        620.28       210.67 o                         
   6  10   8         25.81         11.38       176.53 o                         
  -9  11   8        218.48        256.87       256.87 o                         
  -8  11   8          4.51         76.72       204.29 o                         
  -7  11   8        174.63        210.32       143.09 o                         
  -6  11   8       1059.82       1207.07       149.71 o                         
  -5  11   8          4.83        -79.46        79.46 o                         
  -4  11   8        106.88        145.70        84.14 o                         
  -3  11   8        345.66        346.55       120.01 o                         
  -2  11   8        136.21        210.62       152.63 o                         
  -1  11   8        337.39        350.80       114.37 o                         
   0  11   8        480.46        419.39       107.46 o                         
   1  11   8        884.24        932.03       167.28 o                         
   2  11   8       1089.18       1055.71       153.72 o                         
   3  11   8       1565.35       1364.23       170.96 o                         
   4  11   8        101.66        187.82       148.42 o                         
   5  11   8          9.79        -81.89       274.97 o                         
  -8  12   8         66.60         59.30       160.84 o                         
  -7  12   8         62.75        115.68       123.95 o                         
  -6  12   8          3.31        -12.19        99.07 o                         
  -5  12   8         85.04        176.78       112.32 o                         
  -4  12   8        799.19        851.77       168.40 o                         
  -3  12   8        446.50        612.22       162.48 o                         
  -2  12   8          1.37         99.41       105.98 o                         
  -1  12   8        785.35        864.52       207.13 o                         
   0  12   8        196.41        398.48       171.20 o                         
   1  12   8          0.07        198.71       117.63 o                         
   2  12   8        266.61        295.77       195.67 o                         
   3  12   8         31.97       -134.53       134.53 o                         
   4  12   8        205.38         86.20       133.77 o                         
  -6  13   8        404.31        473.57       227.22 o                         
  -5  13   8        168.76         96.89       226.01 o                         
  -4  13   8        804.21        942.83       260.49 o                         
  -3  13   8        123.32        480.46       237.04 o                         
  -2  13   8         14.89         59.82       246.18 o                         
  -1  13   8        113.02         93.61       193.94 o                         
   0  13   8        371.62        530.57       142.34 o                         
   1  13   8         89.88        256.38       170.84 o                         
   2  13   8         46.70        103.24       138.67 o                         
 -13   0   9        485.39        257.90       207.74 o                         
 -11   0   9        580.13        585.62       207.56 o                         
  -9   0   9        117.60        -39.31       125.50 o                         
  -7   0   9       7650.63       7999.36       338.07 o                         
  -5   0   9      23170.74      23921.99       990.58 o                         
  -3   0   9       4393.16       4299.37       192.81 o                         
  -1   0   9       1767.03       1578.90       100.51 o                         
   1   0   9       1668.25       1805.03       225.00 o                         
   3   0   9       5217.91       4942.03       617.79 o                         
   5   0   9       3112.23       3461.52       623.64 o                         
   7   0   9       4363.24       4425.03       675.01 o                         
 -13   1   9        115.21        304.90       167.42 o                         
 -12   1   9        158.06        275.49       181.19 o                         
 -11   1   9        829.29        638.53       143.93 o                         
 -10   1   9         69.63        177.81       104.06 o                         
  -9   1   9       4188.33       4953.90       204.59 o                         
  -8   1   9        559.02        554.46        69.92 o                         
  -7   1   9        249.66        218.45       104.81 o                         
  -6   1   9         90.13        122.90        99.13 o                         
  -5   1   9        722.21        569.31        96.62 o                         
  -4   1   9        668.13        686.96        54.36 o                         
  -3   1   9        938.01        956.47        69.63 o                         
  -2   1   9       2339.71       2269.64        86.24 o                         
  -1   1   9       3002.24       2995.07        91.46 o                         
   0   1   9        101.60         92.21        40.26 o                         
   1   1   9       6693.58       6944.77       539.98 o                         
   2   1   9       4620.62       4815.92       235.60 o                         
   3   1   9       1116.71       1172.82       119.70 o                         
   4   1   9       2170.77       2157.84       119.75 o                         
   5   1   9       1819.26       1696.84       161.62 o                         
   6   1   9        502.45        373.25        98.70 o                         
   7   1   9          0.47         84.12        79.26 o                         
   8   1   9          6.18        -40.82       211.06 o                         
 -13   2   9        144.88        165.84       371.86 o                         
 -12   2   9         16.61       -112.64       126.46 o                         
 -11   2   9       1186.79       1357.14       192.39 o                         
 -10   2   9        508.03        579.58       130.87 o                         
  -9   2   9        881.00        900.03       120.33 o                         
  -8   2   9         73.79         79.03       101.36 o                         
  -7   2   9        246.48        256.58        95.56 o                         
  -6   2   9         42.98         -8.64        73.32 o                         
  -5   2   9        841.31        626.48        93.53 o                         
  -4   2   9        348.30        238.21        94.53 o                         
  -3   2   9         56.03        109.67        59.48 o                         
  -2   2   9       6259.74       6366.46       165.30 o                         
  -1   2   9         19.40          7.04        41.36 o                         
   0   2   9       4117.06       4455.36       125.35 o                         
   1   2   9       2006.57       2032.68       108.59 o                         
   2   2   9       1867.46       1798.58       103.02 o                         
   3   2   9       4150.97       4197.73       282.23 o                         
   4   2   9         61.98         38.27        55.08 o                         
   5   2   9          5.06          8.06        61.42 o                         
   6   2   9        339.24        273.18        76.81 o                         
   7   2   9         33.46         74.51       132.43 o                         
   8   2   9       1975.44       1478.50       330.65 o                         
 -13   3   9        263.76        317.29       190.29 o                         
 -12   3   9        124.92       -116.28       145.85 o                         
 -11   3   9        464.10        236.25       148.92 o                         
 -10   3   9         18.21         73.96       167.22 o                         
  -9   3   9       3409.49       3690.03       266.09 o                         
  -8   3   9        297.07         56.89       162.57 o                         
  -7   3   9       1149.23       1079.24       151.28 o                         
  -6   3   9       2154.72       2280.55       183.22 o                         
  -5   3   9       2370.68       1989.95       217.13 o                         
  -4   3   9       3245.81       3043.50       160.50 o                         
  -3   3   9      10026.17      10160.51       299.94 o                         
  -2   3   9        219.15        199.14        56.86 o                         
  -1   3   9         50.27         24.82        46.22 o                         
   0   3   9         15.15         15.07        41.86 o                         
   1   3   9       3482.75       3725.45       151.81 o                         
   2   3   9        149.83        196.61        53.37 o                         
   3   3   9       2742.39       2588.93        97.63 o                         
   4   3   9        714.40        709.71        74.74 o                         
   5   3   9        179.30        167.53        77.34 o                         
   6   3   9       1964.60       2085.29       457.79 o                         
   7   3   9       1793.35       1796.64       206.24 o                         
   8   3   9       1244.12        772.42       200.64 o                         
 -13   4   9        835.32       1009.81       198.95 o                         
 -12   4   9         11.34       -120.17       293.33 o                         
 -11   4   9        603.15        547.40       132.87 o                         
 -10   4   9        102.17        104.15       126.88 o                         
  -9   4   9        325.27        393.68       167.14 o                         
  -8   4   9        758.25        876.76       199.98 o                         
  -7   4   9       4983.55       5155.92       272.48 o                         
  -6   4   9        564.04        444.72       193.08 o                         
  -5   4   9        364.02        439.38       122.55 o                         
  -4   4   9        141.14         51.78       105.51 o                         
  -3   4   9         13.83        -22.83       108.67 o                         
  -2   4   9        226.53        230.77        60.23 o                         
  -1   4   9      11076.66      11532.37       382.43 o                         
   0   4   9       2012.60       2097.14       124.64 o                         
   1   4   9       1323.62       1261.32        77.67 o                         
   2   4   9        406.15        409.47        58.08 o                         
   3   4   9         18.15        -13.90        40.02 o                         
   4   4   9       2111.65       2231.59       247.39 o                         
   5   4   9       1661.58       1615.35       121.46 o                         
   6   4   9        997.20        913.35       165.53 o                         
   7   4   9        137.03        -27.72       122.47 o                         
   8   4   9         12.26         -5.46       157.24 o                         
 -13   5   9          4.64        -53.29       171.93 o                         
 -12   5   9        786.12       1065.01       192.58 o                         
 -11   5   9         21.04        253.95       131.88 o                         
 -10   5   9        185.97        223.90       118.70 o                         
  -9   5   9          7.74         55.18       107.21 o                         
  -8   5   9        483.76        550.46       133.39 o                         
  -7   5   9         50.83         99.32       167.83 o                         
  -6   5   9        238.13        158.74       168.26 o                         
  -5   5   9         42.65        104.38        67.07 o                         
  -4   5   9        535.97        475.69       181.88 o                         
  -3   5   9        215.11        185.56        77.72 o                         
  -2   5   9       1210.81       1061.29        64.79 o                         
  -1   5   9       2088.06       2104.40       101.04 o                         
   0   5   9       2934.80       3050.71       112.62 o                         
   1   5   9        350.07        343.18        38.02 o                         
   2   5   9       3101.82       3203.57       133.88 o                         
   3   5   9        542.15        578.96        87.87 o                         
   4   5   9        123.22        178.27        97.16 o                         
   5   5   9        107.05        103.70       146.45 o                         
   6   5   9       3084.92       2994.21       256.01 o                         
   7   5   9        107.59        -84.81       154.82 o                         
   8   5   9         77.97        203.81       152.48 o                         
 -12   6   9          1.60       -158.64       370.48 o                         
 -11   6   9        842.16        824.31       217.39 o                         
 -10   6   9         51.08        135.16       145.71 o                         
  -9   6   9        289.55        115.63       153.91 o                         
  -8   6   9        147.46         86.99       113.77 o                         
  -7   6   9       3073.20       3283.91       232.79 o                         
  -6   6   9         86.67        198.78       110.68 o                         
  -5   6   9         12.73          8.67        82.92 o                         
  -4   6   9        225.23        103.12       126.19 o                         
  -3   6   9        957.77        982.27       168.38 o                         
  -2   6   9        149.75        138.31        45.68 o                         
  -1   6   9       4750.58       4590.00       162.12 o                         
   0   6   9        109.86         95.37        30.92 o                         
   1   6   9       2572.87       2598.38       139.00 o                         
   2   6   9       1435.65       1493.76       144.52 o                         
   3   6   9        259.15        356.99       145.67 o                         
   4   6   9        393.49        186.36       158.43 o                         
   5   6   9       1599.13       1708.13       160.86 o                         
   6   6   9        185.47        316.98       218.68 o                         
   7   6   9        546.95        204.10       231.35 o                         
 -12   7   9          3.55        -87.72       173.85 o                         
 -11   7   9         66.59        -86.89       191.79 o                         
 -10   7   9         76.10         45.57       127.63 o                         
  -9   7   9       1385.96       1176.82       169.45 o                         
  -8   7   9        148.22        225.93       124.63 o                         
  -7   7   9       1441.70       1517.11       303.67 o                         
  -6   7   9        395.01        429.17       177.91 o                         
  -5   7   9        150.05         18.50        91.16 o                         
  -4   7   9         82.48         28.23        43.47 o                         
  -3   7   9      11347.55      11724.89       405.62 o                         
  -2   7   9       1677.41       1501.92        73.31 o                         
  -1   7   9          1.08          8.06        28.20 o                         
   0   7   9       1149.03       1186.64        93.08 o                         
   1   7   9        298.39        180.45        69.64 o                         
   2   7   9        139.85        148.50        63.32 o                         
   3   7   9       1115.32       1159.00       155.77 o                         
   4   7   9          2.81         45.06       108.42 o                         
   5   7   9       2626.22       2453.33       204.03 o                         
   6   7   9        143.75        158.09       263.42 o                         
   7   7   9       2149.07       1671.62       268.68 o                         
 -11   8   9        580.29       1226.48       354.01 o                         
 -10   8   9          1.76        -59.94       274.02 o                         
  -9   8   9        611.78        634.98       141.75 o                         
  -8   8   9        170.69         66.20       105.89 o                         
  -7   8   9        622.78        691.12       126.49 o                         
  -6   8   9          6.90         62.34       119.22 o                         
  -5   8   9         80.28         92.30        98.67 o                         
  -4   8   9        768.33        593.98       124.99 o                         
  -3   8   9        340.53        152.01        57.41 o                         
  -2   8   9        268.20        198.52        38.49 o                         
  -1   8   9         15.22         15.75        78.02 o                         
   0   8   9          0.18         15.38        29.27 o                         
   1   8   9       3684.37       3504.91       226.81 o                         
   2   8   9        384.22        317.60       154.64 o                         
   3   8   9       2285.15       2246.44       509.86 o                         
   4   8   9        703.18        852.62       137.01 o                         
   5   8   9         65.58        112.92       157.46 o                         
   6   8   9        141.16        -92.75       173.95 o                         
 -10   9   9          3.83         28.43       174.98 o                         
  -9   9   9        296.19        363.29       135.61 o                         
  -8   9   9        274.70        178.11       133.24 o                         
  -7   9   9         87.14        101.24       109.00 o                         
  -6   9   9         12.37        132.82       125.58 o                         
  -5   9   9         60.77         16.20        84.33 o                         
  -4   9   9        893.10        795.38        81.23 o                         
  -3   9   9         68.68        181.72        61.48 o                         
  -2   9   9       2400.63       2405.30       110.29 o                         
  -1   9   9        994.83       1001.09       282.55 o                         
   0   9   9        242.59        174.83        92.62 o                         
   1   9   9        827.93        531.58       148.60 o                         
   2   9   9          6.17         -0.91       100.07 o                         
   3   9   9        132.47        206.36       192.46 o                         
   4   9   9        553.99        342.37       127.91 o                         
   5   9   9        199.66        105.54       124.05 o                         
   6   9   9         45.23       -195.32       195.32 o                         
 -10  10   9         54.19       -190.32       215.15 o                         
  -9  10   9          3.44        -82.40       189.63 o                         
  -8  10   9         62.28        -49.80       207.25 o                         
  -7  10   9        381.92        230.93       123.07 o                         
  -6  10   9        376.05        488.30       120.93 o                         
  -5  10   9       3254.49       2766.07       320.48 o                         
  -4  10   9        170.48        143.17        81.46 o                         
  -3  10   9        214.55        175.34        65.71 o                         
  -2  10   9        243.22        327.81       123.87 o                         
  -1  10   9        125.49        136.63       105.09 o                         
   0  10   9         53.65          4.41       187.05 o                         
   1  10   9       1449.26       1194.41       198.25 o                         
   2  10   9          1.86         66.11       135.42 o                         
   3  10   9          0.97        -86.11       122.85 o                         
   4  10   9        158.62         -1.56       204.29 o                         
   5  10   9        768.26        824.74       327.55 o                         
  -9  11   9        480.72        691.30       279.97 o                         
  -8  11   9         24.69         24.14       121.02 o                         
  -7  11   9          1.06        -21.24       159.03 o                         
  -6  11   9        149.51        -39.82        79.73 o                         
  -5  11   9         31.45         99.14        67.31 o                         
  -4  11   9         20.70         11.05        67.48 o                         
  -3  11   9       1088.74       1179.48       481.84 o                         
  -2  11   9        141.28        196.03       144.29 o                         
  -1  11   9        100.65         47.48       114.45 o                         
   0  11   9         38.89        199.97       121.84 o                         
   1  11   9        514.93        710.87       444.00 o                         
   2  11   9       1773.34       1464.27       315.91 o                         
   3  11   9         31.21       -143.11       143.11 o                         
   4  11   9       1294.34       1023.98       161.45 o                         
  -7  12   9        194.64        284.97       200.49 o                         
  -6  12   9          8.46         34.20       277.38 o                         
  -5  12   9        401.00        341.34       234.28 o                         
  -4  12   9        162.91        191.53       132.50 o                         
  -3  12   9        150.38        289.27       203.86 o                         
  -2  12   9        541.94        411.07       269.88 o                         
  -1  12   9        124.26         88.51       140.06 o                         
   0  12   9        857.32        462.03       205.78 o                         
   1  12   9          8.97         36.29       150.74 o                         
   2  12   9        285.30        313.84       140.81 o                         
  -5  13   9         12.35        364.27       273.25 o                         
  -4  13   9        287.73        669.41       279.62 o                         
  -3  13   9        256.88        169.98       274.45 o                         
  -2  13   9         13.19        -98.61       243.42 o                         
  -1  13   9        506.71        725.61       217.91 o                         
   0  13   9         95.80         25.67       256.18 o                         
 -12   0  10          3.56       -188.25       251.01 o                         
 -10   0  10        757.96        721.13       198.77 o                         
  -8   0  10         40.53         16.03       128.26 o                         
  -6   0  10       1336.84       1064.54       162.05 o                         
  -4   0  10        264.83        247.21       119.64 o                         
  -2   0  10       9034.94       8681.01       334.68 o                         
   0   0  10       1011.68        957.17        76.37 o                         
   2   0  10        469.51        497.28       174.18 o                         
   4   0  10        381.39        283.27        79.50 o                         
   6   0  10          2.05        184.47       215.06 o                         
   8   0  10        455.73        -79.65       447.54 o                         
 -13   1  10         21.96        136.61       311.09 o                         
 -12   1  10        414.01         81.65       154.17 o                         
 -11   1  10        901.19        801.01       151.62 o                         
 -10   1  10         17.49         69.93       154.72 o                         
  -9   1  10          9.26         72.34       140.79 o                         
  -8   1  10         63.10         81.45        51.11 o                         
  -7   1  10        211.37        282.33        99.78 o                         
  -6   1  10       1571.56       1505.03       135.65 o                         
  -5   1  10       4727.57       4690.26       218.24 o                         
  -4   1  10         64.30         60.42        41.30 o                         
  -3   1  10       1760.67       1811.59        96.75 o                         
  -2   1  10       4386.90       4430.13       165.55 o                         
  -1   1  10          6.38          9.39        40.82 o                         
   0   1  10        753.55        711.39        52.45 o                         
   1   1  10       7807.48       8017.90       512.74 o                         
   2   1  10       1777.27       1744.26        77.08 o                         
   3   1  10         13.30         29.91        62.39 o                         
   4   1  10          6.49         -8.54        50.35 o                         
   5   1  10        122.57         63.23        65.02 o                         
   6   1  10        706.20        568.49       128.72 o                         
   7   1  10       2122.16       2115.43       412.59 o                         
   8   1  10         57.09         31.93       193.18 o                         
 -13   2  10        176.09        -11.29       172.56 o                         
 -12   2  10        342.28        174.76       129.02 o                         
 -11   2  10        150.16        221.78       175.75 o                         
 -10   2  10        268.41        321.80       170.24 o                         
  -9   2  10        305.92        197.70       135.76 o                         
  -8   2  10        388.97        320.41       104.16 o                         
  -7   2  10       6357.42       7091.39       723.54 o                         
  -6   2  10        648.36        613.08       114.40 o                         
  -5   2  10        566.38        543.09        94.47 o                         
  -4   2  10        102.80        150.70        75.87 o                         
  -3   2  10       4181.34       4133.99       194.61 o                         
  -2   2  10          1.02         40.17        45.04 o                         
  -1   2  10       2332.54       2342.34        96.62 o                         
   0   2  10         68.89        126.24        65.78 o                         
   1   2  10       1939.28       2136.06       114.93 o                         
   2   2  10       3083.27       3101.75       216.71 o                         
   3   2  10       3017.19       2859.46       222.37 o                         
   4   2  10        684.18        699.52        70.44 o                         
   5   2  10       7305.58       7590.84       705.73 o                         
   6   2  10        623.11        644.97       140.17 o                         
   7   2  10        887.58        649.62       248.77 o                         
 -13   3  10        350.21        305.91       314.28 o                         
 -12   3  10        471.96        697.90       163.85 o                         
 -11   3  10        420.89        282.18       267.38 o                         
 -10   3  10         23.09        135.92       139.91 o                         
  -9   3  10        222.88        326.18       118.70 o                         
  -8   3  10        800.79        722.82       131.23 o                         
  -7   3  10        252.86         82.00       145.85 o                         
  -6   3  10        277.10        435.08       131.78 o                         
  -5   3  10         36.82         77.49       114.90 o                         
  -4   3  10         14.26         51.25        74.83 o                         
  -3   3  10       5456.02       5667.37       236.91 o                         
  -2   3  10        580.28        636.71        83.24 o                         
  -1   3  10       2737.30       2745.44       115.15 o                         
   0   3  10        964.81       1007.20        90.03 o                         
   1   3  10        677.67        727.51        64.30 o                         
   2   3  10        273.51        267.21        53.30 o                         
   3   3  10         40.22         70.03        47.04 o                         
   4   3  10         21.83         22.28        72.36 o                         
   5   3  10         12.69        -43.46        82.49 o                         
   6   3  10          4.15        -36.09       178.88 o                         
   7   3  10         11.94         60.61       134.56 o                         
 -12   4  10          1.54        -90.48       174.22 o                         
 -11   4  10         50.08        200.21       123.12 o                         
 -10   4  10       2033.88       1972.54       304.28 o                         
  -9   4  10        168.97        150.49       100.82 o                         
  -8   4  10         21.87         42.27       114.50 o                         
  -7   4  10         17.10         -8.35       106.67 o                         
  -6   4  10         23.93         64.21        91.52 o                         
  -5   4  10       2566.75       2518.25       165.05 o                         
  -4   4  10       2903.39       3095.38       179.40 o                         
  -3   4  10         70.21         72.83       123.87 o                         
  -2   4  10         98.72        113.78        63.41 o                         
  -1   4  10       4888.49       5461.23       341.10 o                         
   0   4  10         14.81         77.72        64.49 o                         
   1   4  10        294.85        338.30        66.31 o                         
   2   4  10       2156.81       2308.19       117.99 o                         
   3   4  10        256.01        344.04        67.13 o                         
   4   4  10         15.10        -46.02        93.96 o                         
   5   4  10         84.33         51.01       118.41 o                         
   6   4  10         37.21        102.46       127.15 o                         
   7   4  10        569.16        230.21       287.73 o                         
 -12   5  10          6.26        294.35       180.90 o                         
 -11   5  10        109.88         68.93       146.77 o                         
 -10   5  10         36.33       -172.99       172.99 o                         
  -9   5  10       3574.48       3893.27       628.72 o                         
  -8   5  10          3.09        -42.84        99.99 o                         
  -7   5  10         47.96        171.19        99.88 o                         
  -6   5  10        275.06        256.88       102.73 o                         
  -5   5  10       5263.14       5388.86       526.32 o                         
  -4   5  10        419.86        368.40        82.87 o                         
  -3   5  10       2961.39       2939.76       171.87 o                         
  -2   5  10       1039.08       1047.30       121.59 o                         
  -1   5  10        206.56        289.70        60.02 o                         
   0   5  10          4.74          8.61        36.46 o                         
   1   5  10       1693.84       1611.84        80.29 o                         
   2   5  10        175.52        142.19        56.11 o                         
   3   5  10       7545.29       8725.59      1513.80 o                         
   4   5  10         20.99         91.46       117.45 o                         
   5   5  10       4004.98       3983.68       300.04 o                         
   6   5  10        866.32        643.73       188.10 o                         
   7   5  10        960.35        725.46       204.96 o                         
 -12   6  10         39.11        147.19       154.75 o                         
 -11   6  10          1.96         11.48       142.90 o                         
 -10   6  10        272.65        381.04       139.73 o                         
  -9   6  10       1266.86       1267.60       181.54 o                         
  -8   6  10        108.58         23.23       121.46 o                         
  -7   6  10        944.73        858.74       136.77 o                         
  -6   6  10         22.84         53.82        78.44 o                         
  -5   6  10        524.34        466.61       145.93 o                         
  -4   6  10       1110.12       1288.46       129.89 o                         
  -3   6  10       3199.56       3424.96       271.35 o                         
  -2   6  10       1437.43       1599.88       111.31 o                         
  -1   6  10       3601.92       3720.23       133.17 o                         
   0   6  10        350.12        274.88        46.19 o                         
   1   6  10         32.65         11.64        67.39 o                         
   2   6  10          0.72        -56.63        64.18 o                         
   3   6  10         72.56        -73.03        93.42 o                         
   4   6  10         58.30        124.30       149.19 o                         
   5   6  10        815.90        777.64       141.63 o                         
   6   6  10        484.79        454.24       149.40 o                         
 -11   7  10         79.50       -177.49       182.31 o                         
 -10   7  10         29.10         86.43       143.46 o                         
  -9   7  10        469.05        757.05       175.41 o                         
  -8   7  10        744.24        865.01       176.53 o                         
  -7   7  10         68.82       -119.29       119.29 o                         
  -6   7  10         26.57         62.49        95.92 o                         
  -5   7  10       1650.87       1253.42       181.10 o                         
  -4   7  10         10.70         51.82        83.96 o                         
  -3   7  10        205.56        293.86        87.45 o                         
  -2   7  10        113.15         32.15        59.86 o                         
  -1   7  10        273.24        245.85        85.05 o                         
   0   7  10       3052.65       2755.72       464.40 o                         
   1   7  10        331.36        240.39       101.24 o                         
   2   7  10        268.42        248.00       111.76 o                         
   3   7  10        266.00        334.06       110.18 o                         
   4   7  10        487.76        166.13       114.58 o                         
   5   7  10          5.25        128.18       165.41 o                         
   6   7  10        375.24        381.97       217.03 o                         
 -11   8  10        329.50        300.87       192.74 o                         
 -10   8  10        129.79        245.07       165.91 o                         
  -9   8  10         72.87         17.23       140.38 o                         
  -8   8  10        259.59        162.55       145.78 o                         
  -7   8  10        740.03        759.85       170.41 o                         
  -6   8  10        705.64        557.94       122.40 o                         
  -5   8  10        567.38        526.19       107.68 o                         
  -4   8  10        880.29        701.88        96.25 o                         
  -3   8  10        187.30        213.66        69.07 o                         
  -2   8  10        377.96        374.94        66.88 o                         
  -1   8  10       2936.90       3191.59       252.55 o                         
   0   8  10        427.99        484.81        52.93 o                         
   1   8  10         65.49        -70.37        99.89 o                         
   2   8  10       1101.28       1135.39       218.94 o                         
   3   8  10       1070.93       1257.41       162.01 o                         
   4   8  10       1595.67       1559.89       173.84 o                         
   5   8  10        585.50        221.41       212.45 o                         
 -10   9  10         23.17         54.35       140.82 o                         
  -9   9  10        171.41        -81.76       127.36 o                         
  -8   9  10          7.43        115.21       185.07 o                         
  -7   9  10         11.00        -51.88       267.38 o                         
  -6   9  10        322.26        145.57       129.87 o                         
  -5   9  10       4382.71       4037.66       246.87 o                         
  -4   9  10        188.28        130.75       114.01 o                         
  -3   9  10        145.95        190.31       127.92 o                         
  -2   9  10        180.51        222.79        64.01 o                         
  -1   9  10          4.93        -28.57        98.38 o                         
   0   9  10        702.82        670.46       239.80 o                         
   1   9  10       1273.83       1287.33       203.14 o                         
   2   9  10        142.66         53.19       111.82 o                         
   3   9  10        792.68        957.65       184.52 o                         
   4   9  10         25.08         28.76       135.36 o                         
  -9  10  10        401.07        321.19       158.10 o                         
  -8  10  10         87.34        183.50       150.50 o                         
  -7  10  10          0.56        145.00       107.15 o                         
  -6  10  10        455.97        348.84       107.19 o                         
  -5  10  10         57.92        106.59        72.87 o                         
  -4  10  10         51.17        177.01        80.89 o                         
  -3  10  10        389.49        255.23        72.77 o                         
  -2  10  10       1524.91       1320.87       229.11 o                         
  -1  10  10        524.31        672.21       252.39 o                         
   0  10  10        543.47        270.83       140.44 o                         
   1  10  10        200.46        336.03       182.91 o                         
   2  10  10         19.58         75.37       128.44 o                         
   3  10  10        194.74        348.47       146.80 o                         
  -8  11  10         40.20         67.75       180.67 o                         
  -7  11  10        166.72        330.33       149.45 o                         
  -6  11  10        108.39        114.28        76.11 o                         
  -5  11  10        211.78        150.85       175.42 o                         
  -4  11  10          3.80        100.83       143.95 o                         
  -3  11  10        644.92        650.92       147.57 o                         
  -2  11  10          2.64         85.13       125.98 o                         
  -1  11  10        251.62        225.64       170.76 o                         
   0  11  10        225.85         29.92       184.11 o                         
   1  11  10       1607.83       1454.97       237.59 o                         
   2  11  10         74.73        118.44       136.65 o                         
  -6  12  10        515.13       1002.65       339.10 o                         
  -5  12  10          2.06        370.13       269.11 o                         
  -4  12  10         24.28       -110.89       159.85 o                         
  -3  12  10        428.17        303.51       183.00 o                         
  -2  12  10          5.07       -140.73       186.29 o                         
  -1  12  10        288.89        406.08       187.87 o                         
   0  12  10         15.80        186.93       209.40 o                         
 -13   0  11        198.53        393.23       236.01 o                         
 -11   0  11        104.45        241.52       193.25 o                         
  -9   0  11        170.37        128.43       249.28 o                         
  -7   0  11        633.64        232.39       132.74 o                         
  -5   0  11       1290.73       1334.54       124.73 o                         
  -3   0  11        584.02        502.53       123.95 o                         
  -1   0  11       5990.96       6306.07       382.50 o                         
   1   0  11        996.00       1040.55       108.43 o                         
   3   0  11       4866.43       4882.02       627.43 o                         
   5   0  11         70.86        123.19       176.46 o                         
   7   0  11          4.77         10.00       240.49 o                         
 -13   1  11          2.72       -115.48       148.62 o                         
 -12   1  11        408.78        539.62       192.91 o                         
 -11   1  11         11.14         90.58       283.68 o                         
 -10   1  11        181.47        486.64       156.06 o                         
  -9   1  11          0.07        -71.10       123.40 o                         
  -8   1  11       2965.77       3283.85       225.01 o                         
  -7   1  11        241.16        178.85       129.81 o                         
  -6   1  11         87.83        200.88       116.30 o                         
  -5   1  11       1332.34       1447.46       145.62 o                         
  -4   1  11       1238.43       1184.01       104.96 o                         
  -3   1  11         15.99         47.10        51.18 o                         
  -2   1  11       7203.41       7727.88       323.62 o                         
  -1   1  11       1669.55       1833.00        80.85 o                         
   0   1  11        199.88        135.37        41.95 o                         
   1   1  11        191.28        152.10        53.00 o                         
   2   1  11         12.72         69.04        61.92 o                         
   3   1  11       1844.43       1633.77       147.83 o                         
   4   1  11       4567.27       4530.56       374.23 o                         
   5   1  11         36.16        -28.84        76.31 o                         
   6   1  11        109.36         77.71       134.97 o                         
   7   1  11        799.02        378.20       226.96 o                         
 -12   2  11        595.07        646.93       181.30 o                         
 -11   2  11        148.12        279.96       148.53 o                         
 -10   2  11        837.09        898.83       170.19 o                         
  -9   2  11        291.19        439.97       121.04 o                         
  -8   2  11         95.72         85.11       181.62 o                         
  -7   2  11        916.82        792.17       207.30 o                         
  -6   2  11       1936.43       1893.42       172.12 o                         
  -5   2  11         10.57         -2.66       106.94 o                         
  -4   2  11       5984.76       6904.36       296.64 o                         
  -3   2  11         80.74         66.99       109.00 o                         
  -2   2  11         61.38         48.70        46.13 o                         
  -1   2  11          0.77         36.05        47.85 o                         
   0   2  11       7136.41       7827.00       293.82 o                         
   1   2  11       1173.05       1129.71       111.70 o                         
   2   2  11       2781.21       2597.64       170.32 o                         
   3   2  11        510.54        505.06        70.52 o                         
   4   2  11        103.53        164.78        61.91 o                         
   5   2  11       1898.52       1579.15       128.48 o                         
   6   2  11        328.47         76.03       133.13 o                         
 -12   3  11         25.51       -143.82       143.82 o                         
 -11   3  11         71.92       -150.10       150.10 o                         
 -10   3  11        477.03        625.52       164.03 o                         
  -9   3  11         21.31         -1.24       115.61 o                         
  -8   3  11        373.63        298.58       132.20 o                         
  -7   3  11        157.03        173.47       105.21 o                         
  -6   3  11        702.31        601.37       158.26 o                         
  -5   3  11        382.55        393.26       107.20 o                         
  -4   3  11       3316.39       3689.21       262.04 o                         
  -3   3  11         21.04         65.63        94.56 o                         
  -2   3  11        550.23        638.23        96.50 o                         
  -1   3  11        407.35        403.62        70.63 o                         
   0   3  11       1122.99       1112.42        78.44 o                         
   1   3  11       1561.66       1648.24       143.79 o                         
   2   3  11        123.14         73.88        55.10 o                         
   3   3  11        139.48        113.82        56.39 o                         
   4   3  11       1527.71       1493.60       133.63 o                         
   5   3  11        350.71        244.89       105.53 o                         
   6   3  11          2.35        197.56       203.13 o                         
 -12   4  11          0.42        224.35       168.60 o                         
 -11   4  11        114.83        174.56       316.34 o                         
 -10   4  11        520.23        609.24       373.75 o                         
  -9   4  11        799.95        745.14       137.22 o                         
  -8   4  11        440.53        416.64       165.15 o                         
  -7   4  11         17.50        141.94       117.01 o                         
  -6   4  11       1714.12       1524.61       161.23 o                         
  -5   4  11         56.32          9.92        82.65 o                         
  -4   4  11          9.07        122.84       101.80 o                         
  -3   4  11       1260.41       1255.47       113.05 o                         
  -2   4  11          0.96         44.81        69.71 o                         
  -1   4  11        412.79        397.24        54.53 o                         
   0   4  11          0.75         77.66        57.20 o                         
   1   4  11        460.30        354.31        69.15 o                         
   2   4  11       2572.51       2522.44       129.91 o                         
   3   4  11       2305.46       2296.39       183.41 o                         
   4   4  11         31.19       -110.16       110.16 o                         
   5   4  11        169.33        259.89       102.53 o                         
   6   4  11        646.48        821.65       290.57 o                         
 -12   5  11        323.30        227.37       178.79 o                         
 -11   5  11          4.09         52.89       154.47 o                         
 -10   5  11        826.37        948.43       188.07 o                         
  -9   5  11         36.20        200.75       201.53 o                         
  -8   5  11        699.61        570.79       124.93 o                         
  -7   5  11         13.25         82.46        96.74 o                         
  -6   5  11       1919.26       2052.65       181.69 o                         
  -5   5  11       1288.40       1189.27       141.10 o                         
  -4   5  11        469.17        509.95       116.62 o                         
  -3   5  11          4.73         83.91        96.39 o                         
  -2   5  11       5039.92       5419.93       370.98 o                         
  -1   5  11        183.38        174.76        45.33 o                         
   0   5  11        253.22        203.23        55.38 o                         
   1   5  11         77.95         58.38       110.59 o                         
   2   5  11       3880.39       4272.60       178.17 o                         
   3   5  11          3.95       -113.97       113.97 o                         
   4   5  11         14.63        175.06       130.12 o                         
   5   5  11         17.90         18.21       102.33 o                         
   6   5  11       1807.37       1540.91       228.64 o                         
 -11   6  11         78.96        142.06       184.95 o                         
 -10   6  11        355.92        654.92       175.78 o                         
  -9   6  11         30.34        -42.69       119.81 o                         
  -8   6  11          6.61         92.56       159.62 o                         
  -7   6  11          9.13        -84.47       177.22 o                         
  -6   6  11       2356.34       2448.46       206.84 o                         
  -5   6  11        197.90        244.94       185.32 o                         
  -4   6  11          6.06         46.26        92.27 o                         
  -3   6  11       1803.43       2057.23       252.97 o                         
  -2   6  11        553.74        577.98        72.07 o                         
  -1   6  11          7.54        -25.91        75.58 o                         
   0   6  11        173.84        138.12        54.32 o                         
   1   6  11          4.73         66.54        66.39 o                         
   2   6  11       2043.29       2109.04       221.53 o                         
   3   6  11         73.92          9.16       120.27 o                         
   4   6  11        442.76        380.84       177.82 o                         
   5   6  11         89.45        137.10       117.72 o                         
 -11   7  11         30.33         67.45       175.21 o                         
 -10   7  11         19.94        139.21       191.53 o                         
  -9   7  11         37.39        -27.31       136.54 o                         
  -8   7  11         62.14         92.66       150.24 o                         
  -7   7  11        865.22       1232.02       174.53 o                         
  -6   7  11        334.34         89.40       138.09 o                         
  -5   7  11         18.84         65.44       117.44 o                         
  -4   7  11        134.01         94.85       142.57 o                         
  -3   7  11        346.80        295.04        92.39 o                         
  -2   7  11        143.38        107.47        68.45 o                         
  -1   7  11        111.11         84.37        67.95 o                         
   0   7  11       1150.17       1061.89       131.30 o                         
   1   7  11       2363.70       2321.88       308.87 o                         
   2   7  11        492.24        523.49       211.87 o                         
   3   7  11        156.39        192.79       173.77 o                         
   4   7  11        236.82        518.43       146.13 o                         
   5   7  11        853.29        575.44       215.84 o                         
 -10   8  11        383.03        376.33       258.62 o                         
  -9   8  11         14.47       -122.73       122.73 o                         
  -8   8  11         17.79        -16.36       246.44 o                         
  -7   8  11        489.99        376.67       115.86 o                         
  -6   8  11       1690.20       1632.29       179.89 o                         
  -5   8  11        919.86        872.09       124.72 o                         
  -4   8  11       1008.62       1109.98       113.59 o                         
  -3   8  11         80.94        122.66        73.70 o                         
  -2   8  11        119.83        130.17        66.46 o                         
  -1   8  11         25.08         69.66        64.87 o                         
   0   8  11        674.41        676.34        71.02 o                         
   1   8  11        516.11        303.46       120.62 o                         
   2   8  11        677.53        428.71       161.89 o                         
   3   8  11        158.02         27.10       123.03 o                         
   4   8  11         39.22        -70.11       134.47 o                         
  -9   9  11         35.06        -13.71       147.09 o                         
  -8   9  11        788.13        735.60       151.69 o                         
  -7   9  11        416.95        305.83       145.50 o                         
  -6   9  11        135.64        -47.35       109.40 o                         
  -5   9  11        152.00        185.69       106.17 o                         
  -4   9  11         57.79        -31.28        60.84 o                         
  -3   9  11        175.74        214.14        88.22 o                         
  -2   9  11       3378.37       3293.82       359.76 o                         
  -1   9  11         18.88       -149.33       157.39 o                         
   0   9  11          0.50        -84.32       107.28 o                         
   1   9  11         67.32        206.95       135.71 o                         
   2   9  11        552.87        394.35       184.55 o                         
   3   9  11        677.82        452.06       203.76 o                         
  -8  10  11          0.57         29.91       124.09 o                         
  -7  10  11         93.20       -129.06       196.62 o                         
  -6  10  11        782.79        436.20       114.66 o                         
  -5  10  11         51.03        -82.02        99.75 o                         
  -4  10  11         52.03        -85.91        85.91 o                         
  -3  10  11         65.74        143.04       196.44 o                         
  -2  10  11         65.84        173.55       123.85 o                         
  -1  10  11       1324.67       1077.03       200.81 o                         
   0  10  11         21.14         99.98       128.19 o                         
   1  10  11        818.38        557.54       338.32 o                         
   2  10  11        500.31        230.06       147.50 o                         
  -6  11  11          2.06        165.93       214.18 o                         
  -5  11  11         48.64        325.65       210.77 o                         
  -4  11  11         11.85        -86.53       197.37 o                         
  -3  11  11        141.28        135.81       181.97 o                         
  -2  11  11         86.48         46.86       188.09 o                         
  -1  11  11         28.31        100.58       202.08 o                         
   0  11  11         13.08          4.61       132.72 o                         
 -12   0  12        113.07        103.78       311.52 o                         
 -10   0  12        826.68        852.32       277.04 o                         
  -8   0  12        640.78        764.05       254.80 o                         
  -6   0  12       2377.24       2671.25       303.24 o                         
  -4   0  12       2789.90       3225.94       205.58 o                         
  -2   0  12       5841.83       6818.36       234.88 o                         
   0   0  12       1210.09       1227.87        92.61 o                         
   2   0  12        242.11        272.34       114.42 o                         
   4   0  12        799.25        643.55       110.38 o                         
 -12   1  12         14.40         30.74       152.81 o                         
 -11   1  12        804.44       1080.69       180.62 o                         
 -10   1  12        717.22        537.83       161.55 o                         
  -9   1  12        191.37        446.70       186.96 o                         
  -8   1  12        394.19        463.14       315.91 o                         
  -7   1  12         81.99        146.20       128.65 o                         
  -6   1  12        498.60        480.36       137.57 o                         
  -5   1  12       1314.74       1230.86       236.53 o                         
  -4   1  12         92.62         89.37        52.20 o                         
  -3   1  12         94.69         60.93        47.78 o                         
  -2   1  12       1229.14       1237.87        69.87 o                         
  -1   1  12        401.52        441.40        56.53 o                         
   0   1  12          0.99         13.55        49.86 o                         
   1   1  12        437.63        393.58        64.85 o                         
   2   1  12       3534.89       3582.14       271.13 o                         
   3   1  12       1032.83        873.38        78.82 o                         
   4   1  12          1.74         72.44       147.38 o                         
   5   1  12        148.71        101.03        96.55 o                         
 -12   2  12          1.88         94.28       214.63 o                         
 -11   2  12          0.74        136.69       162.83 o                         
 -10   2  12        418.09        554.70       145.07 o                         
  -9   2  12       1286.90       1292.08       163.26 o                         
  -8   2  12        317.35        368.31       127.02 o                         
  -7   2  12        390.13        281.03       130.81 o                         
  -6   2  12        209.44        199.49       109.50 o                         
  -5   2  12       1236.52       1178.77       139.03 o                         
  -4   2  12        809.22        812.45       117.70 o                         
  -3   2  12         28.80         79.79       102.89 o                         
  -2   2  12         20.60         42.81        41.40 o                         
  -1   2  12         69.86          9.41        52.69 o                         
   0   2  12        268.72        196.32        53.61 o                         
   1   2  12         22.93         50.81        50.70 o                         
   2   2  12       1231.26       1335.70       137.90 o                         
   3   2  12        679.24        598.65        83.13 o                         
   4   2  12        917.07        741.82        96.76 o                         
   5   2  12         23.63        -73.86       127.14 o                         
 -12   3  12         63.93        -56.40       248.33 o                         
 -11   3  12         43.47       -151.58       178.08 o                         
 -10   3  12        172.46        395.94       184.82 o                         
  -9   3  12         11.02         53.04       129.19 o                         
  -8   3  12       1260.74       1391.87       199.94 o                         
  -7   3  12        119.54         22.66       125.66 o                         
  -6   3  12          4.57         72.35       103.23 o                         
  -5   3  12        186.51        137.05       145.50 o                         
  -4   3  12       3607.83       4113.00       230.66 o                         
  -3   3  12       1667.82       1849.95       269.45 o                         
  -2   3  12       1974.03       2361.39       254.18 o                         
  -1   3  12       1739.08       2029.99       115.38 o                         
   0   3  12        199.26        243.07        63.54 o                         
   1   3  12        785.96        576.87        79.18 o                         
   2   3  12       2370.88       2439.98       239.52 o                         
   3   3  12         11.51        -44.42        76.86 o                         
   4   3  12       1659.98       1463.16       180.14 o                         
   5   3  12         70.76         32.23       103.15 o                         
 -11   4  12        247.50        103.12       169.28 o                         
 -10   4  12         55.28        -58.37       151.45 o                         
  -9   4  12        152.62        187.85       125.92 o                         
  -8   4  12        151.38         -5.29       145.67 o                         
  -7   4  12          0.04        -81.04       171.02 o                         
  -6   4  12       1272.30       1164.83       166.02 o                         
  -5   4  12          3.72        -53.16       143.22 o                         
  -4   4  12          2.86         28.45        85.19 o                         
  -3   4  12       1476.22       1428.09       157.04 o                         
  -2   4  12       1309.25       1230.32        92.78 o                         
  -1   4  12        138.59         90.71        74.61 o                         
   0   4  12       4507.19       4336.71       187.27 o                         
   1   4  12        709.00        692.39        98.62 o                         
   2   4  12        203.51        220.42        73.23 o                         
   3   4  12        336.55        260.66        75.27 o                         
   4   4  12         68.36         64.57       133.52 o                         
   5   4  12          0.65          0.33       149.60 o                         
 -11   5  12         13.73        164.43       169.58 o                         
 -10   5  12         40.32        105.50       161.74 o                         
  -9   5  12        139.76        346.80       152.24 o                         
  -8   5  12          0.01         -3.12       142.04 o                         
  -7   5  12       1868.09       1970.54       213.28 o                         
  -6   5  12        444.56        397.69       251.18 o                         
  -5   5  12        446.96         77.57       444.17 o                         
  -4   5  12        142.65        162.83        92.97 o                         
  -3   5  12         96.87        111.67        87.52 o                         
  -2   5  12         58.30        234.92        94.52 o                         
  -1   5  12         14.65        128.06        90.05 o                         
   0   5  12         52.62        -23.91        62.59 o                         
   1   5  12        496.12        380.75        88.00 o                         
   2   5  12        615.62        490.74       131.87 o                         
   3   5  12        323.34        124.99       143.78 o                         
   4   5  12         80.27         10.29       100.51 o                         
 -10   6  12        108.66        195.19       159.50 o                         
  -9   6  12        104.72        210.82       180.00 o                         
  -8   6  12         35.81        -79.91       146.69 o                         
  -7   6  12        152.56        138.20       179.20 o                         
  -6   6  12       1491.49       1275.28       150.71 o                         
  -5   6  12         11.22         30.95       134.12 o                         
  -4   6  12         14.41        138.08        92.53 o                         
  -3   6  12        480.06        549.33       108.85 o                         
  -2   6  12        108.85        106.32        71.28 o                         
  -1   6  12        153.78         83.25       116.79 o                         
   0   6  12       4746.76       5021.30       248.57 o                         
   1   6  12        302.52        109.69        76.85 o                         
   2   6  12         90.67        134.34        79.57 o                         
   3   6  12         17.02        172.59       179.28 o                         
   4   6  12        563.86        568.39       149.98 o                         
 -10   7  12        265.08        362.38       158.71 o                         
  -9   7  12         17.81       -162.12       162.12 o                         
  -8   7  12        415.29        410.15       176.03 o                         
  -7   7  12        121.79       -142.35       142.35 o                         
  -6   7  12        255.64        281.97       168.17 o                         
  -5   7  12         18.07        162.77        96.68 o                         
  -4   7  12       3598.73       3997.63       229.94 o                         
  -3   7  12        127.80        114.77        97.57 o                         
  -2   7  12        562.01        566.41       133.79 o                         
  -1   7  12        311.78        201.30        96.23 o                         
   0   7  12        821.67        705.96       106.38 o                         
   1   7  12        881.43        767.14        78.84 o                         
   2   7  12        592.27        352.40       184.89 o                         
   3   7  12        280.85        260.85       226.44 o                         
  -9   8  12        173.67        336.48       241.70 o                         
  -8   8  12       1066.67       1382.73       215.64 o                         
  -7   8  12        187.16        190.42       142.18 o                         
  -6   8  12         63.11        204.97       122.74 o                         
  -5   8  12         55.84         25.85       192.82 o                         
  -4   8  12          1.63         53.41       116.42 o                         
  -3   8  12         62.79         10.57        74.26 o                         
  -2   8  12        117.43        176.80        72.54 o                         
  -1   8  12        417.58        477.02        82.42 o                         
   0   8  12        226.04         55.34       214.98 o                         
   1   8  12        172.00        209.04       134.07 o                         
   2   8  12          3.37        -19.57       129.25 o                         
   3   8  12        108.01        -62.40       143.25 o                         
  -8   9  12        207.34        188.68       251.44 o                         
  -7   9  12         16.14       -147.13       147.13 o                         
  -6   9  12          1.93        -39.69       152.37 o                         
  -5   9  12        448.46        573.61       144.32 o                         
  -4   9  12         37.35        116.18       134.83 o                         
  -3   9  12        491.86        443.72       114.23 o                         
  -2   9  12        636.73        391.05       141.17 o                         
  -1   9  12        175.12         76.95       132.93 o                         
   0   9  12        181.85        156.53       136.61 o                         
   1   9  12        572.72        660.03       202.66 o                         
  -6  10  12        743.72        575.42       132.09 o                         
  -5  10  12         44.62         12.06        82.64 o                         
  -4  10  12        435.17        431.30       147.74 o                         
  -3  10  12         59.15         87.93       150.01 o                         
  -2  10  12       1718.63       1460.51       241.61 o                         
  -1  10  12         22.26         56.29       137.02 o                         
   0  10  12         64.99         95.25       156.52 o                         
 -11   0  13       1249.25       1417.77       368.06 o                         
  -9   0  13       1205.96       1066.09       204.29 o                         
  -7   0  13          9.54        141.02       232.22 o                         
  -5   0  13       3461.85       3721.83       350.65 o                         
  -3   0  13       1025.95       1098.91       113.08 o                         
  -1   0  13        717.29        788.35       100.68 o                         
   1   0  13       7773.68       8071.96       575.60 o                         
   3   0  13        993.26        857.24       165.03 o                         
 -11   1  13         12.05         12.00       137.22 o                         
 -10   1  13        207.20        276.91       154.57 o                         
  -9   1  13         95.90        205.16       135.64 o                         
  -8   1  13        266.20        263.44       141.18 o                         
  -7   1  13        741.48        674.81       153.23 o                         
  -6   1  13         38.23         97.98       127.76 o                         
  -5   1  13        806.68        710.90       216.87 o                         
  -4   1  13       1261.27       1235.64       115.48 o                         
  -3   1  13       2072.86       2174.24       122.08 o                         
  -2   1  13         15.63        -16.82        49.11 o                         
  -1   1  13        942.77        849.63        70.52 o                         
   0   1  13        474.00        478.83        60.22 o                         
   1   1  13          5.64         11.52        65.05 o                         
   2   1  13        323.23        400.24        68.30 o                         
   3   1  13         10.26        -33.17        73.13 o                         
   4   1  13        370.02        272.31        98.63 o                         
 -11   2  13        309.54        147.73       156.51 o                         
 -10   2  13         33.55         94.72       152.13 o                         
  -9   2  13          9.82        -34.71       143.04 o                         
  -8   2  13        300.71        189.43       132.77 o                         
  -7   2  13        498.21        695.22       146.07 o                         
  -6   2  13         98.54        318.29       143.27 o                         
  -5   2  13       1258.48       1091.88       160.11 o                         
  -4   2  13        472.31        572.40       218.17 o                         
  -3   2  13          8.33        -15.79       109.00 o                         
  -2   2  13         55.39         91.54        75.17 o                         
  -1   2  13         11.31        -14.51        44.02 o                         
   0   2  13          0.36         41.43        59.11 o                         
   1   2  13         69.57         42.15        62.92 o                         
   2   2  13         72.45         88.51        76.75 o                         
   3   2  13          9.79         21.28       102.43 o                         
   4   2  13       1603.56       1515.04       146.75 o                         
 -11   3  13        257.62        430.16       240.06 o                         
 -10   3  13         15.10         33.81       150.51 o                         
  -9   3  13        660.20        486.15       191.53 o                         
  -8   3  13         45.75        -82.60       137.27 o                         
  -7   3  13       2805.49       2705.84       405.64 o                         
  -6   3  13         87.21         92.77       114.24 o                         
  -5   3  13        748.72        650.94       252.90 o                         
  -4   3  13        555.23        548.50       121.14 o                         
  -3   3  13        291.31        303.16        92.24 o                         
  -2   3  13        256.76        326.18        76.82 o                         
  -1   3  13       4656.37       5146.03       245.27 o                         
   0   3  13       2411.21       2258.33       182.02 o                         
   1   3  13         23.91        -67.60        91.49 o                         
   2   3  13        913.25        657.42       159.20 o                         
   3   3  13       2140.22       1883.11       253.73 o                         
   4   3  13         27.00       -120.97       120.97 o                         
 -11   4  13        331.25        434.43       200.49 o                         
 -10   4  13         51.79         46.94       138.36 o                         
  -9   4  13       1155.48       1258.33       200.52 o                         
  -8   4  13          2.75        -81.11       157.89 o                         
  -7   4  13        264.04        402.31       152.52 o                         
  -6   4  13        212.15        241.20       125.52 o                         
  -5   4  13       1933.53       1871.96       244.54 o                         
  -4   4  13        318.29        431.23       126.81 o                         
  -3   4  13       1806.50       1839.17       167.55 o                         
  -2   4  13        639.89        628.32       125.05 o                         
  -1   4  13        318.17        340.79        92.04 o                         
   0   4  13        801.98        807.70        99.57 o                         
   1   4  13        452.48        426.22        86.43 o                         
   2   4  13        355.54        394.46        92.51 o                         
   3   4  13       1662.72       1434.89       145.58 o                         
 -10   5  13          5.82        -61.88       149.41 o                         
  -9   5  13        139.98        372.81       202.28 o                         
  -8   5  13        398.40        377.17       291.95 o                         
  -7   5  13          5.09        151.21       149.86 o                         
  -6   5  13        874.89        762.82       178.51 o                         
  -5   5  13          1.90       -108.08       108.08 o                         
  -4   5  13         53.31        -26.04       119.52 o                         
  -3   5  13        110.16        182.59        91.62 o                         
  -2   5  13          9.11         45.75        74.44 o                         
  -1   5  13         98.57        123.08       101.42 o                         
   0   5  13        201.33        144.04       119.69 o                         
   1   5  13        242.71        162.57       157.17 o                         
   2   5  13        275.02        332.45       105.77 o                         
   3   5  13        203.73        203.64       160.70 o                         
  -9   6  13        639.45        748.73       192.65 o                         
  -8   6  13          4.25       -133.93       204.63 o                         
  -7   6  13         25.38        145.17       152.01 o                         
  -6   6  13         53.07        171.14       126.32 o                         
  -5   6  13        415.87        182.95       113.38 o                         
  -4   6  13         69.68        -24.39        84.86 o                         
  -3   6  13       2442.74       2806.84       171.75 o                         
  -2   6  13        158.70         22.48       108.35 o                         
  -1   6  13       1214.49       1242.88       123.52 o                         
   0   6  13          7.92        -62.83        77.67 o                         
   1   6  13         21.53         -6.78        82.81 o                         
   2   6  13        357.02        210.38       116.55 o                         
  -9   7  13        461.67        446.82       272.99 o                         
  -8   7  13        196.40         20.24       128.28 o                         
  -7   7  13       1244.82       1105.34       209.55 o                         
  -6   7  13         14.15         92.19       187.57 o                         
  -5   7  13          1.05        -33.04       124.07 o                         
  -4   7  13          0.71         22.43        98.94 o                         
  -3   7  13        129.59        169.33        96.05 o                         
  -2   7  13        345.12        226.32        93.41 o                         
  -1   7  13       2209.70       1866.19       209.11 o                         
   0   7  13        156.37         72.80        79.56 o                         
   1   7  13        375.26        366.73       199.82 o                         
   2   7  13         36.46         -9.14       145.79 o                         
  -8   8  13          5.37       -155.64       249.20 o                         
  -7   8  13          1.88         62.23       140.16 o                         
  -6   8  13         29.12        -12.22       219.63 o                         
  -5   8  13       1326.33       1279.38       234.10 o                         
  -4   8  13        129.23         81.33       148.32 o                         
  -3   8  13          6.02         -1.71       118.50 o                         
  -2   8  13         12.39        -49.62       103.03 o                         
  -1   8  13        177.75        274.65       125.80 o                         
   0   8  13        292.28        355.73       157.76 o                         
   1   8  13         55.13        -96.62       142.87 o                         
  -6   9  13         24.14        194.08       131.92 o                         
  -5   9  13        270.32        452.29       204.16 o                         
  -4   9  13        166.15        266.72       222.02 o                         
  -3   9  13        125.59        278.24       297.55 o                         
  -2   9  13        949.52        686.75       207.74 o                         
  -1   9  13         20.71        209.20       224.18 o                         
 -10   0  14         31.24       -328.76       328.76 o                         
  -8   0  14        882.14        867.49       241.18 o                         
  -6   0  14        489.99        512.53       198.43 o                         
  -4   0  14        263.18        317.03       218.94 o                         
  -2   0  14       2471.74       2691.27       165.84 o                         
   0   0  14        286.28        255.89        95.59 o                         
   2   0  14        239.56        165.38       136.27 o                         
 -10   1  14        305.13        312.30       158.67 o                         
  -9   1  14        181.25        216.39       156.11 o                         
  -8   1  14         43.47        -64.67       277.81 o                         
  -7   1  14       1674.35       1806.56       216.74 o                         
  -6   1  14        357.61        168.03       138.83 o                         
  -5   1  14        761.00        723.07       194.63 o                         
  -4   1  14         12.18         -6.47       139.64 o                         
  -3   1  14       1022.63       1059.08       128.47 o                         
  -2   1  14        286.02        176.61        75.86 o                         
  -1   1  14        637.53        715.16        72.18 o                         
   0   1  14        508.46        427.54        78.79 o                         
   1   1  14        613.94        592.45        95.79 o                         
   2   1  14        336.34        243.07        99.49 o                         
   3   1  14        797.00        575.16       129.82 o                         
 -10   2  14         82.87        439.40       201.15 o                         
  -9   2  14         22.45         61.63       192.11 o                         
  -8   2  14        312.76        338.08       183.23 o                         
  -7   2  14        900.32        890.80       188.63 o                         
  -6   2  14        225.30        196.77       133.73 o                         
  -5   2  14       1668.03       1664.22       198.49 o                         
  -4   2  14         60.50         45.98       127.29 o                         
  -3   2  14        396.65        443.73        72.48 o                         
  -2   2  14        180.66        149.16        65.90 o                         
  -1   2  14       1862.73       1895.82       177.96 o                         
   0   2  14         14.72        -25.08        67.65 o                         
   1   2  14       2619.29       2517.23       207.55 o                         
   2   2  14         47.86         52.70        98.23 o                         
 -10   3  14        326.22        419.24       184.11 o                         
  -9   3  14        122.27        525.75       246.21 o                         
  -8   3  14         85.81        -19.74       130.42 o                         
  -7   3  14        188.62         57.89       141.67 o                         
  -6   3  14         89.48        190.80       157.25 o                         
  -5   3  14        131.82        118.20       253.25 o                         
  -4   3  14        755.05        666.92       147.31 o                         
  -3   3  14        946.71       1122.41       174.92 o                         
  -2   3  14         71.53         40.60       151.01 o                         
  -1   3  14         30.17         41.08        73.95 o                         
   0   3  14        368.76        274.35        92.36 o                         
   1   3  14       1133.74        964.58       109.48 o                         
   2   3  14        527.02        492.09       115.13 o                         
  -9   4  14        132.60        500.02       336.51 o                         
  -8   4  14         49.01        269.17       268.50 o                         
  -7   4  14        216.46        260.83       179.29 o                         
  -6   4  14        402.10        744.76       202.87 o                         
  -5   4  14        160.62         93.64       202.74 o                         
  -4   4  14        652.22        809.43       120.73 o                         
  -3   4  14        204.54        185.28       106.75 o                         
  -2   4  14        178.35        110.65       107.85 o                         
  -1   4  14         46.09        109.11        95.16 o                         
   0   4  14        603.33        460.70       102.57 o                         
   1   4  14         34.35         42.51        84.97 o                         
   2   4  14        368.49        294.69       127.15 o                         
  -9   5  14        954.48       1136.40       221.58 o                         
  -8   5  14        134.65         33.02       160.25 o                         
  -7   5  14         51.09         70.79       179.81 o                         
  -6   5  14          4.50       -115.33       187.24 o                         
  -5   5  14        206.56        224.72       190.63 o                         
  -4   5  14         12.82         55.85       140.23 o                         
  -3   5  14       3056.58       3352.77       544.95 o                         
  -2   5  14         15.62        119.23        90.26 o                         
  -1   5  14        442.26        582.42       263.49 o                         
   0   5  14          2.23         11.04       105.53 o                         
   1   5  14        563.97        573.23       142.48 o                         
  -8   6  14        186.40        146.13       162.19 o                         
  -7   6  14        494.21        160.15       192.22 o                         
  -6   6  14         89.25        309.85       205.91 o                         
  -5   6  14        395.65        255.15       145.15 o                         
  -4   6  14        188.68         84.88       194.04 o                         
  -3   6  14          2.07         73.81       104.69 o                         
  -2   6  14          4.53         61.84       138.90 o                         
  -1   6  14        112.35         77.60        92.25 o                         
   0   6  14        839.05       1165.55       155.78 o                         
  -7   7  14          6.15        178.68       285.49 o                         
  -6   7  14        220.91        101.99       283.16 o                         
  -5   7  14         90.57       -118.33       132.30 o                         
  -4   7  14        837.85        728.77       133.82 o                         
  -3   7  14         31.90        176.35       221.54 o                         
  -2   7  14        129.19        -75.00       119.65 o                         
  -1   7  14         12.74         18.93        87.58 o                         
  -5   8  14        548.06        828.01       185.91 o                         
  -4   8  14        120.46         97.35       117.54 o                         
  -3   8  14        208.26        189.99       118.91 o                         
  -9   0  15         58.64         61.37       237.73 o                         
  -7   0  15        121.53         98.61       312.38 o                         
  -5   0  15          1.88         31.55       197.05 o                         
  -3   0  15         53.81         48.84       137.31 o                         
  -1   0  15        497.90        555.44       174.39 o                         
   1   0  15        302.13        482.19       184.12 o                         
  -9   1  15         15.78        317.35       244.03 o                         
  -8   1  15        425.23        499.24       335.48 o                         
  -7   1  15         38.78        -65.60       141.54 o                         
  -6   1  15        108.03         79.21       138.14 o                         
  -5   1  15         39.04        188.59       158.68 o                         
  -4   1  15        649.02        700.28       170.86 o                         
  -3   1  15         20.51          5.96        85.47 o                         
  -2   1  15        911.92        972.18       146.29 o                         
  -1   1  15        152.53        202.36       139.38 o                         
   0   1  15        487.89        540.08       115.96 o                         
   1   1  15         91.88         89.10       120.33 o                         
  -9   2  15         25.05        101.01       203.24 o                         
  -8   2  15        532.44        604.97       188.30 o                         
  -7   2  15         10.44       -130.22       144.56 o                         
  -6   2  15         29.33        202.46       146.69 o                         
  -5   2  15        414.05        618.27       194.07 o                         
  -4   2  15       1998.86       2326.98       282.24 o                         
  -3   2  15        160.96        436.59       127.08 o                         
  -2   2  15        135.20         68.69        93.52 o                         
  -1   2  15         20.41        -61.32       116.73 o                         
   0   2  15        122.75         64.45        82.73 o                         
  -8   3  15         30.26        184.30       217.56 o                         
  -7   3  15          0.11         19.64       233.29 o                         
  -6   3  15         10.28        129.89       188.08 o                         
  -5   3  15         34.40        151.84       186.70 o                         
  -4   3  15          0.95        -23.15       139.93 o                         
  -3   3  15         73.88         51.59        97.33 o                         
  -2   3  15        165.04        -39.35       121.10 o                         
  -1   3  15         79.19          4.02        92.60 o                         
   0   3  15        867.44        859.64       119.88 o                         
  -8   4  15         50.21        -60.76       170.80 o                         
  -7   4  15         25.18         22.22       171.73 o                         
  -6   4  15         10.20         -7.66       150.97 o                         
  -5   4  15        110.96        -56.57       173.64 o                         
  -4   4  15        208.69        208.72       133.52 o                         
  -3   4  15        487.28        374.69       150.93 o                         
  -2   4  15       1020.49       1076.96       135.83 o                         
  -1   4  15          2.73        -13.58        82.78 o                         
   0   4  15         74.86        -66.01       121.80 o                         
  -7   5  15          9.94         27.66       179.06 o                         
  -6   5  15       2197.20       1682.77       236.00 o                         
  -5   5  15        142.07        263.23       146.88 o                         
  -4   5  15         60.60        152.82       111.20 o                         
  -3   5  15          2.92         48.36       115.08 o                         
  -2   5  15        238.78        233.69       123.52 o                         
  -1   5  15         23.06         55.09       112.46 o                         
  -5   6  15          0.17         26.83       122.57 o                         
  -4   6  15        704.28        894.32       156.94 o                         
  -3   6  15         50.91         53.65       124.04 o                         
  -6   0  16        317.18        651.13       337.72 o                         
  -4   0  16        609.64        611.57       199.81 o                         
  -2   0  16          1.45       -135.16       189.29 o                         
  -6   1  16        146.14        266.24       167.03 o                         
  -5   1  16        928.70       1284.38       247.14 o                         
  -4   1  16         79.19        175.81       116.13 o                         
  -3   1  16         94.43        340.57       163.27 o                         
  -6   2  16          0.98         13.86       162.01 o                         
  -5   2  16        234.23        424.78       208.69 o                         
  -4   2  16        669.48        627.48       160.06 o                         
  -3   2  16         92.80         96.57       142.75 o                         
                                                                                
