# Supplementary material for: Crystal structures of a copper(II) and the isotypic nickel(II) and palladium(II) complexes of the ligand (E)-1-[(2,4,6-tri­bromo­phen­yl)diazen­yl]naphthalen-2-ol
Source: Acta Crystallogr E Crystallogr Commun. 2016 Jul 12;72(Pt 8):1093–8. doi: 10.1107/S205698901601080X (PMC4971848; doi:10.1107/S205698901601080X)
Supplement: Supplementary file 4 [file e-72-01093-IIIsup2.hkl]

data_III                                                                        
_shelx_title ' II        P 21/N       R   0.04'                                 
_shelx_refln_list_code          4                                               
_shelx_F_calc_maximum      214.20                                               
_exptl_crystal_F_000      1016.00                                               
_reflns_d_resolution_high  0.8333                                               
                                                                                
loop_                                                                           
 _space_group_symop_operation_xyz                                               
 'x, y, z'                                                                      
 '-x+1/2, y+1/2, -z+1/2'                                                        
 '-x, -y, -z'                                                                   
 'x-1/2, -y-1/2, z-1/2'                                                         
                                                                                
_cell_length_a    11.1896                                                       
_cell_length_b    12.4540                                                       
_cell_length_c    12.5511                                                       
_cell_angle_alpha  90.000                                                       
_cell_angle_beta  107.749                                                       
_cell_angle_gamma  90.000                                                       
                                                                                
_shelx_F_squared_multiplier     1.000                                           
                                                                                
loop_                                                                           
 _refln_index_h                                                                 
 _refln_index_k                                                                 
 _refln_index_l                                                                 
 _refln_F_squared_calc                                                          
 _refln_F_squared_meas                                                          
 _refln_F_squared_sigma                                                         
 _refln_observed_status                                                         
   2   0   0        829.50        575.80        71.04 o                         
   4   0   0        180.32        173.49        12.97 o                         
   6   0   0      14765.95      13859.34      1224.59 o                         
   8   0   0       1189.09       1124.37        54.68 o                         
  10   0   0       1462.38       1551.69        47.92 o                         
  12   0   0       2401.61       2264.29       265.26 o                         
   1   1   0       1633.19       1346.68        75.77 o                         
   2   1   0       6637.50       5937.44       305.97 o                         
   3   1   0       6434.91       6286.87       103.31 o                         
   4   1   0      42717.50      56417.90       595.49 o                         
   5   1   0       6334.89       5800.91       165.12 o                         
   6   1   0         47.28         26.71        12.18 o                         
   7   1   0       4373.19       3941.31        95.70 o                         
   8   1   0       3731.30       3705.39       157.02 o                         
   9   1   0       1073.10       1099.14        53.75 o                         
  10   1   0         74.20         64.62        27.85 o                         
  11   1   0        937.39       1162.25        44.95 o                         
  12   1   0         10.19         -7.13        24.74 o                         
   0   2   0       8369.70       7397.18       115.86 o                         
   1   2   0        454.65        371.17        22.83 o                         
   2   2   0       4144.43       3972.12       163.37 o                         
   3   2   0        271.18        418.09        55.98 o                         
   4   2   0       1463.15       1414.42       120.77 o                         
   5   2   0        278.38        244.87        13.98 o                         
   6   2   0      10978.32      10091.31       535.82 o                         
   7   2   0         39.54         47.18        11.60 o                         
   8   2   0       3995.00       3232.49       317.80 o                         
   9   2   0        860.01        981.67        37.55 o                         
  10   2   0        408.84        450.16        30.03 o                         
  11   2   0          9.98        -14.52        26.92 o                         
  12   2   0        379.65        362.03        25.05 o                         
   3   3   0      10940.44      10055.13       484.29 o                         
   4   3   0      12313.49      10683.92       493.91 o                         
   5   3   0         16.05         16.20        12.52 o                         
   6   3   0          0.17          4.68        11.25 o                         
   7   3   0         41.85         60.94        12.12 o                         
   8   3   0       4754.31       4112.49       350.57 o                         
   9   3   0         11.88         20.99        30.35 o                         
  10   3   0       1423.48       1691.94       181.52 o                         
  11   3   0       1018.24       1114.98       185.61 o                         
  12   3   0        123.93        127.29        26.98 o                         
   1   4   0       4020.18       3979.04       186.64 o                         
   2   4   0       7181.41       6684.35       165.82 o                         
   3   4   0       8865.19       8019.47       375.37 o                         
   4   4   0      14882.39      13088.73       635.22 o                         
   5   4   0       2326.10       2315.52       163.12 o                         
   6   4   0       1277.66       1270.96        85.29 o                         
   7   4   0          4.71         16.56        10.57 o                         
   8   4   0       7776.84       7213.75       720.23 o                         
   9   4   0         73.34        103.85        30.17 o                         
  10   4   0       2083.70       2298.30       248.57 o                         
  11   4   0        186.38        185.61        24.63 o                         
  12   4   0          5.72        -22.88        26.29 o                         
   1   5   0         69.47         87.27         9.76 o                         
   2   5   0          4.45         18.75         7.46 o                         
   3   5   0        380.97        436.09        42.10 o                         
   4   5   0        695.84        608.31        36.15 o                         
   5   5   0       2894.63       2899.90       248.88 o                         
   6   5   0        534.03        485.18        32.13 o                         
   7   5   0       8737.68       8331.12       637.04 o                         
   8   5   0        133.90        120.53        12.71 o                         
   9   5   0        671.29        766.39        75.38 o                         
  10   5   0          8.75         17.63        38.45 o                         
  11   5   0        387.96        356.93        24.72 o                         
  12   5   0         54.98         27.32        47.37 o                         
   0   6   0        351.83        478.64        97.56 o                         
   1   6   0        168.22        207.26        21.30 o                         
   2   6   0      10302.35       9902.96       691.30 o                         
   3   6   0       7465.75       7326.83       565.20 o                         
   4   6   0       8420.69       8289.48       459.33 o                         
   5   6   0       1702.15       1691.78       127.29 o                         
   6   6   0       2691.76       2507.37       174.93 o                         
   7   6   0       1762.98       1820.88       136.97 o                         
   8   6   0        254.81        256.25        33.06 o                         
   9   6   0        150.96        178.88        28.33 o                         
  10   6   0       1386.51       1557.77       100.36 o                         
  11   6   0        192.69        161.21        22.54 o                         
   1   7   0       2668.31       2329.80       294.66 o                         
   2   7   0      13123.09      11172.82       542.35 o                         
   3   7   0       4046.50       3789.46       499.31 o                         
   4   7   0       1492.77       1433.10        71.41 o                         
   5   7   0       1091.19       1038.27        85.44 o                         
   6   7   0          0.43         12.19        11.15 o                         
   7   7   0        307.55        262.77        31.09 o                         
   8   7   0        249.50        262.82        32.26 o                         
   9   7   0        368.97        390.89        58.65 o                         
  10   7   0       1227.20       1414.46        50.33 o                         
  11   7   0        213.42        142.90        25.47 o                         
   0   8   0       3045.15       3333.04      1139.84 o                         
   1   8   0        111.79        155.88        24.36 o                         
   2   8   0         26.76         42.19         7.13 o                         
   3   8   0         17.71         39.76        10.33 o                         
   4   8   0       2676.76       2645.45       144.44 o                         
   5   8   0          0.68          5.99        10.95 o                         
   6   8   0       3555.53       3760.98       290.69 o                         
   7   8   0         47.95         57.43        11.26 o                         
   8   8   0        180.72        222.87        17.37 o                         
   9   8   0          2.72         40.00        24.73 o                         
  10   8   0        277.48        227.56        39.03 o                         
   1   9   0       1688.23       1580.47       213.44 o                         
   2   9   0          8.02          6.77         6.97 o                         
   3   9   0       1377.86       1411.25        78.79 o                         
   4   9   0       1350.16       1331.87        94.00 o                         
   5   9   0         75.64         63.74        10.20 o                         
   6   9   0        688.40        671.37        54.00 o                         
   7   9   0        215.17        226.80        30.05 o                         
   8   9   0        497.55        574.67        51.03 o                         
   9   9   0        122.20         88.18        38.87 o                         
  10   9   0         50.48         38.83        25.19 o                         
   0  10   0       8614.21       9256.07      1657.95 o                         
   1  10   0        237.73        207.60        23.21 o                         
   2  10   0        344.17        396.72        37.71 o                         
   3  10   0       1044.29       1078.84       120.10 o                         
   4  10   0         31.09         33.78        10.25 o                         
   5  10   0        197.89        202.03        14.46 o                         
   6  10   0       1459.29       1432.45       139.34 o                         
   7  10   0          0.41          4.65        11.23 o                         
   8  10   0          4.24        -11.26        15.23 o                         
   9  10   0         20.80         13.04        23.22 o                         
   1  11   0         82.66        105.78        13.57 o                         
   2  11   0        286.22        282.87        22.35 o                         
   3  11   0        745.95        766.04        53.87 o                         
   4  11   0        869.20        966.80        83.81 o                         
   5  11   0        570.36        564.20        48.03 o                         
   6  11   0          1.26         -4.11         9.02 o                         
   7  11   0        836.27        889.88        68.05 o                         
   8  11   0         46.53         40.47        22.33 o                         
   0  12   0         13.42         20.27        13.18 o                         
   1  12   0         66.47         70.00         8.54 o                         
   2  12   0        410.53        425.45        31.55 o                         
   3  12   0        178.46        202.79        18.10 o                         
   4  12   0        160.25        168.64        14.52 o                         
   5  12   0        112.65         98.79         9.96 o                         
   6  12   0        136.29        108.60        13.55 o                         
   7  12   0          0.04          6.01        13.93 o                         
   1  13   0        277.64        305.99        24.77 o                         
   2  13   0         24.47         45.60        11.02 o                         
   3  13   0        344.80        378.53        47.07 o                         
   4  13   0         69.98         71.96        11.81 o                         
   5  13   0          5.01          9.95        12.31 o                         
   6  13   0         52.68         35.20        17.24 o                         
   0  14   0         12.17          6.59        14.45 o                         
   1  14   0         12.11          4.35         8.43 o                         
   2  14   0         40.74         31.69         9.06 o                         
   3  14   0          1.40          4.33        10.24 o                         
   4  14   0        369.28        249.64        20.91 o                         
 -11   0   1        147.52        176.27        35.91 o                         
  -9   0   1       3915.30       4541.88        70.64 o                         
  -7   0   1         51.85         24.19        20.12 o                         
  -5   0   1       1536.19       1318.98        47.94 o                         
   1   0   1       3633.96       3771.45       444.04 o                         
   5   0   1       7326.02       6617.23       513.64 o                         
   7   0   1       7285.87       6241.04       508.56 o                         
   9   0   1        866.05        979.11        48.05 o                         
  11   0   1        458.73        591.46        39.24 o                         
 -12   1   1        864.97        865.82        55.43 o                         
 -11   1   1        302.61        394.45        26.52 o                         
 -10   1   1        270.37        336.60        36.64 o                         
  -9   1   1       2049.46       2249.10        44.21 o                         
  -8   1   1       5575.25       5221.49        86.15 o                         
  -7   1   1        624.20        550.81        18.04 o                         
  -6   1   1      15627.25      15528.25       418.22 o                         
  -5   1   1        698.56        793.67        52.23 o                         
  -4   1   1        134.97        125.53        17.88 o                         
  -3   1   1       1206.07       1113.98        77.85 o                         
  -2   1   1       4498.42       3974.57       229.51 o                         
  -1   1   1       7596.79       5567.26       627.15 o                         
   1   1   1         78.40        141.14         5.26 o                         
   2   1   1       3442.98       3710.69       101.37 o                         
   3   1   1      23223.97      28178.33       302.83 o                         
   4   1   1      15185.43      15956.33       321.71 o                         
   5   1   1        645.24        727.99        16.73 o                         
   6   1   1      11379.18      10506.45       349.90 o                         
   7   1   1       2617.18       2281.64       138.40 o                         
   8   1   1         15.85          1.47        32.37 o                         
   9   1   1         19.09        -10.14        32.54 o                         
  10   1   1       2090.27       2388.10        75.68 o                         
  11   1   1        775.80       1018.86        30.83 o                         
 -12   2   1        871.17        849.38        37.30 o                         
 -11   2   1        115.85        136.94        26.97 o                         
 -10   2   1        417.37        536.91        30.19 o                         
  -9   2   1       2715.60       2369.45       304.33 o                         
  -8   2   1        297.89        298.03        20.21 o                         
  -7   2   1       5864.60       5851.90       337.57 o                         
  -6   2   1       6364.32       6284.52       334.11 o                         
  -5   2   1       5064.77       5113.75       305.61 o                         
  -4   2   1        427.32        368.08        25.39 o                         
  -3   2   1       9825.03       8776.51       515.17 o                         
  -1   2   1       5978.81       4658.63      1188.39 o                         
   0   2   1       7866.41       6035.69       200.71 o                         
   1   2   1       8515.57       7598.05        73.22 o                         
   2   2   1        953.07        814.76        53.32 o                         
   3   2   1       3440.74       2864.85       310.78 o                         
   4   2   1       2460.78       2359.96        83.96 o                         
   5   2   1       3398.03       3146.73        76.12 o                         
   6   2   1       7758.66       6851.27       254.29 o                         
   7   2   1       3075.40       3119.17       228.81 o                         
   8   2   1         55.97         42.03        31.42 o                         
   9   2   1       2396.07       2461.75       167.58 o                         
  10   2   1        813.26        940.81        67.07 o                         
  11   2   1       1369.89       1521.15        33.17 o                         
  12   2   1         12.34          7.32        50.37 o                         
 -12   3   1        705.17        668.73        30.70 o                         
 -11   3   1        155.57        169.64        27.32 o                         
 -10   3   1       1526.03       1805.90       113.68 o                         
  -9   3   1          7.37         11.26        18.65 o                         
  -8   3   1        145.67        174.57        12.84 o                         
  -7   3   1       5204.22       5307.09       280.55 o                         
  -6   3   1       1015.38        979.05        65.24 o                         
  -5   3   1       4566.86       4120.32       369.02 o                         
  -4   3   1       6621.88       5688.28       423.81 o                         
  -3   3   1       8247.47       6930.26       255.44 o                         
  -2   3   1       1476.49       1121.82        60.32 o                         
   0   3   1      16978.12      13832.76       274.71 o                         
   1   3   1        271.28        273.35        15.34 o                         
   3   3   1       4503.62       4236.58       474.41 o                         
   4   3   1       1047.13       1017.47        80.25 o                         
   5   3   1      12690.25      12635.07       769.45 o                         
   6   3   1         54.40         50.84        10.87 o                         
   7   3   1         32.83         17.55        13.52 o                         
   8   3   1         38.30         38.94        23.60 o                         
   9   3   1       1258.38       1368.17       129.21 o                         
  10   3   1        265.38        284.16        30.81 o                         
  11   3   1        243.88        213.94        43.69 o                         
  12   3   1        296.56        213.47        49.71 o                         
 -12   4   1         11.42         13.58        21.27 o                         
 -11   4   1       1833.54       2165.66       212.41 o                         
 -10   4   1        381.84        395.15        30.68 o                         
  -9   4   1         57.53         45.06        18.40 o                         
  -8   4   1        930.39        958.08        58.00 o                         
  -7   4   1       1462.49       1402.25        85.29 o                         
  -6   4   1        780.07        737.37        34.49 o                         
  -5   4   1      10289.69       9295.73       941.02 o                         
  -4   4   1       5230.00       6003.11      1445.53 o                         
  -3   4   1       1749.21       1497.61        78.86 o                         
  -2   4   1       1200.53       1136.04        90.24 o                         
  -1   4   1       5714.53       5068.23       183.87 o                         
   0   4   1       8620.26       8857.58       345.58 o                         
   2   4   1       1757.59       1564.77        93.52 o                         
   3   4   1         10.54         42.10        13.37 o                         
   4   4   1      14076.37      12491.14      1095.26 o                         
   5   4   1       2707.10       2696.72       175.93 o                         
   6   4   1        354.04        316.53        21.04 o                         
   7   4   1       9985.71       9187.88       781.03 o                         
   8   4   1          1.51         -4.66        21.45 o                         
   9   4   1         90.98         99.33        28.85 o                         
  10   4   1          2.80         46.79        28.07 o                         
  11   4   1        268.42        262.90        24.35 o                         
  12   4   1        366.55        171.41        50.29 o                         
 -12   5   1         42.48          4.28        24.48 o                         
 -11   5   1         12.73          1.46        22.64 o                         
 -10   5   1       1650.39       1977.30       204.92 o                         
  -9   5   1        132.07         79.60        17.36 o                         
  -8   5   1        215.44        225.14        26.72 o                         
  -7   5   1        334.21        309.54        19.46 o                         
  -6   5   1       2152.89       2240.60       150.24 o                         
  -5   5   1          1.36         -0.25        11.42 o                         
  -4   5   1      32266.11      35099.28      5348.83 o                         
  -3   5   1       2452.29       2351.25       155.71 o                         
  -2   5   1         39.99         37.14         6.25 o                         
  -1   5   1       1433.43       1158.07        88.35 o                         
   0   5   1       5901.94       4989.40       272.90 o                         
   1   5   1       1160.51        977.96        62.78 o                         
   2   5   1      11427.57      11952.22       882.53 o                         
   3   5   1         62.46         55.93         6.85 o                         
   4   5   1         98.89        116.89        11.34 o                         
   5   5   1         52.23         50.99         9.40 o                         
   6   5   1       1350.57       1204.54        78.60 o                         
   7   5   1        614.24        564.54        59.70 o                         
   8   5   1       7211.53       8065.35       523.48 o                         
   9   5   1        135.35        154.86        28.84 o                         
  10   5   1       1308.42       1330.56        87.81 o                         
  11   5   1        158.24        154.76        29.14 o                         
 -11   6   1        982.71       1086.60        68.96 o                         
 -10   6   1         60.90         67.53        26.93 o                         
  -9   6   1         51.35         37.90        14.08 o                         
  -8   6   1        526.28        579.81        47.74 o                         
  -7   6   1         70.87         71.85        12.35 o                         
  -6   6   1       2555.74       2544.98       209.76 o                         
  -5   6   1       2258.22       3795.45      1459.79 o                         
  -4   6   1        279.78        288.26        17.06 o                         
  -3   6   1       3112.90       3525.43       349.03 o                         
  -2   6   1          1.04          9.99         7.57 o                         
  -1   6   1       8283.05       7358.75       104.45 o                         
   0   6   1       3112.07       2607.25       179.26 o                         
   1   6   1      25252.74      25988.82      2033.57 o                         
   2   6   1       1571.21       1689.96       176.20 o                         
   3   6   1       2465.10       2609.51       187.16 o                         
   4   6   1       6553.17       6320.72       412.94 o                         
   5   6   1        136.87        120.80        10.92 o                         
   6   6   1        209.76        200.51        12.09 o                         
   7   6   1       3999.53       3741.52       298.76 o                         
   8   6   1        714.68        693.50        65.60 o                         
   9   6   1          4.60        -14.45        28.21 o                         
  10   6   1          9.09         26.71        23.60 o                         
  11   6   1        157.93        102.13        26.35 o                         
 -11   7   1          1.17        -21.53        24.80 o                         
 -10   7   1         97.61        153.44        25.76 o                         
  -9   7   1         52.83         63.62        18.27 o                         
  -8   7   1       1111.94       1136.80        85.44 o                         
  -7   7   1       2572.17       2676.83       182.08 o                         
  -6   7   1         28.18         41.08        12.11 o                         
  -5   7   1       2732.43       2870.55       208.28 o                         
  -4   7   1       2118.57       1925.08       105.64 o                         
  -3   7   1       3139.62       2620.12       228.17 o                         
  -2   7   1       1689.44       1475.65       160.37 o                         
  -1   7   1       2178.03       1988.77       288.42 o                         
   0   7   1       4667.54       4219.19       589.45 o                         
   1   7   1       3258.82       3025.04       368.89 o                         
   2   7   1       2657.16       2477.19       266.90 o                         
   3   7   1         18.07         25.94         7.93 o                         
   4   7   1       4550.00       4276.07       251.63 o                         
   5   7   1       9404.77      10026.66       890.65 o                         
   6   7   1        147.98        139.06        27.17 o                         
   7   7   1        656.39        602.43        80.45 o                         
   8   7   1        533.86        523.69        46.81 o                         
   9   7   1       1314.60       1429.73        55.01 o                         
  10   7   1        181.65        128.20        29.12 o                         
 -11   8   1          4.17         12.56        27.20 o                         
 -10   8   1          0.25        -13.16        21.61 o                         
  -9   8   1       1415.44       1584.15       331.19 o                         
  -8   8   1        254.41        226.13        29.99 o                         
  -7   8   1       2535.07       2596.67       216.99 o                         
  -6   8   1       1021.55       1052.13        95.67 o                         
  -5   8   1       3883.11       4034.26       279.01 o                         
  -4   8   1          0.11          6.58         8.29 o                         
  -3   8   1       4629.07       4044.33       349.84 o                         
  -2   8   1       1731.67       1797.86       207.90 o                         
  -1   8   1        583.34        890.46       131.11 o                         
   0   8   1        766.83        812.35       143.93 o                         
   1   8   1       2492.97       2516.56       310.96 o                         
   2   8   1         23.96         44.46        13.34 o                         
   3   8   1       1590.36       1444.71       143.92 o                         
   4   8   1       1845.98       1764.94       132.14 o                         
   5   8   1         26.11         15.59        16.87 o                         
   6   8   1        187.62        179.36        18.68 o                         
   7   8   1        784.04        719.21        72.27 o                         
   8   8   1        457.79        511.23        29.53 o                         
   9   8   1       1958.13       2056.13       100.85 o                         
  10   8   1         64.97         84.61        25.89 o                         
 -10   9   1         11.30         -9.96        20.79 o                         
  -9   9   1         69.94        106.54        22.93 o                         
  -8   9   1       1058.68       1059.28       152.70 o                         
  -7   9   1         50.66         54.81        11.51 o                         
  -6   9   1        302.52        352.29        55.60 o                         
  -5   9   1          0.08         -1.48        10.82 o                         
  -4   9   1        339.55        305.93        16.07 o                         
  -3   9   1        409.23        386.68        31.15 o                         
  -2   9   1       2389.59       2247.58       233.35 o                         
  -1   9   1       2145.77       1971.29       236.65 o                         
   0   9   1       4864.72       4585.51       652.98 o                         
   1   9   1        139.19        142.07        13.47 o                         
   2   9   1         31.53         33.64         7.19 o                         
   3   9   1        893.94        900.40        76.05 o                         
   4   9   1       1720.56       1837.06       181.33 o                         
   5   9   1        117.60        146.41        17.32 o                         
   6   9   1        886.48        965.85        68.06 o                         
   7   9   1         11.18          4.44        12.26 o                         
   8   9   1         16.39         25.73        23.67 o                         
   9   9   1         10.00         17.66        25.87 o                         
  -9  10   1        398.56        379.63        22.76 o                         
  -8  10   1         76.75        107.31        25.19 o                         
  -7  10   1          3.39          7.05        11.13 o                         
  -6  10   1         81.29         90.53        10.60 o                         
  -5  10   1         13.97         27.71        10.03 o                         
  -4  10   1        291.56        327.43        20.94 o                         
  -3  10   1       3087.37       3255.00       221.54 o                         
  -2  10   1          6.73         18.24         8.64 o                         
  -1  10   1       1792.82       1883.20       204.72 o                         
   0  10   1        393.56        390.10        44.42 o                         
   1  10   1        108.71        120.20        13.66 o                         
   2  10   1        374.80        397.95        33.40 o                         
   3  10   1       6171.04       6615.91       393.52 o                         
   4  10   1        393.65        419.86        42.93 o                         
   5  10   1        216.17        237.65        29.15 o                         
   6  10   1          8.13         16.91        10.74 o                         
   7  10   1         36.66         50.91        25.94 o                         
   8  10   1          1.60         15.06        17.19 o                         
   9  10   1        133.22         58.71        26.70 o                         
  -8  11   1        821.28        672.99        44.99 o                         
  -7  11   1        123.34        116.27        24.78 o                         
  -6  11   1        575.33        551.65        47.19 o                         
  -5  11   1          1.45          3.21         9.67 o                         
  -4  11   1        652.61        677.30        55.72 o                         
  -3  11   1          2.23         -2.91         8.22 o                         
  -2  11   1        681.77        735.39        60.86 o                         
  -1  11   1        677.32        805.27        89.99 o                         
   0  11   1        465.37        544.95        52.54 o                         
   1  11   1          6.00         12.37         6.54 o                         
   2  11   1         71.96         82.86         9.07 o                         
   3  11   1         22.76         15.76         8.44 o                         
   4  11   1         76.63       1916.68       988.71 o                         
   5  11   1         74.09         68.08         8.21 o                         
   6  11   1       1579.93       1617.09       110.90 o                         
   7  11   1        309.92        328.11        17.08 o                         
   8  11   1        248.78        171.33        26.84 o                         
  -7  12   1         29.44         33.46        13.42 o                         
  -6  12   1        122.26        106.79         9.87 o                         
  -5  12   1         52.16         67.20         9.84 o                         
  -4  12   1        136.63        168.17        28.84 o                         
  -3  12   1        201.15        193.18        20.10 o                         
  -2  12   1       1102.69       1202.06        79.00 o                         
  -1  12   1        451.92        494.78        34.55 o                         
   0  12   1         14.20          7.85         7.73 o                         
   1  12   1        137.04        152.98        18.49 o                         
   2  12   1         55.20         58.86        22.32 o                         
   3  12   1        586.06        679.41        70.72 o                         
   4  12   1         62.21         96.17        11.99 o                         
   5  12   1        109.15        121.68        13.22 o                         
   6  12   1        243.29        237.86        14.28 o                         
   7  12   1        239.34        211.02        26.52 o                         
  -6  13   1         18.51         19.27        13.17 o                         
  -5  13   1         46.41         36.85        13.04 o                         
  -4  13   1        280.37        288.48        29.13 o                         
  -3  13   1         16.54          9.46        15.75 o                         
  -2  13   1        244.39        272.04        25.02 o                         
  -1  13   1        373.32        406.55        20.20 o                         
   0  13   1        248.38        285.46        15.18 o                         
   1  13   1        465.57        480.17        35.07 o                         
   2  13   1        761.24        907.45        74.72 o                         
   3  13   1         65.78         96.29        33.68 o                         
   4  13   1         58.99         47.52        12.84 o                         
   5  13   1         36.80         24.06        12.55 o                         
  -4  14   1          1.28          0.02        11.70 o                         
  -3  14   1          3.70          2.47        11.50 o                         
  -2  14   1        171.70        171.52        12.93 o                         
  -1  14   1         45.81         43.04         8.30 o                         
   0  14   1         56.49         50.48        10.57 o                         
   1  14   1         78.13         83.48         9.08 o                         
   2  14   1          6.02         11.13         9.48 o                         
   3  14   1          1.28          0.28        11.32 o                         
   4  14   1          9.68         -1.91        15.01 o                         
 -12   0   2       1216.26       1248.51       151.98 o                         
 -10   0   2       2123.00       2634.91        74.81 o                         
  -8   0   2       1168.60       1408.82        36.01 o                         
  -6   0   2         10.87         -5.26        16.65 o                         
  -4   0   2         70.15         92.15        18.27 o                         
  -2   0   2        379.75        225.71        22.73 o                         
   0   0   2      17348.94      14621.58       227.52 o                         
   2   0   2      17520.49      21604.35       259.98 o                         
   4   0   2       1964.59       1735.91       151.74 o                         
   6   0   2       3845.60       3394.32       537.13 o                         
   8   0   2         88.08         79.58        42.82 o                         
  10   0   2         14.01        -39.16        39.16 o                         
 -13   1   2          2.60        -23.12        23.12 o                         
 -12   1   2         12.54         -8.89        21.38 o                         
 -11   1   2         72.48         69.04        25.65 o                         
 -10   1   2        186.36        251.20        28.43 o                         
  -9   1   2       4782.24       5384.31       121.47 o                         
  -8   1   2        751.12        792.93        33.63 o                         
  -7   1   2       1251.23       1367.10        46.14 o                         
  -6   1   2       1072.16       1099.67        65.63 o                         
  -5   1   2      17860.16      19156.89       633.28 o                         
  -4   1   2       3264.94       2719.42        65.12 o                         
  -2   1   2      12155.42      10537.79      2078.15 o                         
  -1   1   2       4113.69       3204.20       227.36 o                         
   0   1   2       1122.95        941.66        42.51 o                         
   1   1   2        494.19        293.20        22.95 o                         
   2   1   2        421.35        262.55        20.24 o                         
   3   1   2      26455.95      31114.91      1064.70 o                         
   4   1   2       9811.18      10413.81       420.50 o                         
   5   1   2        986.98        895.77        57.78 o                         
   6   1   2       4592.47       4835.67       476.98 o                         
   7   1   2        591.54        605.54        35.43 o                         
   8   1   2        259.06        245.58        29.91 o                         
   9   1   2       6261.72       6375.52       169.54 o                         
  10   1   2        454.61        472.54        28.46 o                         
  11   1   2         29.93         35.50        25.47 o                         
 -13   2   2         87.48         22.29        30.40 o                         
 -12   2   2        154.27        175.23        23.56 o                         
 -11   2   2        397.91        544.31        31.21 o                         
 -10   2   2        551.73        637.83        42.56 o                         
  -9   2   2       3149.06       3210.58        91.59 o                         
  -8   2   2       1268.40       1261.10        58.61 o                         
  -7   2   2       3703.69       3694.17       221.76 o                         
  -6   2   2      11392.19      11016.37       463.59 o                         
  -5   2   2      20386.00      21699.36      1198.08 o                         
  -4   2   2      14276.83      12062.49       930.48 o                         
  -3   2   2         65.66         59.11        10.17 o                         
  -1   2   2       4021.27       3898.62        91.92 o                         
   0   2   2         32.41         49.29        12.41 o                         
   2   2   2        307.83        199.12        11.95 o                         
   3   2   2       3990.61       3990.23       229.51 o                         
   4   2   2        438.34        331.12        11.18 o                         
   5   2   2      22486.52      22578.39      1006.83 o                         
   6   2   2       3873.15       3843.96       185.46 o                         
   7   2   2       2393.31       2261.96       152.58 o                         
   8   2   2       1500.02       1591.39        61.00 o                         
   9   2   2        569.15        629.14        41.98 o                         
  10   2   2       2331.43       2402.80        97.00 o                         
  11   2   2        146.76        128.76        31.51 o                         
 -12   3   2          0.52          4.85        22.07 o                         
 -11   3   2       1672.13       2158.36       144.44 o                         
 -10   3   2         67.19        101.72        27.37 o                         
  -9   3   2        690.78        708.48        30.34 o                         
  -8   3   2        621.82        605.39        30.90 o                         
  -7   3   2       2092.76       2016.89       139.30 o                         
  -6   3   2        468.94        577.57        60.92 o                         
  -5   3   2         52.87         89.69         9.97 o                         
  -4   3   2        975.12       1069.11       103.32 o                         
  -3   3   2       6254.59       5717.02       240.73 o                         
  -2   3   2       1602.91       1419.13        58.07 o                         
  -1   3   2      11897.89      11224.46       199.07 o                         
   0   3   2       2767.79       2585.36        75.65 o                         
   1   3   2      10687.58      11844.50       250.41 o                         
   2   3   2        300.37        323.87        23.43 o                         
   3   3   2       6504.17       6113.23       481.51 o                         
   4   3   2         43.77         60.68         9.85 o                         
   5   3   2      13552.58      13259.70       552.12 o                         
   6   3   2         56.31         76.92        16.61 o                         
   7   3   2        196.53        239.59        19.71 o                         
   8   3   2        193.49        193.18        29.24 o                         
   9   3   2         58.88         19.94        30.63 o                         
  10   3   2         73.51         67.97        24.91 o                         
  11   3   2        552.73        530.47        39.92 o                         
 -12   4   2        509.32        471.67        34.83 o                         
 -11   4   2        389.34        453.82        35.06 o                         
 -10   4   2        128.45        186.00        30.55 o                         
  -9   4   2        202.34        177.69        19.82 o                         
  -8   4   2        414.91        461.19        36.77 o                         
  -7   4   2        137.17        141.97        12.33 o                         
  -6   4   2        935.82        894.11        92.28 o                         
  -5   4   2       1898.85       1679.80       147.71 o                         
  -4   4   2        168.21        101.38        10.45 o                         
  -3   4   2      10066.85       8914.42       535.16 o                         
  -2   4   2      10797.72      10078.54       290.29 o                         
  -1   4   2      11995.43      11441.25       456.61 o                         
   0   4   2       1921.00       1668.60        78.58 o                         
   1   4   2        443.38        397.81        19.51 o                         
   2   4   2       5441.64       6048.79       752.84 o                         
   3   4   2        320.19        338.31        21.76 o                         
   4   4   2       4596.76       4357.77       303.14 o                         
   5   4   2        101.40        112.99        19.95 o                         
   6   4   2       4869.09       4493.99       381.98 o                         
   7   4   2       4760.77       5001.84       329.29 o                         
   8   4   2        116.64        102.80        30.43 o                         
   9   4   2         18.28         -4.89        27.55 o                         
  10   4   2        772.95        697.90       129.92 o                         
  11   4   2        726.73        514.28       174.54 o                         
 -12   5   2         54.07         51.47        20.23 o                         
 -11   5   2         13.75         12.22        24.34 o                         
 -10   5   2        180.39        218.48        27.23 o                         
  -9   5   2        186.81        195.70        12.92 o                         
  -8   5   2        167.76        197.42        29.52 o                         
  -7   5   2      12906.43      13764.41      1173.29 o                         
  -6   5   2          0.68          7.43        13.13 o                         
  -5   5   2       8735.98       8220.58       759.69 o                         
  -4   5   2        641.29        553.19        38.99 o                         
  -3   5   2       4586.00       3916.82       305.29 o                         
  -2   5   2       1061.36        998.49        76.84 o                         
  -1   5   2      28035.17      29601.43       409.75 o                         
   0   5   2         51.04         46.99         7.33 o                         
   1   5   2         68.36         84.17         9.50 o                         
   2   5   2       1767.71       1839.77        94.76 o                         
   3   5   2      11985.32      12111.28       696.12 o                         
   4   5   2        982.41        906.60        75.61 o                         
   5   5   2      10434.14      10387.52       637.07 o                         
   6   5   2       2207.27       2056.26       145.31 o                         
   7   5   2       7964.81       8458.11       448.79 o                         
   8   5   2        107.60        108.66        21.21 o                         
   9   5   2        150.22        180.71        25.84 o                         
  10   5   2        141.22         89.57        26.31 o                         
  11   5   2       1980.11       1514.77        70.19 o                         
 -12   6   2        323.70        204.38        24.54 o                         
 -11   6   2        633.32        766.51        58.52 o                         
 -10   6   2        522.95        621.93        57.63 o                         
  -9   6   2         21.57          8.92        11.91 o                         
  -8   6   2       1002.11       1143.95        88.90 o                         
  -7   6   2        927.25       1030.83        80.30 o                         
  -6   6   2         13.21         11.49        13.41 o                         
  -5   6   2       7797.46       7995.40       789.88 o                         
  -4   6   2         18.99          8.27        10.56 o                         
  -3   6   2       1518.43       1067.08        96.29 o                         
  -2   6   2       1921.30       1436.56       118.58 o                         
  -1   6   2       7762.08       6335.22       383.44 o                         
   0   6   2       4321.65       3462.45       151.58 o                         
   1   6   2       3226.99       2407.34       121.27 o                         
   2   6   2      12567.12      12868.99       510.94 o                         
   3   6   2         91.09         92.43        12.78 o                         
   4   6   2       4932.75       4659.78       281.09 o                         
   5   6   2         99.98         91.83        14.55 o                         
   6   6   2       1690.93       1568.28       123.05 o                         
   7   6   2       3010.74       3219.67       196.21 o                         
   8   6   2        188.81        206.40        20.16 o                         
   9   6   2        148.96        173.02        28.04 o                         
  10   6   2        160.37        158.58        27.63 o                         
 -11   7   2          4.82         15.28        20.13 o                         
 -10   7   2          0.29        -21.38        23.83 o                         
  -9   7   2        427.90        457.69        55.50 o                         
  -8   7   2        666.86        709.86        57.22 o                         
  -7   7   2        316.54        382.33        38.16 o                         
  -6   7   2        209.29        212.69        18.85 o                         
  -5   7   2        387.84        436.28        38.22 o                         
  -4   7   2         51.19         42.88        12.00 o                         
  -3   7   2       1657.08       1688.22       161.73 o                         
  -2   7   2       2400.75       2549.36       435.75 o                         
  -1   7   2       4453.77       4144.81       467.52 o                         
   0   7   2       2224.36       1865.08       139.36 o                         
   1   7   2       4596.89       3918.56       214.81 o                         
   2   7   2         20.70         47.92        12.54 o                         
   3   7   2       2244.42       2131.89       134.18 o                         
   4   7   2        945.81        905.95        56.91 o                         
   5   7   2       1680.59       1671.83       133.14 o                         
   6   7   2        273.21        260.09        22.60 o                         
   7   7   2        236.13        216.30        45.99 o                         
   8   7   2        237.40        271.27        17.79 o                         
   9   7   2        124.41         94.08        25.67 o                         
  10   7   2          3.05          9.02        28.81 o                         
 -11   8   2        206.68        170.52        26.30 o                         
 -10   8   2         91.47         86.73        26.32 o                         
  -9   8   2        858.92        791.60       112.01 o                         
  -8   8   2       1899.63       2009.61       234.89 o                         
  -7   8   2        242.95        311.82        22.62 o                         
  -6   8   2       2283.46       2673.24       228.11 o                         
  -5   8   2       3115.12       3249.00       244.44 o                         
  -4   8   2       6050.41       5961.03       439.45 o                         
  -3   8   2       1137.16       1093.13        97.94 o                         
  -2   8   2       2083.11       2662.16       383.69 o                         
  -1   8   2       1921.91       2012.44       364.31 o                         
   0   8   2         15.62         18.26         7.00 o                         
   1   8   2       8340.80       8444.09      1170.18 o                         
   2   8   2         94.85        106.54        16.66 o                         
   3   8   2         44.97         35.74        11.36 o                         
   4   8   2        119.69        124.49        19.26 o                         
   5   8   2        489.96        499.98        50.89 o                         
   6   8   2        380.04        311.63        35.91 o                         
   7   8   2        625.18        643.24        32.99 o                         
   8   8   2       1315.71       1086.38       168.64 o                         
   9   8   2        111.69         81.30        80.60 o                         
 -10   9   2         42.79         41.41        19.70 o                         
  -9   9   2       2194.75       2302.35       545.02 o                         
  -8   9   2        386.50        424.62        49.65 o                         
  -7   9   2        239.86        295.54        26.94 o                         
  -6   9   2        318.14        350.16        31.83 o                         
  -5   9   2        499.57        607.84        44.56 o                         
  -4   9   2        166.69        179.51        10.18 o                         
  -3   9   2       5453.76       5416.87       405.08 o                         
  -2   9   2        600.27        588.68        80.22 o                         
  -1   9   2         16.35         13.92         5.62 o                         
   0   9   2        476.39        442.58        50.87 o                         
   1   9   2       2030.65       2014.92       239.16 o                         
   2   9   2        139.21        157.84        15.05 o                         
   3   9   2       7677.26       7158.53       866.33 o                         
   4   9   2         68.98         58.65         9.28 o                         
   5   9   2        536.78        518.45        46.93 o                         
   6   9   2        488.26        527.68        34.19 o                         
   7   9   2         47.68         63.24        16.79 o                         
   8   9   2        194.54        143.78       109.14 o                         
   9   9   2        640.15        424.22        30.66 o                         
  -9  10   2         16.17         -0.77        21.92 o                         
  -8  10   2        138.78        113.41        35.02 o                         
  -7  10   2          0.17         -6.50        10.65 o                         
  -6  10   2        253.36        266.05        21.47 o                         
  -5  10   2        102.07        140.79        19.47 o                         
  -4  10   2        149.41        166.91        13.94 o                         
  -3  10   2        202.88        197.33        14.35 o                         
  -2  10   2        312.62        353.33        31.30 o                         
  -1  10   2        672.69        752.97       130.29 o                         
   0  10   2       2315.35       2478.49       264.62 o                         
   1  10   2         79.26        104.22         8.61 o                         
   2  10   2       2647.42       2821.56       214.85 o                         
   3  10   2          0.78         -0.80         8.62 o                         
   4  10   2        465.20        480.99        56.20 o                         
   5  10   2         52.93         50.79        14.05 o                         
   6  10   2        532.08        548.93        69.77 o                         
   7  10   2        272.51        308.63        17.76 o                         
   8  10   2        147.13        102.98        25.53 o                         
  -8  11   2          0.05         12.56        13.28 o                         
  -7  11   2         11.78         23.07         9.52 o                         
  -6  11   2          4.09         -7.43         9.57 o                         
  -5  11   2       1142.95       1233.54       149.18 o                         
  -4  11   2         41.44         49.57         9.80 o                         
  -3  11   2       1873.27       1898.97       165.54 o                         
  -2  11   2         32.10         48.41        12.04 o                         
  -1  11   2        278.80        309.98        27.00 o                         
   0  11   2          6.60         14.44         8.80 o                         
   1  11   2          5.63          3.02         8.77 o                         
   2  11   2         79.00         70.73        11.98 o                         
   3  11   2        547.89        600.17        57.76 o                         
   4  11   2         75.51         90.49        12.16 o                         
   5  11   2         57.44         61.98        12.11 o                         
   6  11   2         36.70         24.21        14.78 o                         
   7  11   2        408.07        373.91        18.65 o                         
  -7  12   2        159.90        165.44        14.19 o                         
  -6  12   2        221.91        212.22        12.88 o                         
  -5  12   2        555.63        586.90        45.53 o                         
  -4  12   2        155.68        177.31        16.54 o                         
  -3  12   2          0.72        205.66       115.67 o                         
  -2  12   2        188.16        186.42        17.62 o                         
  -1  12   2         17.77         15.87         7.51 o                         
   0  12   2        126.95        137.07         8.02 o                         
   1  12   2       2200.83       2494.92       190.12 o                         
   2  12   2        865.75       1017.16       116.51 o                         
   3  12   2        272.07        295.69        23.49 o                         
   4  12   2        123.59        114.57        11.23 o                         
   5  12   2        286.32        302.16        14.57 o                         
   6  12   2         22.48         11.62        15.67 o                         
  -6  13   2         27.34          7.11        19.83 o                         
  -5  13   2         64.47         43.49         8.44 o                         
  -4  13   2          3.58          3.07         8.23 o                         
  -3  13   2         11.65         13.08         7.84 o                         
  -2  13   2          1.19         -2.14         7.21 o                         
  -1  13   2        786.88        831.92        51.13 o                         
   0  13   2         39.14         38.79         8.97 o                         
   1  13   2        296.78        365.10        22.08 o                         
   2  13   2          0.87         -4.74         9.70 o                         
   3  13   2        284.61        256.17        35.81 o                         
   4  13   2         10.51          1.69        12.75 o                         
   5  13   2        693.42        476.36        42.51 o                         
  -4  14   2        279.68        166.18        15.83 o                         
  -3  14   2         22.27         25.83        14.36 o                         
  -2  14   2         62.56         41.15        13.52 o                         
  -1  14   2        229.22        228.35        53.15 o                         
   0  14   2         17.78         20.20        11.17 o                         
   1  14   2          0.03         -0.65         9.76 o                         
   2  14   2        128.18        113.83        11.73 o                         
   3  14   2          3.77          0.63        13.45 o                         
 -13   0   3        256.81        172.92        32.63 o                         
 -11   0   3       4035.13       5034.48       138.44 o                         
  -9   0   3       2721.41       3412.64        83.00 o                         
  -7   0   3        616.30        525.58        53.94 o                         
  -5   0   3       6077.24       5946.82       246.73 o                         
  -3   0   3       4003.53       3769.51       108.69 o                         
   3   0   3      22053.38      24855.50       318.63 o                         
   5   0   3       1660.26       2215.00       180.60 o                         
   7   0   3       3526.94       3135.43       311.32 o                         
   9   0   3        444.13        399.30        43.81 o                         
  11   0   3         74.48         41.43        55.28 o                         
 -13   1   3          3.96         -6.35        21.99 o                         
 -12   1   3        948.43       1067.83        86.40 o                         
 -11   1   3         20.18         59.47        21.76 o                         
 -10   1   3         16.58         10.62        15.32 o                         
  -9   1   3        116.62        134.26        18.79 o                         
  -8   1   3         88.69        101.79        17.41 o                         
  -7   1   3       2968.45       3048.83       172.98 o                         
  -6   1   3      26194.80      29183.52      1888.16 o                         
  -5   1   3       4861.81       4677.85        87.71 o                         
  -4   1   3        531.96        411.80        13.57 o                         
  -3   1   3      10458.85       8651.25       573.78 o                         
  -2   1   3        358.24        436.71        17.77 o                         
  -1   1   3       3191.18       2752.17       172.64 o                         
   1   1   3       3634.74       3394.46       127.60 o                         
   2   1   3       1404.62       1607.87        30.59 o                         
   3   1   3       4980.94       5176.98        96.32 o                         
   4   1   3       1052.95       1168.99        45.59 o                         
   5   1   3       4006.79       3929.59       169.61 o                         
   6   1   3       8313.21       8520.83       690.38 o                         
   7   1   3       3137.34       2837.43       192.01 o                         
   8   1   3       1347.88       1244.14        70.54 o                         
   9   1   3         87.58        106.46        26.90 o                         
  10   1   3        245.73        265.51        32.03 o                         
  11   1   3          0.74          2.56        38.39 o                         
 -13   2   3        202.88        141.50        23.66 o                         
 -12   2   3          0.15         -6.04        23.23 o                         
 -11   2   3        112.31        152.21        25.77 o                         
 -10   2   3       1559.47       1643.23        98.62 o                         
  -9   2   3        677.81        764.70        25.34 o                         
  -8   2   3        701.38        802.56        37.57 o                         
  -7   2   3       2588.65       2935.30       227.98 o                         
  -6   2   3          2.96         16.81        12.70 o                         
  -5   2   3      14260.78      13756.84       515.81 o                         
  -4   2   3      13384.95      12979.92       603.51 o                         
  -3   2   3      12523.78      11677.42       481.86 o                         
  -1   2   3      22675.66      18969.23       277.41 o                         
   0   2   3       8529.04       9666.94       144.62 o                         
   1   2   3       2016.76       1663.14       128.23 o                         
   2   2   3      11595.50      13880.18       236.22 o                         
   3   2   3         32.57         38.03         9.06 o                         
   4   2   3       6749.82       6661.33       156.94 o                         
   5   2   3         80.21        107.87        16.21 o                         
   6   2   3        757.52        847.61        61.36 o                         
   7   2   3       1690.50       1581.70        57.99 o                         
   8   2   3       4654.93       4535.72       133.36 o                         
   9   2   3       1740.34       1790.45        37.85 o                         
  10   2   3        329.83        323.24        28.96 o                         
 -13   3   3         24.46         23.17        29.16 o                         
 -12   3   3        250.11        301.85        47.09 o                         
 -11   3   3          5.05         35.27        27.00 o                         
 -10   3   3       1188.58       1282.99        83.49 o                         
  -9   3   3       2425.63       2649.61       154.91 o                         
  -8   3   3       4495.20       4840.92       183.97 o                         
  -7   3   3        684.86        762.71        85.87 o                         
  -6   3   3         39.15         35.58        10.94 o                         
  -5   3   3       1093.37        952.36        39.57 o                         
  -4   3   3        492.48        533.94        26.93 o                         
  -3   3   3       2957.60       2434.95       139.06 o                         
  -2   3   3      10292.26       9410.58       261.09 o                         
  -1   3   3       5096.23       4730.97       129.29 o                         
   0   3   3       1600.35       1408.45        33.04 o                         
   1   3   3      10280.82      11816.54       251.43 o                         
   2   3   3      30852.07      34837.44       403.70 o                         
   3   3   3        846.33        628.75        39.65 o                         
   4   3   3      16098.00      17265.02       355.07 o                         
   5   3   3         30.72         39.54        16.23 o                         
   6   3   3        579.77        660.87        33.56 o                         
   7   3   3         36.98         10.21        22.99 o                         
   8   3   3        533.31        546.20        32.64 o                         
   9   3   3        904.05        863.06        45.95 o                         
  10   3   3        136.22        127.87        28.61 o                         
 -12   4   3         42.86         59.99        21.97 o                         
 -11   4   3          9.05         14.45        25.20 o                         
 -10   4   3         39.60         63.56        15.85 o                         
  -9   4   3         23.44         37.58        12.48 o                         
  -8   4   3       5186.82       5399.92       375.84 o                         
  -7   4   3       5266.62       5615.27       789.69 o                         
  -6   4   3        512.10        409.72        50.70 o                         
  -5   4   3        342.06        271.84        17.14 o                         
  -4   4   3        285.93        816.41       225.51 o                         
  -3   4   3       3663.67       3165.48       201.48 o                         
  -2   4   3        742.05        498.97        19.76 o                         
  -1   4   3      18711.25      19176.85       311.93 o                         
   0   4   3       8131.75       8256.65       320.66 o                         
   1   4   3        333.96        372.65        19.70 o                         
   2   4   3      10335.38      10765.12       796.18 o                         
   3   4   3       1566.79       1332.84        90.20 o                         
   4   4   3       1975.26       1813.47       107.37 o                         
   5   4   3      11380.07      11925.33       503.12 o                         
   6   4   3        836.66        789.67        36.69 o                         
   7   4   3        182.40        224.22        21.82 o                         
   8   4   3        156.20        193.51        27.81 o                         
   9   4   3        841.13        807.18        33.07 o                         
  10   4   3         26.80         12.99        27.73 o                         
 -12   5   3         61.13         73.89        21.02 o                         
 -11   5   3         23.85         95.56        23.68 o                         
 -10   5   3        544.95        510.47        76.87 o                         
  -9   5   3         10.62         20.98        12.67 o                         
  -8   5   3        711.74        882.01        65.49 o                         
  -7   5   3          7.42         15.70        19.18 o                         
  -6   5   3         17.77         20.92        16.44 o                         
  -5   5   3       1926.03       1510.18       143.43 o                         
  -4   5   3      15897.47      12200.59      1070.79 o                         
  -3   5   3       1662.27       1524.49       118.43 o                         
  -2   5   3      23162.93      23472.51      1287.51 o                         
  -1   5   3         50.51         47.85         8.84 o                         
   0   5   3       4998.85       4329.96       143.26 o                         
   1   5   3          1.23          0.62         6.48 o                         
   2   5   3       5455.55       5510.15       217.40 o                         
   3   5   3         36.14         23.61         8.30 o                         
   4   5   3       1960.26       1876.35       105.49 o                         
   5   5   3        629.17        674.22        31.28 o                         
   6   5   3        813.50        813.54        21.07 o                         
   7   5   3       1224.01       1312.96        44.69 o                         
   8   5   3       3357.07       3490.16        85.37 o                         
   9   5   3         51.81         29.72        26.50 o                         
  10   5   3       2659.36       1787.37       523.25 o                         
 -12   6   3          0.78          2.84        21.27 o                         
 -11   6   3        111.43        131.66        22.94 o                         
 -10   6   3         32.46         31.68        17.06 o                         
  -9   6   3       1830.65       2076.03       130.36 o                         
  -8   6   3       1203.91       1592.45       143.88 o                         
  -7   6   3       1325.93       1568.70       139.80 o                         
  -6   6   3       2163.45       2553.55       249.85 o                         
  -5   6   3        219.07        171.72        22.94 o                         
  -4   6   3       1811.89       1308.52       176.91 o                         
  -3   6   3        590.04        647.37        53.18 o                         
  -2   6   3        567.61        462.95        41.46 o                         
  -1   6   3       6010.19       5125.36       230.07 o                         
   0   6   3       1662.24       1444.60        61.61 o                         
   1   6   3       2527.32       2288.13        88.94 o                         
   2   6   3       8240.03       7291.42       271.99 o                         
   3   6   3       6426.29       5908.73       228.92 o                         
   4   6   3       1701.77       1532.50        85.09 o                         
   5   6   3       6446.13       6887.98       218.25 o                         
   6   6   3         97.48        101.14        19.01 o                         
   7   6   3         10.25          4.79        17.64 o                         
   8   6   3          3.66          6.93        21.07 o                         
   9   6   3         26.91         50.70        27.49 o                         
 -11   7   3         38.12         54.99        20.57 o                         
 -10   7   3        938.16       1115.78       115.60 o                         
  -9   7   3        859.81        927.32        75.86 o                         
  -8   7   3        300.16        371.62        25.19 o                         
  -7   7   3         99.49        125.81        13.90 o                         
  -6   7   3        193.37        236.52        20.65 o                         
  -5   7   3        352.40        349.97        23.54 o                         
  -4   7   3        717.90        839.88        50.07 o                         
  -3   7   3       1557.61       1591.82       196.91 o                         
  -2   7   3        875.43        833.47       102.72 o                         
  -1   7   3       7181.62       6072.13       462.68 o                         
   0   7   3        920.61        691.61        37.22 o                         
   1   7   3       4965.96       3956.57       144.70 o                         
   2   7   3       1565.02       1420.74        42.58 o                         
   3   7   3       3129.60       3143.09       296.28 o                         
   4   7   3       3191.12       2936.52       229.52 o                         
   5   7   3        395.43        404.84        21.55 o                         
   6   7   3       2765.01       2850.77       150.84 o                         
   7   7   3         98.97         80.70        17.18 o                         
   8   7   3        203.74        187.05        20.96 o                         
   9   7   3        890.14        845.39        54.77 o                         
 -11   8   3         51.94         47.99        20.69 o                         
 -10   8   3        127.39        139.11        21.66 o                         
  -9   8   3        674.12        715.28        58.07 o                         
  -8   8   3        370.23        449.36        49.90 o                         
  -7   8   3          6.34          5.58        13.88 o                         
  -6   8   3         29.80         13.21        13.52 o                         
  -5   8   3       4564.14       4909.31       385.84 o                         
  -4   8   3       1083.54        964.76        80.35 o                         
  -3   8   3       5940.19       5698.46       495.05 o                         
  -2   8   3       2553.30       2145.98       204.43 o                         
  -1   8   3        106.64        114.90        13.12 o                         
   0   8   3          2.10         25.43         8.09 o                         
   1   8   3        813.95        757.29        54.51 o                         
   2   8   3        795.12        743.84        78.99 o                         
   3   8   3         10.22         20.25         9.18 o                         
   4   8   3        793.07        753.02        64.97 o                         
   5   8   3         24.39         22.96        15.12 o                         
   6   8   3        372.27        358.53        29.08 o                         
   7   8   3        876.48        911.75        40.80 o                         
   8   8   3        568.13        483.55       182.73 o                         
   9   8   3        916.98        625.99        36.08 o                         
 -10   9   3        440.05        316.80        81.21 o                         
  -9   9   3         41.02         29.97        21.01 o                         
  -8   9   3         52.77         52.52        11.24 o                         
  -7   9   3        542.97        624.82        51.27 o                         
  -6   9   3       3300.55       3738.44       255.72 o                         
  -5   9   3         13.55         15.91        12.15 o                         
  -4   9   3        120.59        147.67        14.83 o                         
  -3   9   3        294.59        288.62        26.58 o                         
  -2   9   3        125.37        181.14        22.00 o                         
  -1   9   3         84.62        110.24        16.66 o                         
   0   9   3       4902.78       5095.27       709.21 o                         
   1   9   3        188.83        198.70        20.68 o                         
   2   9   3        629.99        707.39        68.13 o                         
   3   9   3        444.97        465.78        35.73 o                         
   4   9   3        104.02        125.94        22.87 o                         
   5   9   3       1237.17       1278.76        90.22 o                         
   6   9   3       1515.02       1519.46        96.62 o                         
   7   9   3        557.49        615.66        20.60 o                         
   8   9   3         28.69         21.32        25.77 o                         
  -9  10   3        161.44        115.03        21.40 o                         
  -8  10   3         58.16         60.03        10.09 o                         
  -7  10   3          2.83          3.46        10.98 o                         
  -6  10   3        429.22        483.37        38.46 o                         
  -5  10   3       1094.40       1119.98        73.66 o                         
  -4  10   3         72.19         98.56        10.27 o                         
  -3  10   3        159.66        169.02        15.46 o                         
  -2  10   3          0.37         -1.63         8.40 o                         
  -1  10   3        629.70        732.65        75.47 o                         
   0  10   3        738.98        907.19       152.92 o                         
   1  10   3       3446.52       3957.51       482.20 o                         
   2  10   3        457.43        510.97        46.87 o                         
   3  10   3       1399.99       1563.44       186.43 o                         
   4  10   3        556.21        574.05        43.34 o                         
   5  10   3        239.95        227.33        17.22 o                         
   6  10   3         61.81         72.12        16.54 o                         
   7  10   3       1086.40       1134.60        50.29 o                         
  -8  11   3          7.18          0.92        18.15 o                         
  -7  11   3         30.84         29.69         9.75 o                         
  -6  11   3        736.09        892.71        81.26 o                         
  -5  11   3        329.71        349.38        44.32 o                         
  -4  11   3        374.17        398.38        47.31 o                         
  -3  11   3        424.34        442.52        48.09 o                         
  -2  11   3        990.49       1036.86       129.60 o                         
  -1  11   3        108.71        138.83        10.61 o                         
   0  11   3        222.42        230.26        18.50 o                         
   1  11   3         60.37         72.10         8.17 o                         
   2  11   3         88.56        112.72        10.65 o                         
   3  11   3        346.21        377.81        21.41 o                         
   4  11   3         98.92         86.06        11.78 o                         
   5  11   3         10.76         18.57        14.34 o                         
   6  11   3        496.82        422.95        18.39 o                         
   7  11   3        106.35         88.09        27.28 o                         
  -7  12   3        324.30        275.00        42.23 o                         
  -6  12   3         87.06         74.05         9.72 o                         
  -5  12   3        142.32        164.67        13.35 o                         
  -4  12   3         59.59         69.96        22.81 o                         
  -3  12   3        173.67        191.66        22.23 o                         
  -2  12   3        585.97        668.26        61.31 o                         
  -1  12   3        607.38        730.28        65.94 o                         
   0  12   3        345.89        396.27        33.35 o                         
   1  12   3        378.37        447.70        44.92 o                         
   2  12   3        162.23        176.22        13.74 o                         
   3  12   3        146.85        128.17        20.05 o                         
   4  12   3         29.49         28.58        14.51 o                         
   5  12   3         55.49         63.05        13.87 o                         
   6  12   3         67.43         45.14        22.49 o                         
  -6  13   3          1.08          7.82         9.18 o                         
  -5  13   3          4.46         -1.13         8.20 o                         
  -4  13   3         45.80         40.87         8.31 o                         
  -3  13   3        181.69        161.73        16.46 o                         
  -2  13   3        272.28        289.39        31.02 o                         
  -1  13   3          0.27          1.47         7.20 o                         
   0  13   3          3.39         -2.55         9.64 o                         
   1  13   3         18.67         24.50         9.44 o                         
   2  13   3       1010.59       1048.71        76.23 o                         
   3  13   3         28.46         11.69        11.47 o                         
   4  13   3        764.21        620.73        22.10 o                         
  -4  14   3         11.02          6.81         7.07 o                         
  -3  14   3        247.48        172.54        30.52 o                         
  -2  14   3          9.49          8.54        17.37 o                         
  -1  14   3        480.42        472.82        84.92 o                         
   0  14   3          4.12         11.42        13.03 o                         
   1  14   3         24.88         12.62        11.81 o                         
   2  14   3          6.51         -5.57        21.47 o                         
 -12   0   4       1253.61       1350.55       251.05 o                         
 -10   0   4         26.10         13.57        20.48 o                         
  -8   0   4       8374.33       9295.54       827.47 o                         
  -6   0   4      11218.79      11658.23       824.96 o                         
  -4   0   4      23163.96      24503.45      2112.83 o                         
  -2   0   4       6898.22       7122.76       174.01 o                         
   0   0   4      17697.36      19419.59       232.76 o                         
   2   0   4       7609.16       9057.86      1001.32 o                         
   6   0   4      14589.94      12262.72      1659.07 o                         
   8   0   4        761.90        678.85        33.18 o                         
  10   0   4        987.17        791.71        59.47 o                         
 -13   1   4        280.79        223.61        22.14 o                         
 -12   1   4        560.91        690.63       101.86 o                         
 -11   1   4        270.84        273.96        35.81 o                         
 -10   1   4        132.43        148.85        15.36 o                         
  -9   1   4        615.30        767.94        31.85 o                         
  -8   1   4       4157.11       4627.99       181.91 o                         
  -7   1   4       2829.78       2852.65       211.56 o                         
  -6   1   4         32.10         30.18        11.94 o                         
  -5   1   4       2888.29       2529.18       102.82 o                         
  -4   1   4        434.75        424.56        14.65 o                         
  -3   1   4       8548.13       7986.49       363.46 o                         
  -2   1   4       3922.62       3645.35       198.14 o                         
  -1   1   4       6209.88       6110.17       158.56 o                         
   1   1   4        313.00        312.45        10.12 o                         
   2   1   4       5992.68       6376.60       217.82 o                         
   3   1   4         60.25         52.18        15.79 o                         
   4   1   4       1485.57       1290.41        49.49 o                         
   5   1   4       1268.92       1441.42        66.57 o                         
   6   1   4        714.84        795.26        47.37 o                         
   7   1   4        522.79        499.84        27.33 o                         
   8   1   4       1074.69       1023.83        33.93 o                         
   9   1   4       1868.84       1679.59        97.54 o                         
  10   1   4        778.96        621.64        54.10 o                         
  11   1   4        780.49        594.33        61.97 o                         
 -13   2   4         28.40         39.31        21.30 o                         
 -12   2   4        213.36        250.95        24.26 o                         
 -11   2   4         32.51         12.04        18.50 o                         
 -10   2   4          5.25         24.59        15.37 o                         
  -9   2   4         90.24         87.07        16.58 o                         
  -8   2   4        814.24        887.30        53.73 o                         
  -7   2   4       1430.96       1367.58        83.13 o                         
  -6   2   4       4506.76       4388.28       150.13 o                         
  -5   2   4       1459.45       1543.90        26.87 o                         
  -4   2   4       5424.02       4817.15       158.91 o                         
  -3   2   4          2.95         74.54        31.67 o                         
  -2   2   4      18364.36      21607.73       215.53 o                         
  -1   2   4       7521.00       7211.58       276.08 o                         
   0   2   4       7827.83       7352.72       313.37 o                         
   1   2   4       3967.11       3856.58       146.10 o                         
   2   2   4        303.62        287.20        14.67 o                         
   3   2   4       3104.93       3115.88        37.09 o                         
   4   2   4       2191.51       2392.83        49.52 o                         
   5   2   4       1466.55       1449.24        56.51 o                         
   6   2   4        191.83        180.80        23.63 o                         
   7   2   4        518.40        567.16        30.07 o                         
   8   2   4         68.85         66.12        25.64 o                         
   9   2   4        375.28        287.62        25.87 o                         
  10   2   4       1573.86       1371.50        75.82 o                         
  11   2   4         16.44        -32.13        58.54 o                         
 -13   3   4        131.92        100.18        23.78 o                         
 -12   3   4        499.45        504.00        28.22 o                         
 -11   3   4        588.50        703.60        31.69 o                         
 -10   3   4        172.11        176.12        16.94 o                         
  -9   3   4        977.44        991.55       100.69 o                         
  -8   3   4       1943.73       2238.74       155.18 o                         
  -7   3   4       4602.11       4344.00       316.80 o                         
  -6   3   4       7192.28       6474.08       284.96 o                         
  -5   3   4         91.44        123.08        11.66 o                         
  -4   3   4        113.14        143.51        11.90 o                         
  -3   3   4        874.20        945.92        48.47 o                         
  -2   3   4      45880.45      55596.85       713.20 o                         
  -1   3   4       1216.29       1042.95        29.41 o                         
   0   3   4      15881.07      14624.08      2142.35 o                         
   1   3   4      11868.02      11820.78      1410.95 o                         
   2   3   4       2100.79       2175.72        55.51 o                         
   3   3   4      14874.38      15676.82       558.49 o                         
   4   3   4       8848.99       8984.35       360.96 o                         
   5   3   4      12685.91      13706.35       518.82 o                         
   6   3   4       6812.91       7270.90       311.70 o                         
   7   3   4       1710.14       1938.50       134.57 o                         
   8   3   4        655.12        612.22        29.06 o                         
   9   3   4         15.99         17.25        30.00 o                         
  10   3   4        248.78        166.97        82.40 o                         
 -12   4   4         19.65         11.10        31.03 o                         
 -11   4   4         14.14         19.69        26.25 o                         
 -10   4   4       3541.88       4029.45       271.85 o                         
  -9   4   4        928.18       1137.00        96.94 o                         
  -8   4   4          8.10         24.31        14.37 o                         
  -7   4   4        442.43        395.27        41.52 o                         
  -6   4   4        110.86         80.02        12.58 o                         
  -5   4   4       1078.27        873.10        65.42 o                         
  -4   4   4      22581.07      21134.95      1448.78 o                         
  -3   4   4       4380.13       4330.89       299.30 o                         
  -2   4   4         14.59         19.63         7.81 o                         
  -1   4   4       5614.12       5124.90       140.67 o                         
   0   4   4        626.65        585.93        14.10 o                         
   1   4   4      15284.05      15672.85      1878.38 o                         
   2   4   4      39361.54      50206.52      2014.48 o                         
   3   4   4       1208.61       1264.11        29.75 o                         
   4   4   4         99.69        105.36        12.73 o                         
   5   4   4        152.78        166.24        19.37 o                         
   6   4   4        646.77        721.34        21.89 o                         
   7   4   4        202.80        238.88        21.58 o                         
   8   4   4       5628.64       5971.25       261.67 o                         
   9   4   4        396.84        395.73        29.25 o                         
 -12   5   4         41.48         32.08        21.12 o                         
 -11   5   4        135.08        134.61        21.68 o                         
 -10   5   4         31.56         33.25        13.39 o                         
  -9   5   4         41.07         42.92        12.71 o                         
  -8   5   4        442.15        609.59        51.80 o                         
  -7   5   4        253.30        243.26        18.60 o                         
  -6   5   4        562.52        469.22        31.28 o                         
  -5   5   4       3653.53       2999.37       248.74 o                         
  -4   5   4         43.59         47.44        11.26 o                         
  -3   5   4       7576.34       6264.94       491.67 o                         
  -2   5   4        839.86        795.68        44.64 o                         
  -1   5   4       8964.75       8455.00       302.04 o                         
   0   5   4       1055.29        934.88        33.84 o                         
   1   5   4       4653.81       4244.13       174.84 o                         
   2   5   4        753.70        722.35        34.25 o                         
   3   5   4          7.00          9.43        15.21 o                         
   4   5   4        407.10        468.06        15.05 o                         
   5   5   4         54.18         61.50        17.24 o                         
   6   5   4          1.04         11.26        18.56 o                         
   7   5   4        850.11        905.94        37.78 o                         
   8   5   4        204.80        210.01        27.85 o                         
   9   5   4        425.58        327.72       101.11 o                         
 -12   6   4        120.21         75.93        22.06 o                         
 -11   6   4          0.66         -6.02        20.76 o                         
 -10   6   4       2295.99       2346.46       221.18 o                         
  -9   6   4          1.36         12.43        11.54 o                         
  -8   6   4         65.47         88.60        21.96 o                         
  -7   6   4        379.71        572.08        85.47 o                         
  -6   6   4        354.37        610.14       164.29 o                         
  -5   6   4       1011.83        869.22        94.85 o                         
  -4   6   4       6194.07       5530.03       651.40 o                         
  -3   6   4          0.44         12.97        13.24 o                         
  -2   6   4        920.00        863.75        51.32 o                         
  -1   6   4        643.23        580.25        23.22 o                         
   0   6   4         71.50         77.12         7.73 o                         
   1   6   4        282.84        215.98        25.63 o                         
   2   6   4      16475.07      15025.12      1696.80 o                         
   3   6   4        537.93        527.73        39.59 o                         
   4   6   4       1765.99       1911.07        42.41 o                         
   5   6   4        422.15        403.31        18.15 o                         
   6   6   4         49.12         63.72        17.45 o                         
   7   6   4        142.22        186.24        21.41 o                         
   8   6   4       1602.06       1457.27        97.50 o                         
   9   6   4        189.00        109.22        36.64 o                         
 -11   7   4        518.18        493.68        50.09 o                         
 -10   7   4         16.07         13.10        20.50 o                         
  -9   7   4        450.59        624.91        48.75 o                         
  -8   7   4        516.40        727.12        58.92 o                         
  -7   7   4        378.63        524.70        64.93 o                         
  -6   7   4       5171.77       5502.93       392.03 o                         
  -5   7   4       1296.02       1108.00       136.49 o                         
  -4   7   4         96.84         77.37        14.88 o                         
  -3   7   4        369.32        425.00        60.14 o                         
  -2   7   4      10454.45       9076.28       739.93 o                         
  -1   7   4         43.23         49.16        10.27 o                         
   0   7   4        411.07        365.20        20.56 o                         
   1   7   4       1067.16        870.17        42.94 o                         
   2   7   4        468.91        422.64        28.74 o                         
   3   7   4       2635.70       2535.43       174.80 o                         
   4   7   4       4087.63       4499.18        76.42 o                         
   5   7   4       1955.28       2042.70       215.10 o                         
   6   7   4       5088.01       5173.36       288.77 o                         
   7   7   4       1140.65       1183.44        59.24 o                         
   8   7   4        810.79        752.55        29.09 o                         
 -11   8   4          1.00         14.43        19.25 o                         
 -10   8   4         97.84        108.17        25.10 o                         
  -9   8   4         10.13         23.03        11.54 o                         
  -8   8   4        150.01        205.32        22.16 o                         
  -7   8   4         89.67         78.40        14.24 o                         
  -6   8   4       2810.39       3425.42       354.37 o                         
  -5   8   4        239.05        264.48        22.70 o                         
  -4   8   4        524.04        501.45        50.62 o                         
  -3   8   4          3.60          1.14         8.98 o                         
  -2   8   4       6896.11       6125.38       569.85 o                         
  -1   8   4        187.02        199.18        18.15 o                         
   0   8   4       7687.13       6921.86       585.77 o                         
   1   8   4        158.87        164.87        13.30 o                         
   2   8   4        939.44        886.02        79.24 o                         
   3   8   4          0.69         -2.19        11.03 o                         
   4   8   4        118.08        161.90        13.11 o                         
   5   8   4          5.60          4.42        15.26 o                         
   6   8   4        215.40        246.97        24.35 o                         
   7   8   4         73.13         59.74        19.04 o                         
   8   8   4         82.38         38.99        31.09 o                         
 -10   9   4         25.14         16.80        20.56 o                         
  -9   9   4        619.89        573.01        53.09 o                         
  -8   9   4         41.94         75.52        14.71 o                         
  -7   9   4        273.78        322.86        35.12 o                         
  -6   9   4          4.26         19.44        13.55 o                         
  -5   9   4        840.08        893.12        99.88 o                         
  -4   9   4        402.75        440.66        47.71 o                         
  -3   9   4        460.12        513.89        49.34 o                         
  -2   9   4         65.64         88.42        18.89 o                         
  -1   9   4        428.92        508.59        50.86 o                         
   0   9   4        633.77        709.05        59.44 o                         
   1   9   4        630.45        820.69        90.95 o                         
   2   9   4        604.78        680.26        63.09 o                         
   3   9   4       2205.70       2224.37       166.68 o                         
   4   9   4        144.74        150.29        14.00 o                         
   5   9   4        230.38        202.63        16.99 o                         
   6   9   4        100.89        119.08        27.69 o                         
   7   9   4         85.66        120.94        19.22 o                         
  -9  10   4          0.08        -14.09        19.34 o                         
  -8  10   4        973.26       1039.70       104.35 o                         
  -7  10   4        130.25        122.97        15.60 o                         
  -6  10   4        554.00        663.56        52.67 o                         
  -5  10   4        312.72        367.88        28.38 o                         
  -4  10   4       1092.66       1244.53       116.96 o                         
  -3  10   4         15.15          3.30        11.42 o                         
  -2  10   4        294.78        380.90        48.48 o                         
  -1  10   4         12.04         10.01         9.43 o                         
   0  10   4       1011.32       1235.02       135.48 o                         
   1  10   4        257.30        305.80        43.52 o                         
   2  10   4        126.44        192.60        18.62 o                         
   3  10   4          5.07         -1.36        10.06 o                         
   4  10   4        938.27       1052.58       147.30 o                         
   5  10   4         48.06         52.21        15.50 o                         
   6  10   4       2995.94       2986.83        62.21 o                         
   7  10   4        148.83         69.70        27.71 o                         
  -9  11   4         19.31         -1.64        57.80 o                         
  -8  11   4        372.11        291.59        49.88 o                         
  -7  11   4        129.81        133.50        10.08 o                         
  -6  11   4        100.92        131.11        17.82 o                         
  -5  11   4        311.75        324.63        37.49 o                         
  -4  11   4          4.33         15.33        10.04 o                         
  -3  11   4       1576.54       1678.72       205.87 o                         
  -2  11   4        756.60        897.41       139.73 o                         
  -1  11   4        554.49        661.08        72.30 o                         
   0  11   4        196.14        221.10        27.09 o                         
   1  11   4        372.77        436.96        46.73 o                         
   2  11   4        178.92        177.32        27.95 o                         
   3  11   4         17.08         22.70        11.57 o                         
   4  11   4         90.62        126.83        18.14 o                         
   5  11   4         16.61         -0.84        15.54 o                         
   6  11   4        219.60        166.82        23.82 o                         
  -7  12   4         39.11         22.86         9.75 o                         
  -6  12   4         12.01         24.34         8.80 o                         
  -5  12   4          1.37         -2.38         9.08 o                         
  -4  12   4        202.07        229.66        30.46 o                         
  -3  12   4         72.85         60.89        11.87 o                         
  -2  12   4        411.46        470.42        51.62 o                         
  -1  12   4          1.16          3.68         8.18 o                         
   0  12   4        266.88        314.39        30.52 o                         
   1  12   4        302.88        353.91        51.13 o                         
   2  12   4        750.51        829.80        66.06 o                         
   3  12   4          0.10        -12.11        12.11 o                         
   4  12   4        196.47        177.13        14.40 o                         
   5  12   4         87.02         63.43        19.18 o                         
  -6  13   4        113.29         68.84        20.07 o                         
  -5  13   4         24.18         19.72         8.38 o                         
  -4  13   4         19.74         23.03         8.59 o                         
  -3  13   4          1.97          6.83         8.41 o                         
  -2  13   4         22.09         28.81         8.18 o                         
  -1  13   4         84.02         86.38         8.15 o                         
   0  13   4        189.75        218.42        20.73 o                         
   1  13   4        267.89        314.42        28.41 o                         
   2  13   4         19.12          2.46        12.04 o                         
   3  13   4        274.74        260.11        27.26 o                         
   4  13   4        200.59        135.09        19.66 o                         
  -4  14   4        617.34        334.87        31.05 o                         
  -3  14   4          0.36        -14.45        20.69 o                         
  -2  14   4        254.24        225.65        43.39 o                         
  -1  14   4          7.78          4.65        14.35 o                         
   0  14   4         24.45         23.96        18.10 o                         
   1  14   4         36.44         15.91        25.67 o                         
 -13   0   5         44.55         43.65        31.34 o                         
 -11   0   5       1343.36       1305.40       103.78 o                         
  -9   0   5       7665.82      10138.80       327.22 o                         
  -7   0   5         28.22         45.63        23.61 o                         
  -5   0   5       1825.21       1634.18       163.36 o                         
  -3   0   5       4925.34       4690.77        48.29 o                         
  -1   0   5      19986.96      26118.60       319.33 o                         
   1   0   5        226.80        239.88        18.46 o                         
   5   0   5       1269.97       1487.67        57.89 o                         
   7   0   5       2608.42       2693.63        64.03 o                         
   9   0   5       5442.71       4946.03        95.85 o                         
 -13   1   5        131.10        125.50        23.02 o                         
 -12   1   5         42.22         24.53        25.13 o                         
 -11   1   5         37.24         45.95        13.69 o                         
 -10   1   5        377.44        532.62        22.45 o                         
  -9   1   5        203.89        226.70        15.97 o                         
  -8   1   5       4036.89       4710.76       239.81 o                         
  -7   1   5         29.51       1151.83       388.59 o                         
  -6   1   5         22.38         52.51        11.58 o                         
  -5   1   5      10838.09      10515.75       519.95 o                         
  -4   1   5        263.33        225.46        12.57 o                         
  -3   1   5         46.79         42.95        13.30 o                         
  -2   1   5      40443.78      57029.62       511.89 o                         
  -1   1   5       4995.03       4229.14       298.33 o                         
   0   1   5        263.00        202.41        10.87 o                         
   1   1   5          3.36         14.63        10.67 o                         
   2   1   5        220.73        253.20        16.64 o                         
   3   1   5       7438.42       8773.08       345.55 o                         
   4   1   5       7505.03       8381.96       202.77 o                         
   5   1   5       1874.44       1989.49        54.95 o                         
   6   1   5        109.90        100.60        21.88 o                         
   7   1   5       4041.44       3670.71       127.15 o                         
   8   1   5         85.41        100.00        35.71 o                         
   9   1   5        194.41        189.66        75.71 o                         
  10   1   5       1887.99       1564.38       128.10 o                         
 -13   2   5        130.84        104.11        23.21 o                         
 -12   2   5         28.53         29.02        23.26 o                         
 -11   2   5         69.68         70.75        13.15 o                         
 -10   2   5       2042.90       2553.50       166.78 o                         
  -9   2   5        322.40        404.45        48.10 o                         
  -8   2   5        138.40        161.68        16.34 o                         
  -7   2   5          7.73         14.45        12.65 o                         
  -6   2   5       5106.44       4994.55       123.25 o                         
  -5   2   5       1625.33       1476.15        37.95 o                         
  -4   2   5        699.58        600.19        32.21 o                         
  -3   2   5       9939.34       9244.49       293.96 o                         
  -2   2   5        768.29        726.86        49.53 o                         
  -1   2   5      12356.81      12219.47       241.91 o                         
   0   2   5       9584.70       9918.13       311.39 o                         
   1   2   5       4717.87       4625.57       127.29 o                         
   2   2   5      11292.39      11428.73       318.29 o                         
   3   2   5       2027.42       2149.12        74.11 o                         
   4   2   5        281.83        262.70        15.63 o                         
   5   2   5          9.58         18.56        16.15 o                         
   6   2   5       2956.41       3171.88       157.97 o                         
   7   2   5         35.71          6.44        23.93 o                         
   8   2   5         62.59         30.39        35.44 o                         
   9   2   5       1298.69       1213.51        69.89 o                         
  10   2   5         48.16         39.39        39.62 o                         
 -13   3   5          1.60         19.30        36.05 o                         
 -12   3   5        218.86        202.76        23.41 o                         
 -11   3   5        321.81        345.86        45.10 o                         
 -10   3   5       1353.89       1610.80       169.29 o                         
  -9   3   5         23.07         29.09        12.94 o                         
  -8   3   5       1154.77       1283.06        69.32 o                         
  -7   3   5        457.11        458.32        30.96 o                         
  -6   3   5       3795.48       3587.62       134.66 o                         
  -5   3   5       4649.68       4431.15       149.16 o                         
  -4   3   5        185.86        594.10       165.14 o                         
  -3   3   5       6578.12       6441.93       263.59 o                         
  -2   3   5        347.55        406.30        33.91 o                         
  -1   3   5       1095.43        953.00        22.25 o                         
   0   3   5        465.48        501.01        14.44 o                         
   1   3   5       9905.97       9080.36       352.53 o                         
   2   3   5       6549.91       6202.72       185.03 o                         
   3   3   5        101.79        115.31        12.87 o                         
   4   3   5       5772.97       6648.94       212.15 o                         
   5   3   5       4285.39       4334.38       117.11 o                         
   6   3   5      11133.85      12392.32       583.21 o                         
   7   3   5       2039.31       1912.77       317.87 o                         
   8   3   5        814.54        811.74        35.00 o                         
   9   3   5        518.95        445.03        71.23 o                         
  10   3   5        155.39         73.26        49.96 o                         
 -12   4   5        122.08        150.77        28.58 o                         
 -11   4   5        433.40        412.65        52.34 o                         
 -10   4   5          3.34         13.36        14.09 o                         
  -9   4   5         86.42        114.18        13.65 o                         
  -8   4   5        182.45        188.21        27.07 o                         
  -7   4   5       7192.52       7196.15       493.73 o                         
  -6   4   5        112.60        119.80        14.45 o                         
  -5   4   5       4106.16       3680.37       228.64 o                         
  -4   4   5       8644.13       8270.38       468.52 o                         
  -3   4   5        457.24        468.33        40.65 o                         
  -2   4   5        236.00        214.33        13.67 o                         
  -1   4   5      17934.94      18432.73       514.54 o                         
   0   4   5       8225.49       7921.83       344.59 o                         
   1   4   5       4539.67       4511.39        77.78 o                         
   2   4   5        137.39        132.90         9.64 o                         
   3   4   5       1727.33       1775.00        36.72 o                         
   4   4   5        475.57        508.37        18.86 o                         
   5   4   5       5808.30       6468.41       184.67 o                         
   6   4   5        867.80        909.12        27.33 o                         
   7   4   5       1426.45       1550.87        79.65 o                         
   8   4   5       1358.48       1210.88       100.42 o                         
   9   4   5         19.98        -45.39        72.48 o                         
  10   4   5        407.09        188.90        58.50 o                         
 -12   5   5        460.60        362.97        62.03 o                         
 -11   5   5         29.90         53.99        29.02 o                         
 -10   5   5        188.51        197.68        14.33 o                         
  -9   5   5          2.66         11.35        12.61 o                         
  -8   5   5        877.89       1279.54       168.56 o                         
  -7   5   5          1.11          0.74        12.27 o                         
  -6   5   5       3024.57       2738.49       126.55 o                         
  -5   5   5        900.96        793.93        76.18 o                         
  -4   5   5      12925.86      11091.54       544.42 o                         
  -3   5   5        269.93        331.92        33.78 o                         
  -2   5   5        598.02        544.93        46.31 o                         
  -1   5   5       1288.33       1245.33        42.84 o                         
   0   5   5      13605.43      13088.35       643.43 o                         
   1   5   5        678.58        684.21        43.15 o                         
   2   5   5       8720.85       9305.08       182.90 o                         
   3   5   5        115.66        167.80        19.67 o                         
   4   5   5       2814.99       2550.21       290.77 o                         
   5   5   5          0.36         14.40        18.52 o                         
   6   5   5         11.61         43.56        20.51 o                         
   7   5   5        369.12        454.46        23.15 o                         
   8   5   5        596.07        557.62        70.70 o                         
   9   5   5         15.08         41.99        52.91 o                         
 -12   6   5        254.26        211.14        33.89 o                         
 -11   6   5        154.16        177.47        31.21 o                         
 -10   6   5        169.26        188.00        13.36 o                         
  -9   6   5        305.23        335.07        21.49 o                         
  -8   6   5        303.09        474.09        54.25 o                         
  -7   6   5       4276.22       4622.89       274.00 o                         
  -6   6   5          1.46         10.36        11.04 o                         
  -5   6   5        489.74        493.92        61.30 o                         
  -4   6   5       2574.16       2432.11       250.69 o                         
  -3   6   5       1187.76       1074.01       113.30 o                         
  -2   6   5        234.76        230.56        13.95 o                         
  -1   6   5       2870.29       2662.29       142.91 o                         
   0   6   5       3162.92       2658.97       140.17 o                         
   1   6   5        893.56        804.52        47.54 o                         
   2   6   5        538.96        524.52        20.93 o                         
   3   6   5        258.91        307.36        12.41 o                         
   4   6   5        487.14        587.30        68.52 o                         
   5   6   5       7325.25       7942.22       229.13 o                         
   6   6   5        111.49        164.25        21.82 o                         
   7   6   5       1229.22       1438.51        99.57 o                         
   8   6   5        497.56          9.85       104.96 o                         
   9   6   5          3.14         11.72        62.88 o                         
 -11   7   5        607.41        507.69        67.22 o                         
 -10   7   5        149.71        155.32        21.99 o                         
  -9   7   5        120.12        171.19        12.41 o                         
  -8   7   5        803.30       1088.73        78.15 o                         
  -7   7   5        619.47        961.76       121.99 o                         
  -6   7   5       1572.23       1681.64       264.85 o                         
  -5   7   5        934.45        838.25        78.66 o                         
  -4   7   5        471.24        404.58        56.47 o                         
  -3   7   5       1049.69       1048.33        94.74 o                         
  -2   7   5        168.50        161.08        15.87 o                         
  -1   7   5        491.47        479.60        38.53 o                         
   0   7   5       1217.55       1232.07        81.64 o                         
   1   7   5       9429.91       8527.38       711.87 o                         
   2   7   5       1212.11       1126.18        81.71 o                         
   3   7   5         36.41         52.39        13.04 o                         
   4   7   5        405.12        463.58        67.57 o                         
   5   7   5        610.77        633.20        30.03 o                         
   6   7   5       1629.27       1583.24        35.06 o                         
   7   7   5        122.76         29.55        58.02 o                         
   8   7   5       1400.40         55.73        65.28 o                         
 -11   8   5          6.45         11.88        35.03 o                         
 -10   8   5        185.16        150.24        29.05 o                         
  -9   8   5        449.91        481.64        47.92 o                         
  -8   8   5         43.59         77.41        12.55 o                         
  -7   8   5          8.04         17.91        13.57 o                         
  -6   8   5        216.12        238.55        28.05 o                         
  -5   8   5        242.53        261.26        24.30 o                         
  -4   8   5        865.56        853.41       111.23 o                         
  -3   8   5       5352.72       5193.07       617.28 o                         
  -2   8   5          0.89          3.59         8.92 o                         
  -1   8   5       2337.57       2273.09       205.25 o                         
   0   8   5       1379.98       1279.35       104.90 o                         
   1   8   5       1520.27       1417.60       141.29 o                         
   2   8   5        350.74        364.48        42.48 o                         
   3   8   5       1590.50       1822.83       133.33 o                         
   4   8   5        413.39        467.38        51.21 o                         
   5   8   5         23.60         17.32        17.44 o                         
   6   8   5        107.35         91.25        18.11 o                         
   7   8   5         37.16         14.70        21.38 o                         
 -10   9   5         21.54          4.34        19.04 o                         
  -9   9   5        201.44        146.76        10.99 o                         
  -8   9   5       1171.75       1462.03       116.63 o                         
  -7   9   5        129.64        146.17        15.51 o                         
  -6   9   5        137.99        168.39        17.08 o                         
  -5   9   5        951.42       1147.06       167.10 o                         
  -4   9   5          3.70          0.91        11.47 o                         
  -3   9   5          1.56         -7.86        10.78 o                         
  -2   9   5        314.30        279.70        33.74 o                         
  -1   9   5        193.22        211.66        25.89 o                         
   0   9   5        372.61        411.89        43.92 o                         
   1   9   5         36.77         51.62        13.17 o                         
   2   9   5        345.31        377.89        45.52 o                         
   3   9   5       1458.48       1566.30       131.87 o                         
   4   9   5       3089.94       3711.82       640.19 o                         
   5   9   5         56.25         53.50        16.88 o                         
   6   9   5        345.19        304.69        21.27 o                         
  -9  10   5        665.10        432.59       171.46 o                         
  -8  10   5         70.56         75.15        11.61 o                         
  -7  10   5         21.44          5.74        10.78 o                         
  -6  10   5         83.39         83.23        20.09 o                         
  -5  10   5        491.25        577.08        67.78 o                         
  -4  10   5         80.90         96.51        13.72 o                         
  -3  10   5       1465.75       1737.40       219.38 o                         
  -2  10   5        172.87        204.89        19.80 o                         
  -1  10   5       1471.05       1926.34       251.46 o                         
   0  10   5        796.92       1017.40       132.39 o                         
   1  10   5        277.86        331.03        45.56 o                         
   2  10   5        302.90        319.70        12.61 o                         
   3  10   5       1953.41       2285.41       132.86 o                         
   4  10   5         51.63         51.39        15.42 o                         
   5  10   5         47.91         38.15        16.08 o                         
   6  10   5         67.91         63.55        27.37 o                         
  -8  11   5        120.22         71.57        14.29 o                         
  -7  11   5         36.72         14.75        11.81 o                         
  -6  11   5         85.49        106.05        21.89 o                         
  -5  11   5        643.85        725.42       104.12 o                         
  -4  11   5        581.94        706.31        92.61 o                         
  -3  11   5         13.12         16.60         9.42 o                         
  -2  11   5       1627.04       1917.96       248.76 o                         
  -1  11   5        325.39        437.69        61.36 o                         
   0  11   5        360.44        474.21        68.81 o                         
   1  11   5        189.15        232.60        21.75 o                         
   2  11   5        133.88        147.18        13.09 o                         
   3  11   5        657.98        721.27       204.18 o                         
   4  11   5         39.69         39.45        14.76 o                         
   5  11   5        261.01        242.03        59.86 o                         
  -7  12   5         62.36         60.25        12.94 o                         
  -6  12   5        287.28        273.40        47.96 o                         
  -5  12   5        342.55        342.61        44.75 o                         
  -4  12   5         16.98          6.80         9.45 o                         
  -3  12   5        179.63        211.57        36.96 o                         
  -2  12   5          0.23         -1.41         8.93 o                         
  -1  12   5        262.55        295.91        31.20 o                         
   0  12   5         33.05         27.36         8.48 o                         
   1  12   5        653.28        801.51        81.47 o                         
   2  12   5        292.38        349.50       114.50 o                         
   3  12   5        203.79        199.72        30.43 o                         
   4  12   5         71.11         64.64        26.50 o                         
  -6  13   5         81.52         43.09        15.13 o                         
  -5  13   5        229.12        155.29        17.16 o                         
  -4  13   5        245.77        211.19        23.00 o                         
  -3  13   5         69.72         64.34        16.73 o                         
  -2  13   5          1.10          1.32         8.70 o                         
  -1  13   5         52.91         64.83        15.61 o                         
   0  13   5         28.69         31.51        14.23 o                         
   1  13   5         37.43         25.56        22.29 o                         
   2  13   5        259.92        277.29        88.43 o                         
   3  13   5        118.53         95.70        20.43 o                         
 -12   0   6        127.19         84.99        32.84 o                         
 -10   0   6       1354.92       1811.91        88.99 o                         
  -8   0   6       3219.34       3151.58       417.46 o                         
  -6   0   6       8325.04       9178.48      1064.90 o                         
  -4   0   6         34.64         46.07        17.82 o                         
  -2   0   6        122.00         76.81        18.55 o                         
   0   0   6        353.21        350.28        26.47 o                         
   2   0   6         31.65         58.90        34.75 o                         
   4   0   6       4192.91       4159.58       135.02 o                         
   6   0   6       7846.24       7321.02       109.09 o                         
   8   0   6       2812.70       2537.81        61.88 o                         
  10   0   6         88.28         64.04        65.37 o                         
 -13   1   6         23.89         13.63        23.42 o                         
 -12   1   6          8.49         12.97        23.53 o                         
 -11   1   6       1277.67       1482.97        74.93 o                         
 -10   1   6        223.34        290.35        24.74 o                         
  -9   1   6        521.71        630.06        22.18 o                         
  -8   1   6          1.17         11.99        10.95 o                         
  -7   1   6       1502.81       1517.73        91.17 o                         
  -6   1   6       1531.45       1581.84        85.60 o                         
  -5   1   6      14800.03      17566.15       618.33 o                         
  -4   1   6       1511.97       1242.46        57.15 o                         
  -3   1   6       5159.36       4691.32       134.99 o                         
  -2   1   6       3625.31       3188.68       122.83 o                         
  -1   1   6       1276.04       1194.21        76.66 o                         
   0   1   6        267.57        220.44        13.48 o                         
   1   1   6      21904.71      23571.69       663.29 o                         
   2   1   6       5194.51       5248.30       357.05 o                         
   3   1   6       4965.91       5403.53       295.40 o                         
   4   1   6       2193.03       2299.66        38.77 o                         
   5   1   6       1861.99       1766.75        74.75 o                         
   6   1   6        114.80         77.68        27.80 o                         
   7   1   6       2355.18       2274.20        46.36 o                         
   8   1   6        101.33        107.24        41.27 o                         
   9   1   6       1937.56       1665.92        47.36 o                         
  10   1   6        405.05        253.55        61.70 o                         
 -13   2   6        183.15         94.06        37.02 o                         
 -12   2   6        271.16        267.90        33.15 o                         
 -11   2   6        796.81        912.69        51.23 o                         
 -10   2   6         13.82         -2.15        14.88 o                         
  -9   2   6       1715.08       2218.31       106.20 o                         
  -8   2   6        182.04        161.80        13.25 o                         
  -7   2   6        977.79       1054.56        32.65 o                         
  -6   2   6        545.62        575.98        17.93 o                         
  -5   2   6       1773.35       1982.85        60.03 o                         
  -4   2   6        741.17        656.18        29.80 o                         
  -3   2   6      34244.20      38977.96       956.39 o                         
  -2   2   6       7220.84       6325.35       350.39 o                         
  -1   2   6        404.88        294.15        11.63 o                         
   0   2   6      16142.95      16848.58       433.51 o                         
   1   2   6      11718.00      11448.90       252.20 o                         
   2   2   6       4643.82       4353.60       123.98 o                         
   3   2   6       6045.17       6493.70       164.03 o                         
   4   2   6       1762.55       2104.08        84.24 o                         
   5   2   6        265.42        253.23        54.64 o                         
   6   2   6         27.77         26.53        28.01 o                         
   7   2   6       1515.81       1406.00        64.60 o                         
   8   2   6        426.90        379.06        42.78 o                         
   9   2   6       2461.37       2209.75       130.10 o                         
 -12   3   6          0.14         -4.30        23.45 o                         
 -11   3   6        151.58        149.58        14.79 o                         
 -10   3   6         10.56          6.66        13.19 o                         
  -9   3   6        386.01        548.08        54.55 o                         
  -8   3   6         23.89         26.06        12.12 o                         
  -7   3   6       8778.84       9635.32       385.30 o                         
  -6   3   6        438.14        444.23        19.10 o                         
  -5   3   6        234.59        217.06        16.35 o                         
  -4   3   6        767.43        636.61        32.69 o                         
  -3   3   6         41.90         53.78        11.98 o                         
  -2   3   6        202.64        253.32        10.69 o                         
  -1   3   6       1578.99       1382.44        26.51 o                         
   0   3   6       1267.27       1339.22        36.71 o                         
   1   3   6        128.80        103.40         9.84 o                         
   2   3   6        339.88        380.54        21.30 o                         
   3   3   6       1926.04       2086.58        84.11 o                         
   4   3   6       1566.08       1719.72        55.60 o                         
   5   3   6      12213.77      13838.54       334.68 o                         
   6   3   6         99.70         90.13        23.79 o                         
   7   3   6       1135.65       1264.18        68.75 o                         
   8   3   6        125.52        106.26        39.89 o                         
   9   3   6        766.09        669.69        44.21 o                         
 -12   4   6        150.96        118.06        22.92 o                         
 -11   4   6        129.27        120.60        12.60 o                         
 -10   4   6        417.95        488.18        35.72 o                         
  -9   4   6       1290.67       1698.23       134.34 o                         
  -8   4   6       1255.83       1303.33       107.25 o                         
  -7   4   6       1362.60       1375.83        77.57 o                         
  -6   4   6       1271.92       1272.16        34.55 o                         
  -5   4   6       1876.63       1590.52       161.83 o                         
  -4   4   6       2410.13       2132.73       173.22 o                         
  -3   4   6        257.79        220.79        13.63 o                         
  -2   4   6       7236.77       6526.83       385.76 o                         
  -1   4   6        591.01        634.71        25.08 o                         
   0   4   6         90.06         84.45        10.72 o                         
   1   4   6         74.33         93.23        13.43 o                         
   2   4   6       3634.69       3582.51        86.86 o                         
   3   4   6       6958.12       7643.83       257.85 o                         
   4   4   6        527.59        612.24        26.47 o                         
   5   4   6         37.79         30.43        23.80 o                         
   6   4   6         22.61         27.19        23.14 o                         
   7   4   6        338.66        302.73        75.58 o                         
   8   4   6        901.02        890.39        45.29 o                         
   9   4   6         33.18         70.26        56.90 o                         
 -12   5   6          0.03          8.66        22.00 o                         
 -11   5   6         96.24         75.44        12.76 o                         
 -10   5   6         38.14         42.75        13.29 o                         
  -9   5   6        247.31        321.14        39.18 o                         
  -8   5   6        267.37        288.85        16.81 o                         
  -7   5   6       3517.78       3724.21       244.43 o                         
  -6   5   6        497.05        440.30        27.11 o                         
  -5   5   6       2413.91       2229.27       174.76 o                         
  -4   5   6        103.97        110.97        13.44 o                         
  -3   5   6       5952.29       6065.30       665.19 o                         
  -2   5   6        267.98        250.69        23.47 o                         
  -1   5   6      36101.81      38803.29      1790.50 o                         
   0   5   6         44.82         31.93        10.97 o                         
   1   5   6        319.91        333.36        18.76 o                         
   2   5   6       1288.57       1308.42        55.93 o                         
   3   5   6        178.94        248.02        36.07 o                         
   4   5   6        132.92        141.45        36.35 o                         
   5   5   6       4941.92       5404.96       124.21 o                         
   6   5   6         25.48          8.02        23.57 o                         
   7   5   6       1963.33       1976.91        90.55 o                         
   8   5   6          5.03          8.06        45.20 o                         
 -12   6   6         54.41         21.77        36.79 o                         
 -11   6   6        173.03        122.88        34.76 o                         
 -10   6   6        755.99        776.49        46.32 o                         
  -9   6   6        697.64       1009.41        81.01 o                         
  -8   6   6        933.17       1158.30        69.58 o                         
  -7   6   6        278.15        282.80        26.86 o                         
  -6   6   6       1286.17       1177.29        62.63 o                         
  -5   6   6       2997.72       2561.99       268.51 o                         
  -4   6   6       1700.87       1633.49       154.56 o                         
  -3   6   6        829.87        844.17        88.45 o                         
  -2   6   6         24.24         20.15         9.65 o                         
  -1   6   6       1890.36       1882.58       140.15 o                         
   0   6   6         17.63         22.66         9.89 o                         
   1   6   6        187.15        203.01         9.43 o                         
   2   6   6       1709.70       1799.16        98.60 o                         
   3   6   6       5940.61       6010.14       345.00 o                         
   4   6   6       2723.12       3223.47       223.51 o                         
   5   6   6          2.67         -2.83        19.32 o                         
   6   6   6       1755.36       1732.22       100.85 o                         
   7   6   6        304.27        327.89        49.97 o                         
   8   6   6       1233.06        830.27        82.08 o                         
 -11   7   6         19.41          0.64        34.05 o                         
 -10   7   6         28.62         43.11        11.28 o                         
  -9   7   6       1085.95       1381.91        76.77 o                         
  -8   7   6         93.65        112.46        19.88 o                         
  -7   7   6        818.65        835.39        55.50 o                         
  -6   7   6         22.52          6.82        10.40 o                         
  -5   7   6        489.50        404.75        33.07 o                         
  -4   7   6       1007.73        995.88       103.39 o                         
  -3   7   6       2309.26       2353.30       267.36 o                         
  -2   7   6        149.93        150.92        20.64 o                         
  -1   7   6        552.60        603.32        61.87 o                         
   0   7   6         80.70        116.91        23.95 o                         
   1   7   6         38.17         44.73        10.18 o                         
   2   7   6        295.49        300.27        29.11 o                         
   3   7   6         82.55         82.69        16.76 o                         
   4   7   6       1135.66       1324.84       126.03 o                         
   5   7   6       1312.85       1219.16        61.59 o                         
   6   7   6          0.07          5.91        19.10 o                         
   7   7   6        712.97        462.89        84.20 o                         
 -11   8   6          0.10        -17.95        35.33 o                         
 -10   8   6        151.16         78.90        22.13 o                         
  -9   8   6        578.26        623.09        46.31 o                         
  -8   8   6         69.13         71.53        11.85 o                         
  -7   8   6        459.59        642.99        80.96 o                         
  -6   8   6        147.76        140.58        23.59 o                         
  -5   8   6        211.88        201.81        18.93 o                         
  -4   8   6        497.58        498.00        61.75 o                         
  -3   8   6       4573.20       4663.18       624.11 o                         
  -2   8   6       1470.52       1541.78       182.54 o                         
  -1   8   6       1245.29       1356.38       145.45 o                         
   0   8   6       4888.24       5029.80       642.02 o                         
   1   8   6        432.17        412.53        35.54 o                         
   2   8   6        980.72       1285.01       104.71 o                         
   3   8   6       1887.72       2123.00       181.78 o                         
   4   8   6        148.30        167.70        17.52 o                         
   5   8   6        354.45        327.59        49.09 o                         
   6   8   6        143.19        123.77        28.82 o                         
 -10   9   6         25.90         32.28        37.96 o                         
  -9   9   6        380.13        314.82        42.08 o                         
  -8   9   6         49.30         67.54        10.50 o                         
  -7   9   6        156.31        196.07        34.47 o                         
  -6   9   6         18.22         40.13        12.22 o                         
  -5   9   6       1851.03       1986.92       254.13 o                         
  -4   9   6        330.03        369.90        36.97 o                         
  -3   9   6        341.22        357.14        44.14 o                         
  -2   9   6          1.75         -3.54         9.02 o                         
  -1   9   6       1633.67       1644.74       256.81 o                         
   0   9   6         85.50         99.12        12.40 o                         
   1   9   6       3220.59       3737.98       410.45 o                         
   2   9   6        381.48        516.98        53.23 o                         
   3   9   6        805.13        971.19       116.45 o                         
   4   9   6        664.28        732.20        85.06 o                         
   5   9   6        355.07        273.20        51.30 o                         
   6   9   6          8.79         20.46        28.79 o                         
  -9  10   6         41.89         41.19        12.00 o                         
  -8  10   6        118.64        128.88        13.72 o                         
  -7  10   6         65.17         49.16        15.34 o                         
  -6  10   6        589.08        686.94        71.04 o                         
  -5  10   6        600.14        761.91       111.79 o                         
  -4  10   6        325.84        362.20        46.34 o                         
  -3  10   6          7.19         13.65        12.86 o                         
  -2  10   6        510.62        600.23        88.12 o                         
  -1  10   6         33.99         50.20        16.45 o                         
   0  10   6         60.96         77.58        12.23 o                         
   1  10   6        105.14        121.44        20.64 o                         
   2  10   6         51.10         63.01        12.31 o                         
   3  10   6        332.44        411.18        56.82 o                         
   4  10   6        192.12        246.63        38.36 o                         
   5  10   6         11.05         -2.49        24.44 o                         
  -8  11   6          0.00          3.92         9.26 o                         
  -7  11   6          1.38          9.64         8.84 o                         
  -6  11   6         79.08         79.73        13.99 o                         
  -5  11   6        605.84        722.29       167.24 o                         
  -4  11   6          8.59          7.31        11.49 o                         
  -3  11   6        364.70        475.87        49.72 o                         
  -2  11   6         64.55         87.28        14.19 o                         
  -1  11   6        134.17        189.87        22.86 o                         
   0  11   6          1.90         -2.11         9.91 o                         
   1  11   6       2587.36       3235.01       355.75 o                         
   2  11   6        199.57        208.90        69.64 o                         
   3  11   6        106.00        133.17        17.30 o                         
   4  11   6        190.48        199.77        21.61 o                         
   5  11   6         47.61         51.08        26.47 o                         
  -7  12   6         18.08         13.87         5.82 o                         
  -6  12   6        130.09        103.10        15.73 o                         
  -5  12   6          0.09          4.23         9.12 o                         
  -4  12   6        124.55        118.64        25.89 o                         
  -3  12   6        875.11       1033.69       153.15 o                         
  -2  12   6        195.84        209.87        18.04 o                         
  -1  12   6         27.71         33.31         8.81 o                         
   0  12   6         97.98        130.46        31.72 o                         
   1  12   6        517.59        563.23       195.15 o                         
   2  12   6        318.01        355.90        92.20 o                         
   3  12   6         72.69         77.03        18.51 o                         
  -5  13   6         57.00         18.39         9.12 o                         
  -4  13   6          0.12         10.64         9.36 o                         
  -3  13   6         31.43         14.44         9.73 o                         
  -2  13   6          0.76         11.93        11.90 o                         
  -1  13   6        213.19        195.97        36.70 o                         
   0  13   6        108.50         78.56        23.32 o                         
   1  13   6         24.74         20.95        24.23 o                         
 -11   0   7        826.51        967.07        85.19 o                         
  -9   0   7          9.94         22.09        22.26 o                         
  -7   0   7       2494.31       2537.12       233.76 o                         
  -5   0   7      16771.88      20000.77      1175.47 o                         
  -3   0   7        169.65        192.50        16.26 o                         
  -1   0   7        709.29        505.22        57.94 o                         
   1   0   7       2942.90       2709.83        68.56 o                         
   3   0   7         20.78         16.07        53.05 o                         
   5   0   7        630.44        760.38        72.52 o                         
   7   0   7       5943.69       6237.99       100.67 o                         
   9   0   7        828.60        785.38        61.92 o                         
 -12   1   7        535.25        474.88        56.31 o                         
 -11   1   7         13.79          8.11        12.69 o                         
 -10   1   7        117.45        162.56        14.86 o                         
  -9   1   7        564.99        694.58        35.28 o                         
  -8   1   7       1414.18       1470.32        70.42 o                         
  -7   1   7       1048.06       1052.27        79.65 o                         
  -6   1   7       1336.07       1354.76        67.98 o                         
  -5   1   7        241.25        226.07        14.40 o                         
  -4   1   7       1941.13       1854.89        79.68 o                         
  -3   1   7        103.43         66.07        13.06 o                         
  -2   1   7       8898.28       7883.54       515.98 o                         
  -1   1   7       1561.22       1154.28        94.77 o                         
   0   1   7      18843.88      19142.55       920.41 o                         
   1   1   7       1775.19       1653.34        41.24 o                         
   2   1   7        390.62        367.43        23.30 o                         
   3   1   7       6142.09       6149.33       139.75 o                         
   4   1   7      10938.08      11735.14       342.73 o                         
   5   1   7        322.85        336.82        25.82 o                         
   6   1   7       1394.12       1511.82        46.59 o                         
   7   1   7         13.40         29.92        43.66 o                         
   8   1   7         18.56         -0.28        39.80 o                         
   9   1   7          3.25         18.60        42.16 o                         
 -12   2   7        154.58        118.18        23.76 o                         
 -11   2   7        450.41        528.17        32.47 o                         
 -10   2   7        272.16        371.77        32.56 o                         
  -9   2   7         28.89         32.93        15.00 o                         
  -8   2   7       2121.99       2298.84       159.27 o                         
  -7   2   7        679.19        706.55        32.45 o                         
  -6   2   7       5536.88       5901.77       318.41 o                         
  -5   2   7         23.83         46.49        13.67 o                         
  -4   2   7       1941.09       1858.41        88.91 o                         
  -3   2   7       3036.08       2704.76        75.95 o                         
  -2   2   7       4544.14       4301.81        53.82 o                         
  -1   2   7       5399.12       5177.11       243.08 o                         
   0   2   7      12704.20      12952.08       667.57 o                         
   1   2   7      12026.87      12344.59       433.77 o                         
   2   2   7        876.77        953.48        32.38 o                         
   3   2   7       2188.67       2400.02       106.58 o                         
   4   2   7       9875.30      10829.54       317.30 o                         
   5   2   7       1547.43       1600.47        35.16 o                         
   6   2   7       1232.58       1247.17        63.42 o                         
   7   2   7        366.34        420.23        44.56 o                         
   8   2   7        164.02        168.74        51.52 o                         
   9   2   7         61.68         66.36        67.90 o                         
 -12   3   7          2.97         -0.17        23.53 o                         
 -11   3   7         26.15         23.60        13.19 o                         
 -10   3   7        923.38       1212.85        89.18 o                         
  -9   3   7          1.52          5.24        14.76 o                         
  -8   3   7       1647.41       1893.73       134.45 o                         
  -7   3   7       1307.19       1347.79        62.39 o                         
  -6   3   7       2128.45       2318.60       101.73 o                         
  -5   3   7       1661.34       1691.79        81.25 o                         
  -4   3   7       9382.73       8848.77       503.63 o                         
  -3   3   7       5095.14       4800.03       334.68 o                         
  -2   3   7         51.52         59.57        14.71 o                         
  -1   3   7        812.39        672.24        32.06 o                         
   0   3   7       2118.41       1908.10       120.11 o                         
   1   3   7       1009.64        936.35        46.28 o                         
   2   3   7        351.56        327.21        22.50 o                         
   3   3   7        487.60        484.35        36.15 o                         
   4   3   7        485.68        506.94        23.47 o                         
   5   3   7       2622.40       2708.58        65.49 o                         
   6   3   7       1234.65       1311.39        36.94 o                         
   7   3   7        460.60        498.28        44.32 o                         
   8   3   7       3437.77       3518.82        77.77 o                         
 -12   4   7        365.23        239.96        49.22 o                         
 -11   4   7         15.86          9.61        14.35 o                         
 -10   4   7         25.79         35.10        13.62 o                         
  -9   4   7       1172.97       1380.86       131.02 o                         
  -8   4   7         72.74         72.53        11.47 o                         
  -7   4   7       2248.76       2580.18       141.22 o                         
  -6   4   7        990.93       1072.16        66.54 o                         
  -5   4   7        805.37        795.54        54.13 o                         
  -4   4   7        921.26        813.79        72.82 o                         
  -3   4   7       7254.35       7508.26       565.26 o                         
  -2   4   7       7592.69       7024.83       351.98 o                         
  -1   4   7       1526.91       1407.56        33.24 o                         
   0   4   7       1315.76       1210.28        41.27 o                         
   1   4   7        224.67        229.57        10.94 o                         
   2   4   7        875.35        889.86        42.73 o                         
   3   4   7       2392.30       2688.19       151.10 o                         
   4   4   7        219.60        199.74        40.32 o                         
   5   4   7        907.45        917.88        34.81 o                         
   6   4   7        807.17        803.17        35.27 o                         
   7   4   7         75.00         77.20        45.07 o                         
   8   4   7          0.64        -21.41        46.15 o                         
 -12   5   7         39.54         16.96        33.91 o                         
 -11   5   7          1.38          1.45        11.77 o                         
 -10   5   7       1701.61       1927.52       176.30 o                         
  -9   5   7        198.59        335.95        47.58 o                         
  -8   5   7         31.89         42.42        13.47 o                         
  -7   5   7        199.25        186.67        27.47 o                         
  -6   5   7        237.49        227.66        13.74 o                         
  -5   5   7        409.80        378.33        23.22 o                         
  -4   5   7      14980.01      14679.43      1091.61 o                         
  -3   5   7        903.93       1010.00        93.53 o                         
  -2   5   7        195.11        254.21        24.21 o                         
  -1   5   7        151.12        150.06         9.28 o                         
   0   5   7       1074.93       1006.87        33.82 o                         
   1   5   7        801.72        750.20        23.95 o                         
   2   5   7      18984.40      20795.18       997.85 o                         
   3   5   7        310.71        389.98        26.50 o                         
   4   5   7        200.24        226.48        24.73 o                         
   5   5   7         16.41          4.08        27.42 o                         
   6   5   7       1364.56       1231.59        34.30 o                         
   7   5   7        103.23         76.60        46.64 o                         
 -11   6   7         59.63         43.03        15.00 o                         
 -10   6   7        222.94        224.55        19.79 o                         
  -9   6   7       1356.06       1733.70       169.99 o                         
  -8   6   7        407.63        486.92        45.27 o                         
  -7   6   7       1317.75       1353.33       114.05 o                         
  -6   6   7        401.46        334.96        35.84 o                         
  -5   6   7        711.10        737.45        49.16 o                         
  -4   6   7         87.32         92.06        13.52 o                         
  -3   6   7       3802.96       5325.18      1391.12 o                         
  -2   6   7       6493.25       6784.87       522.72 o                         
  -1   6   7        223.66        230.56        17.95 o                         
   0   6   7        785.91        782.23        50.35 o                         
   1   6   7        153.82        183.79        10.74 o                         
   2   6   7        117.40        140.43        15.30 o                         
   3   6   7       1514.33       1653.16       121.81 o                         
   4   6   7        345.62        417.31        27.39 o                         
   5   6   7       2414.10       2475.68        79.21 o                         
   6   6   7       1206.28        961.08       135.05 o                         
   7   6   7        594.23         25.52        94.36 o                         
 -11   7   7          0.72         12.85        35.02 o                         
 -10   7   7        520.02        437.58        62.24 o                         
  -9   7   7          2.78         15.15        10.65 o                         
  -8   7   7         10.90         19.94        11.78 o                         
  -7   7   7       1226.82       1114.99       144.47 o                         
  -6   7   7       1114.09        998.69        77.45 o                         
  -5   7   7        507.60       4634.01      2248.23 o                         
  -4   7   7        675.77        711.07        78.90 o                         
  -3   7   7       4496.51       5077.51       654.90 o                         
  -2   7   7        166.02        170.66        44.83 o                         
  -1   7   7        408.65        553.26        64.06 o                         
   0   7   7        882.44       1013.60        95.30 o                         
   1   7   7          0.57          8.62        10.85 o                         
   2   7   7        110.11        128.97        18.39 o                         
   3   7   7        108.73        140.81        26.98 o                         
   4   7   7        620.88        606.97        60.80 o                         
   5   7   7       1633.53       1787.44       175.07 o                         
   6   7   7        284.73        -18.28        27.26 o                         
 -10   8   7          6.98          4.56        12.05 o                         
  -9   8   7          2.95        -11.94        14.39 o                         
  -8   8   7        199.38        337.83        41.03 o                         
  -7   8   7         78.55        107.46        26.33 o                         
  -6   8   7        827.73        800.52       111.03 o                         
  -5   8   7        571.27        545.17        56.92 o                         
  -4   8   7         69.22         50.53        11.57 o                         
  -3   8   7         36.72         41.58        12.02 o                         
  -2   8   7        583.07        656.32        89.68 o                         
  -1   8   7       1786.52       1957.01       212.16 o                         
   0   8   7       1875.58       2034.46       196.26 o                         
   1   8   7       4647.27       4640.35       481.15 o                         
   2   8   7        286.83        335.90        38.12 o                         
   3   8   7        440.81        606.62        83.47 o                         
   4   8   7       1234.70       1335.21       190.64 o                         
   5   8   7         90.68         91.89        27.59 o                         
   6   8   7         22.84         -2.65        32.24 o                         
  -9   9   7         12.31         -2.09        12.90 o                         
  -8   9   7        342.42        470.54        41.17 o                         
  -7   9   7          2.45          7.56        13.07 o                         
  -6   9   7       1055.66       1166.50       156.87 o                         
  -5   9   7         36.42         30.57        13.77 o                         
  -4   9   7        195.59        203.61        36.83 o                         
  -3   9   7        331.05        353.24        58.58 o                         
  -2   9   7        222.82        264.66        33.12 o                         
  -1   9   7        433.19        397.33        57.28 o                         
   0   9   7       2150.19       2149.58       269.52 o                         
   1   9   7         39.83         28.46        14.09 o                         
   2   9   7        105.93        132.80        22.93 o                         
   3   9   7        535.66        550.12       115.36 o                         
   4   9   7       1916.94       2286.85        40.47 o                         
   5   9   7        142.03        144.11        28.40 o                         
  -9  10   7          4.70          2.87         5.01 o                         
  -8  10   7          0.34         -0.43         9.35 o                         
  -7  10   7        350.49        433.38        64.51 o                         
  -6  10   7          0.15          4.07        14.35 o                         
  -5  10   7       1396.30       1764.96       274.05 o                         
  -4  10   7         31.26         18.27        13.10 o                         
  -3  10   7         85.71         86.55        12.54 o                         
  -2  10   7        202.07        257.80        38.70 o                         
  -1  10   7         25.24         47.84        11.43 o                         
   0  10   7         48.17         48.50        10.25 o                         
   1  10   7        800.36       1027.67       105.78 o                         
   2  10   7        214.50        276.37        67.17 o                         
   3  10   7         31.15         52.71        22.54 o                         
   4  10   7          2.65         -9.86        23.86 o                         
   5  10   7         54.01         31.19        32.51 o                         
  -8  11   7        162.18         21.27         6.66 o                         
  -7  11   7         83.10         71.33        20.38 o                         
  -6  11   7         57.72         53.35        15.29 o                         
  -5  11   7          3.18         12.00        10.32 o                         
  -4  11   7          1.52         -8.14        15.14 o                         
  -3  11   7         48.63         62.14        10.94 o                         
  -2  11   7       1129.96       1371.01       238.02 o                         
  -1  11   7         84.64        110.09        18.68 o                         
   0  11   7       1338.92       1649.77       176.49 o                         
   1  11   7          0.07         -3.24        16.81 o                         
   2  11   7        122.94        147.69        20.32 o                         
   3  11   7         55.66         66.46        20.95 o                         
   4  11   7         64.59         65.30        26.31 o                         
  -6  12   7         92.93         79.16        15.39 o                         
  -5  12   7         30.49         19.10         9.49 o                         
  -4  12   7         47.70         40.38        10.19 o                         
  -3  12   7         75.31         66.59        11.03 o                         
  -2  12   7          0.08          1.25        10.72 o                         
  -1  12   7         45.39         49.22        19.30 o                         
   0  12   7        211.52        251.36       148.52 o                         
   1  12   7        249.23        268.74        23.54 o                         
   2  12   7          0.45          4.29        21.31 o                         
  -3  13   7         14.77          4.72        36.00 o                         
 -12   0   8        354.57        174.97        99.04 o                         
 -10   0   8          4.98         15.01        22.77 o                         
  -8   0   8       9807.06      11901.81       635.07 o                         
  -6   0   8        162.61        130.94        15.21 o                         
  -4   0   8        224.57        201.47        23.75 o                         
  -2   0   8      31000.84      35616.99       581.96 o                         
   0   0   8       1185.93       1211.78        80.28 o                         
   2   0   8       7453.50       7461.25       419.72 o                         
   4   0   8      11104.12      12086.10       367.34 o                         
   6   0   8       1019.32       1132.42        69.18 o                         
   8   0   8        779.65        892.46        58.35 o                         
 -12   1   8        184.94         32.11        20.15 o                         
 -11   1   8        253.88        267.96        25.37 o                         
 -10   1   8        307.44        382.38        30.51 o                         
  -9   1   8        524.09        662.98        57.30 o                         
  -8   1   8        200.80        210.55        12.62 o                         
  -7   1   8         41.73         51.27        10.02 o                         
  -6   1   8       1866.08       1715.92       145.60 o                         
  -5   1   8        192.67        217.96        18.54 o                         
  -4   1   8       3288.16       3260.74       110.43 o                         
  -3   1   8       3506.10       3165.80       156.58 o                         
  -2   1   8       2234.19       2177.99        56.65 o                         
  -1   1   8       2356.99       2213.37        98.71 o                         
   0   1   8       2752.37       2544.87       120.50 o                         
   1   1   8       3398.62       3430.76       135.35 o                         
   2   1   8       1476.13       1717.36        28.51 o                         
   3   1   8       9622.99      10470.66       499.24 o                         
   4   1   8       1648.26       1781.40        73.41 o                         
   5   1   8        109.24        221.40        38.82 o                         
   6   1   8       2741.07       3104.46        61.64 o                         
   7   1   8        381.22        359.05        42.62 o                         
   8   1   8         91.12        104.84        40.57 o                         
 -12   2   8        245.58         68.25        76.71 o                         
 -11   2   8         10.58         17.11        12.57 o                         
 -10   2   8        244.46        300.25        24.36 o                         
  -9   2   8         14.65          7.69        11.18 o                         
  -8   2   8       1801.55       1963.02       102.90 o                         
  -7   2   8          3.95          6.53        11.21 o                         
  -6   2   8         53.60         61.01        11.21 o                         
  -5   2   8        387.51        401.76        27.04 o                         
  -4   2   8         63.83         97.34        14.51 o                         
  -3   2   8       1668.90       1573.66        70.43 o                         
  -2   2   8       3688.17       3468.31       104.46 o                         
  -1   2   8       1210.20        970.89        40.77 o                         
   0   2   8       4079.20       3724.45       221.46 o                         
   1   2   8        811.93        794.74        43.83 o                         
   2   2   8       1955.38       2193.38        70.09 o                         
   3   2   8        171.00        148.82        23.40 o                         
   4   2   8       4177.30       4491.61       212.18 o                         
   5   2   8         99.96         90.85        29.18 o                         
   6   2   8        548.49        670.28        55.55 o                         
   7   2   8       1071.13       1250.69        45.84 o                         
   8   2   8          5.62          9.52        42.71 o                         
 -12   3   8        185.44         29.49        66.96 o                         
 -11   3   8        140.13         95.39        18.60 o                         
 -10   3   8       1113.70       1372.90       125.92 o                         
  -9   3   8        285.96        299.91        39.05 o                         
  -8   3   8          8.25         16.86        13.09 o                         
  -7   3   8       2872.81       3210.22       202.93 o                         
  -6   3   8       4010.01       4337.21       211.91 o                         
  -5   3   8       3842.45       3875.49       197.27 o                         
  -4   3   8       3611.03       3498.47       112.07 o                         
  -3   3   8       1840.83       1640.40        87.69 o                         
  -2   3   8        125.81        135.99        23.50 o                         
  -1   3   8        310.94        273.12        14.06 o                         
   0   3   8      11422.20      11684.33       457.24 o                         
   1   3   8        153.80        170.36        17.67 o                         
   2   3   8       3860.40       4345.71       134.24 o                         
   3   3   8         50.71         52.18        21.19 o                         
   4   3   8       1439.81       1496.06        47.36 o                         
   5   3   8        273.09        316.66        31.81 o                         
   6   3   8        544.07        588.60        50.41 o                         
   7   3   8       2560.67       2919.50       125.60 o                         
   8   3   8        822.64        673.95        51.95 o                         
 -12   4   8        328.62        206.70        66.21 o                         
 -11   4   8          4.61        -11.67        11.86 o                         
 -10   4   8        926.75       1099.49       130.10 o                         
  -9   4   8        291.06        348.27        30.12 o                         
  -8   4   8        453.61        432.24        42.54 o                         
  -7   4   8        304.18        368.29        22.52 o                         
  -6   4   8        768.85        844.99        37.12 o                         
  -5   4   8        345.21        393.02        30.29 o                         
  -4   4   8       6024.01       5974.98       372.72 o                         
  -3   4   8        111.40         99.07        15.60 o                         
  -2   4   8       1152.16       1080.37        57.69 o                         
  -1   4   8        577.11        525.07        21.14 o                         
   0   4   8       4913.86       4668.63       267.86 o                         
   1   4   8        481.47        457.00        33.16 o                         
   2   4   8       5616.64       6897.74       239.40 o                         
   3   4   8        885.14       1057.92        56.00 o                         
   4   4   8        601.59        696.51        34.50 o                         
   5   4   8       1766.91       1884.81       135.55 o                         
   6   4   8        789.82        906.55        49.29 o                         
   7   4   8         18.32        -11.94        49.00 o                         
 -11   5   8        410.65        368.38        47.10 o                         
 -10   5   8          0.36          9.17        17.79 o                         
  -9   5   8        182.57        166.36        18.89 o                         
  -8   5   8         56.94         56.99        10.86 o                         
  -7   5   8        788.76        787.16        72.11 o                         
  -6   5   8         13.51        -12.93        13.29 o                         
  -5   5   8         25.94         57.98        14.73 o                         
  -4   5   8         85.33         85.29        21.36 o                         
  -3   5   8        166.57        172.04        19.19 o                         
  -2   5   8        740.32        815.00        73.00 o                         
  -1   5   8       3899.61       3877.00       196.76 o                         
   0   5   8         42.63         24.94        12.32 o                         
   1   5   8       3069.60       3055.75       211.44 o                         
   2   5   8        134.37        163.92        20.00 o                         
   3   5   8       1445.68       1709.18       126.12 o                         
   4   5   8        145.33        182.24        29.25 o                         
   5   5   8       1571.27       1644.18       114.11 o                         
   6   5   8          9.02         52.00        51.30 o                         
   7   5   8        264.41        228.28        75.46 o                         
 -11   6   8          3.03         -1.63        15.39 o                         
 -10   6   8        187.26        193.44        16.85 o                         
  -9   6   8        265.21        381.88        50.87 o                         
  -8   6   8          7.61         -3.65        15.04 o                         
  -7   6   8         45.56         48.43        11.93 o                         
  -6   6   8       2877.04       3270.10       373.90 o                         
  -5   6   8          0.45         -6.91        13.51 o                         
  -4   6   8       6010.85       6770.89       457.39 o                         
  -3   6   8        710.61        845.92        68.88 o                         
  -2   6   8        788.55        908.22        78.18 o                         
  -1   6   8        360.93        348.31        26.38 o                         
   0   6   8       1196.46       1195.31        74.07 o                         
   1   6   8        125.34        123.08        15.70 o                         
   2   6   8       1005.87       1106.06       140.33 o                         
   3   6   8         84.69         67.17        18.97 o                         
   4   6   8         16.90         65.89        26.04 o                         
   5   6   8        331.44        288.90        28.34 o                         
   6   6   8        909.90        728.19        93.58 o                         
 -11   7   8         73.17         24.56        54.70 o                         
 -10   7   8        394.71        388.62        20.55 o                         
  -9   7   8         21.41         40.96        10.58 o                         
  -8   7   8         72.82         83.58        14.00 o                         
  -7   7   8        623.57        619.57        78.26 o                         
  -6   7   8       1911.60       2015.46       194.50 o                         
  -5   7   8        905.96        978.38        76.43 o                         
  -4   7   8         61.60        678.44       242.43 o                         
  -3   7   8         60.77         34.72        15.61 o                         
  -2   7   8        154.08        177.92        19.30 o                         
  -1   7   8       2019.36       2206.46       188.02 o                         
   0   7   8       4911.44       5188.45       392.04 o                         
   1   7   8        111.67        151.33        17.18 o                         
   2   7   8       1652.51       1737.01       240.06 o                         
   3   7   8        316.69        429.41        70.49 o                         
   4   7   8       1783.47       2093.97       210.61 o                         
   5   7   8         70.29         28.53        33.13 o                         
 -10   8   8          1.44          1.35        10.79 o                         
  -9   8   8          2.98          8.30         9.47 o                         
  -8   8   8        542.24        794.58       100.22 o                         
  -7   8   8          7.04         -3.47        13.89 o                         
  -6   8   8         69.83         68.18        12.72 o                         
  -5   8   8        299.76        282.31        28.34 o                         
  -4   8   8         36.70         33.56        21.61 o                         
  -3   8   8         49.87        101.63        22.70 o                         
  -2   8   8        524.38        575.43        68.75 o                         
  -1   8   8         51.04         43.40        11.25 o                         
   0   8   8       1884.16       1919.05       176.74 o                         
   1   8   8         27.30         18.13        13.73 o                         
   2   8   8        433.04        562.18       117.71 o                         
   3   8   8        316.23        374.98        53.25 o                         
   4   8   8       2335.38       2493.48      1418.14 o                         
   5   8   8          3.25         -7.79        32.29 o                         
  -9   9   8         90.88         63.29        25.75 o                         
  -8   9   8        113.16        141.15        16.08 o                         
  -7   9   8        141.48        195.85        31.45 o                         
  -6   9   8         54.08         76.07        23.41 o                         
  -5   9   8        530.00        433.00        77.56 o                         
  -4   9   8        711.32        641.17        72.70 o                         
  -3   9   8        715.28        710.05       106.20 o                         
  -2   9   8        389.60        388.72        48.80 o                         
  -1   9   8         72.26         82.11        18.07 o                         
   0   9   8        115.37         80.61        12.82 o                         
   1   9   8        208.78        253.70        58.97 o                         
   2   9   8        138.83        159.26        56.63 o                         
   3   9   8        803.05       1001.13        31.43 o                         
   4   9   8         47.57         56.91        27.10 o                         
  -8  10   8        791.75        623.49       100.60 o                         
  -7  10   8          5.06          3.70        14.83 o                         
  -6  10   8         22.45         39.78        10.84 o                         
  -5  10   8          0.95         -7.86        12.25 o                         
  -4  10   8        154.28        143.02        15.73 o                         
  -3  10   8        131.60        121.75        19.02 o                         
  -2  10   8       1600.89       1776.30       222.30 o                         
  -1  10   8        134.12        137.00        22.13 o                         
   0  10   8         73.58         69.84        30.16 o                         
   1  10   8         32.68         22.11        24.34 o                         
   2  10   8        191.18        246.79        23.79 o                         
   3  10   8        216.66        267.59        25.34 o                         
   4  10   8        806.87        509.17        34.83 o                         
  -7  11   8          1.57         -8.05         8.05 o                         
  -6  11   8        279.46        310.44        42.36 o                         
  -5  11   8         88.14         91.78        14.77 o                         
  -4  11   8         31.47         54.81        15.68 o                         
  -3  11   8        264.15        288.05        55.85 o                         
  -2  11   8         66.78         56.28        21.49 o                         
  -1  11   8        255.68        313.63        28.67 o                         
   0  11   8         94.47        129.99        25.25 o                         
   1  11   8        688.43        844.98        28.48 o                         
   2  11   8        374.93        396.79        23.30 o                         
   3  11   8        622.91        493.86        29.56 o                         
  -5  12   8          4.51          5.60         9.70 o                         
  -4  12   8        279.00        221.98        60.04 o                         
  -3  12   8        134.92        106.01        26.94 o                         
  -2  12   8          9.66         21.00        40.29 o                         
  -1  12   8        168.70         99.61        28.83 o                         
   0  12   8        226.27        185.90        27.04 o                         
   1  12   8          0.35         20.09        24.86 o                         
 -11   0   9        163.97        111.98        69.43 o                         
  -9   0   9        663.34        723.91       143.42 o                         
  -7   0   9       1521.71       1817.42       201.60 o                         
  -5   0   9      14799.30      18408.60      1053.37 o                         
  -3   0   9       5179.64       4788.39       409.43 o                         
  -1   0   9        237.36        205.80        17.60 o                         
   1   0   9       2998.97       3155.02       203.68 o                         
   3   0   9       4747.24       5372.13       490.03 o                         
   5   0   9       1655.21       1873.33        69.45 o                         
   7   0   9       3352.54       3752.99        82.77 o                         
 -12   1   9         10.23          5.29        11.83 o                         
 -11   1   9         91.05         79.66        25.81 o                         
 -10   1   9        210.62        250.22        39.07 o                         
  -9   1   9       1558.50       1765.93       204.03 o                         
  -8   1   9       1317.72       1399.50        63.79 o                         
  -7   1   9        476.17        501.48        40.75 o                         
  -6   1   9          6.46          3.37        11.58 o                         
  -5   1   9        624.46        700.57        22.70 o                         
  -4   1   9       1598.20       1613.15        43.60 o                         
  -3   1   9        427.94        359.05        21.24 o                         
  -2   1   9       3598.69       3007.80       213.45 o                         
  -1   1   9       2391.95       1877.63       105.66 o                         
   0   1   9        646.92        602.60        73.39 o                         
   1   1   9       5516.36       6216.54       263.68 o                         
   2   1   9       4528.49       5280.69       212.39 o                         
   3   1   9        616.49        582.67        59.68 o                         
   4   1   9       1822.29       1995.42       105.79 o                         
   5   1   9        592.14        662.60        46.68 o                         
   6   1   9         35.12         41.50        41.46 o                         
   7   1   9          1.92         41.03        37.96 o                         
 -11   2   9        682.02        658.76       131.61 o                         
 -10   2   9        524.06        651.61        76.02 o                         
  -9   2   9        523.21        627.55        68.67 o                         
  -8   2   9         37.89         57.19        11.54 o                         
  -7   2   9          9.65         -5.90        11.18 o                         
  -6   2   9          0.88          6.13        12.03 o                         
  -5   2   9       1104.06       1284.58        71.15 o                         
  -4   2   9        642.27        589.69        24.51 o                         
  -3   2   9         61.57         84.41        12.48 o                         
  -2   2   9       3585.12       3148.19       104.78 o                         
  -1   2   9        164.04        169.10        13.68 o                         
   0   2   9       2168.68       2023.46       243.17 o                         
   1   2   9       2584.06       2963.80       149.67 o                         
   2   2   9        838.23        887.60        39.11 o                         
   3   2   9       4247.49       4533.26       271.25 o                         
   4   2   9         83.49         79.49        23.87 o                         
   5   2   9        379.11        488.29        59.47 o                         
   6   2   9        378.00        497.29        62.93 o                         
   7   2   9        413.25        426.73        44.14 o                         
 -11   3   9        108.20        123.38        25.51 o                         
 -10   3   9         34.13         28.01        13.83 o                         
  -9   3   9        901.76        926.85       127.41 o                         
  -8   3   9        421.20        477.45        49.23 o                         
  -7   3   9        310.65        337.52        20.17 o                         
  -6   3   9       2283.47       2669.42       166.83 o                         
  -5   3   9       1357.91       1425.21        81.90 o                         
  -4   3   9       2523.61       2587.29       193.61 o                         
  -3   3   9       5413.55       5304.15       215.90 o                         
  -2   3   9        560.06        512.66        13.85 o                         
  -1   3   9         34.88         46.66        11.95 o                         
   0   3   9        466.35        405.44        53.29 o                         
   1   3   9       2036.90       2292.16       117.55 o                         
   2   3   9         73.28         71.38        21.99 o                         
   3   3   9       2354.11       2529.83        31.81 o                         
   4   3   9         45.76         48.57        33.74 o                         
   5   3   9        244.10        209.34        36.42 o                         
   6   3   9       1549.16       1793.47       180.61 o                         
   7   3   9        938.84        821.52       109.68 o                         
 -11   4   9          1.91          7.67        11.68 o                         
 -10   4   9         12.97         33.20        19.81 o                         
  -9   4   9        178.44        195.86        39.90 o                         
  -8   4   9        419.88        492.42        37.69 o                         
  -7   4   9       3250.81       3979.09       230.60 o                         
  -6   4   9        287.54        320.91        21.87 o                         
  -5   4   9         32.17         48.25        16.56 o                         
  -4   4   9        168.43        196.69        14.36 o                         
  -3   4   9        209.24        192.42        25.40 o                         
  -2   4   9        191.67        219.61        16.12 o                         
  -1   4   9      10039.21      10706.61       387.36 o                         
   0   4   9       1013.90       1022.19       111.53 o                         
   1   4   9        303.42        300.81        20.90 o                         
   2   4   9        184.31        221.07        22.46 o                         
   3   4   9        269.37        307.84        20.97 o                         
   4   4   9        855.34        872.74        62.48 o                         
   5   4   9       2151.32       2338.20       665.21 o                         
   6   4   9        343.12        357.03        48.30 o                         
 -11   5   9         13.79          8.90        11.66 o                         
 -10   5   9         71.27         63.86        21.30 o                         
  -9   5   9          4.43         15.36        12.57 o                         
  -8   5   9        180.44        193.60        28.19 o                         
  -7   5   9         78.51         91.05        20.27 o                         
  -6   5   9        532.34        619.31        24.67 o                         
  -5   5   9         38.17         42.75        14.01 o                         
  -4   5   9        132.57        119.54        12.45 o                         
  -3   5   9         83.56         81.21        14.06 o                         
  -2   5   9        300.11        291.16        22.07 o                         
  -1   5   9        875.58        903.74        67.00 o                         
   0   5   9       2587.89       2768.07       350.22 o                         
   1   5   9        275.61        355.85        21.32 o                         
   2   5   9       3472.52       4106.76       298.41 o                         
   3   5   9        244.82        259.58        32.75 o                         
   4   5   9        884.38        970.19        32.36 o                         
   5   5   9         48.28          8.74        27.49 o                         
   6   5   9       2174.28       2016.25        80.77 o                         
 -11   6   9         47.72          2.44        65.02 o                         
 -10   6   9         59.11         67.38        11.74 o                         
  -9   6   9        213.04        197.64        22.31 o                         
  -8   6   9        244.72        294.13        30.79 o                         
  -7   6   9       1410.96       1564.06       121.55 o                         
  -6   6   9         38.92         50.28        13.62 o                         
  -5   6   9         22.48         56.09        16.47 o                         
  -4   6   9         51.05         88.96        21.29 o                         
  -3   6   9        806.35        906.09        68.62 o                         
  -2   6   9         62.35         59.12        13.87 o                         
  -1   6   9       3532.55       3869.31       254.15 o                         
   0   6   9          1.69          4.16        20.69 o                         
   1   6   9        617.48        680.55       104.17 o                         
   2   6   9        827.79        963.70       129.52 o                         
   3   6   9         54.46         65.46        32.11 o                         
   4   6   9         53.19         59.51        30.31 o                         
   5   6   9       1408.65       1056.06       723.70 o                         
 -10   7   9         51.51         42.64        10.64 o                         
  -9   7   9        338.39        320.63        51.03 o                         
  -8   7   9        200.14        272.25        32.99 o                         
  -7   7   9        299.18        316.87        30.91 o                         
  -6   7   9        508.95        497.51        35.99 o                         
  -5   7   9         72.85         91.22        14.89 o                         
  -4   7   9        907.18        932.07        79.84 o                         
  -3   7   9       4228.45       4871.72       489.94 o                         
  -2   7   9       1496.05       1498.40       159.57 o                         
  -1   7   9         12.14          6.61        13.11 o                         
   0   7   9       1275.75       1438.05       190.86 o                         
   1   7   9        270.37        364.96        88.75 o                         
   2   7   9         40.82         46.81        17.85 o                         
   3   7   9        512.78        605.28        36.78 o                         
   4   7   9         22.41         -8.53        27.61 o                         
 -10   8   9          9.70         14.26        59.12 o                         
  -9   8   9        396.21        270.55        65.79 o                         
  -8   8   9         51.48         62.92        12.24 o                         
  -7   8   9         40.55         45.79        22.89 o                         
  -6   8   9          2.15          9.83         9.41 o                         
  -5   8   9        248.10        234.86        27.06 o                         
  -4   8   9        591.92        558.06        68.66 o                         
  -3   8   9         38.65         44.01        17.76 o                         
  -2   8   9         83.76         79.59        15.24 o                         
  -1   8   9        147.06        152.82        31.22 o                         
   0   8   9          6.70         -8.93        15.00 o                         
   1   8   9       2535.03       2668.67       553.05 o                         
   2   8   9         65.43        103.66        27.03 o                         
   3   8   9       1834.56       2145.17       314.42 o                         
   4   8   9        117.45        113.67        30.46 o                         
  -9   9   9         57.72         24.14         9.51 o                         
  -8   9   9        303.57        280.80        39.90 o                         
  -7   9   9         54.75         59.04        19.90 o                         
  -6   9   9         23.18         27.85        15.66 o                         
  -5   9   9          5.46         12.27        17.03 o                         
  -4   9   9        657.02        575.84        77.37 o                         
  -3   9   9          0.72         -6.18         9.96 o                         
  -2   9   9       1170.91       1114.12       180.45 o                         
  -1   9   9        516.30        538.68        85.19 o                         
   0   9   9          2.60         21.86        26.35 o                         
   1   9   9        249.01        296.14        66.24 o                         
   2   9   9         68.89        101.31        69.38 o                         
   3   9   9         24.68          9.97        25.61 o                         
  -8  10   9         18.37          9.01        13.52 o                         
  -7  10   9          5.52          0.86         8.43 o                         
  -6  10   9         43.14         59.12        10.63 o                         
  -5  10   9       1365.64       1784.72       280.29 o                         
  -4  10   9         40.90         39.52        18.22 o                         
  -3  10   9        250.83        220.37        31.53 o                         
  -2  10   9         29.60         32.54        22.62 o                         
  -1  10   9         15.29         -5.12        17.67 o                         
   0  10   9          7.41         12.09        25.87 o                         
   1  10   9        695.08        870.04        28.53 o                         
   2  10   9          1.08        -22.74        23.43 o                         
   3  10   9         22.98         26.30        28.26 o                         
  -6  11   9          6.64         11.43         8.88 o                         
  -5  11   9         12.98         10.09        10.84 o                         
  -4  11   9         60.10         41.76        28.26 o                         
  -3  11   9        250.32        302.87        45.82 o                         
  -2  11   9        205.30        204.26        20.49 o                         
  -1  11   9         57.07         56.38        27.74 o                         
   0  11   9        146.60        162.97        26.28 o                         
   1  11   9        232.95        203.35        26.46 o                         
 -10   0  10          2.49         -5.25        20.00 o                         
  -8   0  10        253.52        238.58        16.66 o                         
  -6   0  10       1131.45       1390.92        85.44 o                         
  -4   0  10       1143.87       1290.00        46.63 o                         
  -2   0  10       6759.95       6183.62       377.66 o                         
   0   0  10       1587.94       1637.22       212.74 o                         
   2   0  10         65.35        123.45        33.00 o                         
   4   0  10        636.08        716.47       168.57 o                         
   6   0  10        267.65        291.79        58.08 o                         
 -11   1  10        569.84        564.81        17.48 o                         
 -10   1  10         10.05         18.25        13.61 o                         
  -9   1  10         85.32         97.29        26.83 o                         
  -8   1  10         99.26        123.51         9.39 o                         
  -7   1  10        178.64        180.50        11.71 o                         
  -6   1  10        477.29        546.73        21.99 o                         
  -5   1  10       4794.65       5583.31       156.73 o                         
  -4   1  10         21.27          5.52        16.03 o                         
  -3   1  10        361.03        361.69        14.60 o                         
  -2   1  10       2746.42       2567.55       106.09 o                         
  -1   1  10        248.52        254.29        22.06 o                         
   0   1  10        546.42        567.20        47.10 o                         
   1   1  10       6446.29       7520.97       246.42 o                         
   2   1  10       1283.30       1387.64        79.89 o                         
   3   1  10         17.95         17.79        23.75 o                         
   4   1  10         41.17         50.97        31.38 o                         
   5   1  10        566.78        686.75        46.21 o                         
   6   1  10        396.09        449.54        41.59 o                         
 -11   2  10          6.46         -1.10        11.81 o                         
 -10   2  10        197.59        277.19        38.40 o                         
  -9   2  10        256.43        284.49        36.91 o                         
  -8   2  10        388.81        399.89        27.30 o                         
  -7   2  10       2949.34       3467.98       211.63 o                         
  -6   2  10        617.93        751.40        36.93 o                         
  -5   2  10        198.96        248.27        16.76 o                         
  -4   2  10         59.13         48.09        15.86 o                         
  -3   2  10       2592.58       2426.43       104.31 o                         
  -2   2  10        274.33        254.83        13.23 o                         
  -1   2  10       1834.85       1684.92        83.43 o                         
   0   2  10        258.54        303.90        17.99 o                         
   1   2  10       1156.92       1241.76        39.69 o                         
   2   2  10       2942.23       3344.93       119.91 o                         
   3   2  10       1577.89       1607.77        86.46 o                         
   4   2  10       1118.45       1238.19       149.70 o                         
   5   2  10       3094.52       3763.51       106.81 o                         
   6   2  10       1100.57       1065.80        45.82 o                         
 -11   3  10         31.32         26.31        14.30 o                         
 -10   3  10         17.88         25.46        12.94 o                         
  -9   3  10        301.55        300.30        54.76 o                         
  -8   3  10        127.75        127.79        16.78 o                         
  -7   3  10        649.73        803.31        39.52 o                         
  -6   3  10         16.23         23.87        12.76 o                         
  -5   3  10        200.84        232.24        17.30 o                         
  -4   3  10         33.07         24.31        12.89 o                         
  -3   3  10       4392.83       4438.86       185.99 o                         
  -2   3  10        253.82        252.96        18.22 o                         
  -1   3  10       3022.57       2960.84       145.06 o                         
   0   3  10        653.57        653.45        32.12 o                         
   1   3  10          7.76         33.34        21.99 o                         
   2   3  10        161.12        159.96        21.46 o                         
   3   3  10        163.12        176.43        21.58 o                         
   4   3  10          4.28         47.08        28.18 o                         
   5   3  10        201.68        215.92        46.40 o                         
   6   3  10         37.35         73.61        58.65 o                         
 -11   4  10         19.28         11.09        12.65 o                         
 -10   4  10        415.32        381.08        28.60 o                         
  -9   4  10         81.16         97.13        14.84 o                         
  -8   4  10        272.94        278.20        26.51 o                         
  -7   4  10          0.21          4.64        11.25 o                         
  -6   4  10        184.39        233.64        13.73 o                         
  -5   4  10        955.08       1160.32        40.54 o                         
  -4   4  10       2148.47       2280.17       109.53 o                         
  -3   4  10         29.44         10.13        13.45 o                         
  -2   4  10        640.62        664.18        30.67 o                         
  -1   4  10       2500.29       2388.44       202.02 o                         
   0   4  10         93.60        110.30        21.29 o                         
   1   4  10        201.35        183.12        21.82 o                         
   2   4  10       2821.18       3056.43       110.87 o                         
   3   4  10        102.82         86.59        29.63 o                         
   4   4  10         72.16         91.32        28.32 o                         
   5   4  10         44.67         21.32        44.42 o                         
   6   4  10        133.99        100.06        64.87 o                         
 -11   5  10         17.66         11.28        12.14 o                         
 -10   5  10         37.64         35.88        10.87 o                         
  -9   5  10       1401.12       1483.09       226.28 o                         
  -8   5  10         10.64         12.57         9.69 o                         
  -7   5  10        162.77        160.03        23.70 o                         
  -6   5  10         34.76         30.29        13.09 o                         
  -5   5  10       2026.38       2568.94        93.43 o                         
  -4   5  10         37.85         48.28        15.58 o                         
  -3   5  10       1971.26       2155.53       142.05 o                         
  -2   5  10        644.15        682.34        48.71 o                         
  -1   5  10        539.06        608.73        93.46 o                         
   0   5  10          0.60          0.86        20.95 o                         
   1   5  10        263.51        256.36        32.14 o                         
   2   5  10         22.28         12.53        21.32 o                         
   3   5  10       5356.86       5713.06       968.19 o                         
   4   5  10          2.28        -31.55        31.81 o                         
   5   5  10       3112.33       2999.65        85.04 o                         
 -10   6  10        112.41         96.69        11.19 o                         
  -9   6  10        487.10        526.63        63.94 o                         
  -8   6  10         18.04         20.17         8.99 o                         
  -7   6  10        420.37        443.40        47.19 o                         
  -6   6  10        254.35        264.08        21.16 o                         
  -5   6  10         78.95         70.11        12.92 o                         
  -4   6  10        769.18        806.77        63.96 o                         
  -3   6  10       1830.59       1953.91       144.82 o                         
  -2   6  10        911.71        994.18        66.71 o                         
  -1   6  10       2312.92       2730.39       230.74 o                         
   0   6  10         24.57         28.23        21.71 o                         
   1   6  10         48.65         86.34        22.50 o                         
   2   6  10        273.95        311.81        41.81 o                         
   3   6  10          2.11         25.09        28.71 o                         
   4   6  10         18.81         32.37        29.56 o                         
 -10   7  10          6.10          1.10        10.33 o                         
  -9   7  10        366.49        307.06        74.03 o                         
  -8   7  10        150.57        184.93        24.27 o                         
  -7   7  10          2.13         -2.23        18.95 o                         
  -6   7  10         18.35         23.44        10.93 o                         
  -5   7  10       1569.66       1652.15       137.89 o                         
  -4   7  10         28.85         19.41        15.78 o                         
  -3   7  10        500.53        510.48        67.98 o                         
  -2   7  10         92.07        102.03        14.31 o                         
  -1   7  10        689.20        656.39        57.48 o                         
   0   7  10       1062.88       1207.09       192.10 o                         
   1   7  10        646.94        799.45       278.67 o                         
   2   7  10         93.40        121.86        26.59 o                         
   3   7  10        271.27        277.56        55.92 o                         
  -9   8  10         18.31         16.45        14.95 o                         
  -8   8  10        108.83        105.20        15.35 o                         
  -7   8  10        323.06        380.82        45.23 o                         
  -6   8  10        463.29        382.71        78.30 o                         
  -5   8  10        135.92        120.72        22.47 o                         
  -4   8  10         59.51         64.21        10.81 o                         
  -3   8  10         46.57         56.54        12.47 o                         
  -2   8  10        293.04        285.34        33.11 o                         
  -1   8  10        969.56       1029.81       160.52 o                         
   0   8  10        683.17        752.52       157.52 o                         
   1   8  10         42.58         91.19        25.35 o                         
   2   8  10        734.35        810.87       137.46 o                         
   3   8  10        385.97        312.29        30.32 o                         
  -8   9  10          0.39          8.57         8.69 o                         
  -7   9  10         48.59         51.22        16.49 o                         
  -6   9  10        132.50        117.77        26.15 o                         
  -5   9  10       1967.96       1937.17       218.43 o                         
  -4   9  10          5.45         -2.84        11.15 o                         
  -3   9  10          9.44          7.26         9.71 o                         
  -2   9  10         23.21         20.82        12.54 o                         
  -1   9  10         13.66         51.42        25.99 o                         
   0   9  10        188.00        214.33        51.03 o                         
   1   9  10        666.38        819.37       441.24 o                         
   2   9  10        147.64        125.44        26.33 o                         
  -6  10  10        183.76        236.79        23.05 o                         
  -5  10  10          8.96         16.92        14.21 o                         
  -4  10  10         34.95         46.39        29.91 o                         
  -3  10  10        131.39         69.27        31.81 o                         
  -2  10  10        968.99       1016.65       288.13 o                         
  -1  10  10        140.05        187.58        28.08 o                         
   0  10  10        358.10        302.80        27.98 o                         
   1  10  10         27.45         25.82        25.14 o                         
 -11   0  11          3.39         18.29        16.06 o                         
  -9   0  11         22.15         17.26        14.49 o                         
  -7   0  11       1270.28       1445.36        85.09 o                         
  -5   0  11       1528.53       1879.86       102.30 o                         
  -3   0  11        419.85        386.20        21.93 o                         
  -1   0  11       4493.01       4882.74       451.35 o                         
   1   0  11       1241.78       1336.41        35.04 o                         
   3   0  11        916.38        859.14       258.96 o                         
   5   0  11          7.37        -56.62        61.29 o                         
 -11   1  11         10.05          2.75        11.62 o                         
 -10   1  11        163.06        177.83        13.62 o                         
  -9   1  11          8.99          0.86        20.90 o                         
  -8   1  11       1665.74       1715.99       124.72 o                         
  -7   1  11         11.69         34.88        10.39 o                         
  -6   1  11         24.46         40.03        11.25 o                         
  -5   1  11        771.04        919.44        28.94 o                         
  -4   1  11        205.96        243.45        13.88 o                         
  -3   1  11          5.01          9.63        12.75 o                         
  -2   1  11       5310.58       5012.83       364.11 o                         
  -1   1  11        893.71        965.56        40.07 o                         
   0   1  11          8.45         32.21        19.18 o                         
   1   1  11        100.61         77.68        20.27 o                         
   2   1  11         60.43         91.43        20.93 o                         
   3   1  11       1060.87       1032.24       225.24 o                         
   4   1  11       3525.42       4284.23        65.92 o                         
   5   1  11          8.33         -5.32        45.21 o                         
 -11   2  11        130.67         90.60        12.06 o                         
 -10   2  11        153.33        155.93        18.88 o                         
  -9   2  11        256.42        287.54        46.95 o                         
  -8   2  11         14.30         20.82         9.79 o                         
  -7   2  11        757.78        826.43        39.67 o                         
  -6   2  11        812.48        907.59        52.96 o                         
  -5   2  11        221.74        216.52        17.48 o                         
  -4   2  11       2629.95       2823.58        95.12 o                         
  -3   2  11        278.05        242.14        14.27 o                         
  -2   2  11         95.84         98.17        14.48 o                         
  -1   2  11         96.41        126.89        16.35 o                         
   0   2  11       3880.70       4533.73       179.24 o                         
   1   2  11       1478.87       1758.21        54.00 o                         
   2   2  11       1399.83       1650.19        48.31 o                         
   3   2  11        769.49        875.86        46.87 o                         
   4   2  11         16.92         24.21        43.74 o                         
   5   2  11       1536.51       1505.99        65.22 o                         
 -11   3  11         80.52         41.38        12.08 o                         
 -10   3  11        300.83        305.80        33.49 o                         
  -9   3  11         19.92         14.03         9.03 o                         
  -8   3  11         10.16         23.37        10.91 o                         
  -7   3  11        258.41        289.08        18.26 o                         
  -6   3  11        520.81        645.11        29.16 o                         
  -5   3  11        300.03        374.55        18.21 o                         
  -4   3  11       3003.89       3304.95       222.28 o                         
  -3   3  11         39.11         29.98        11.47 o                         
  -2   3  11        852.08        819.70        59.85 o                         
  -1   3  11        287.05        321.69        34.30 o                         
   0   3  11       1358.74       1510.09        89.42 o                         
   1   3  11        738.47        812.17        23.72 o                         
   2   3  11        759.75        764.00        45.62 o                         
   3   3  11        183.35        157.07        27.31 o                         
   4   3  11        218.43        221.19        46.02 o                         
   5   3  11         15.06        -35.58        55.73 o                         
 -10   4  11        155.97        131.74        18.30 o                         
  -9   4  11        649.41        526.12        99.05 o                         
  -8   4  11        117.52        126.19        19.61 o                         
  -7   4  11          8.16         13.91        10.70 o                         
  -6   4  11        424.86        523.08        13.75 o                         
  -5   4  11          7.83          2.59        11.48 o                         
  -4   4  11         36.61         54.23        12.90 o                         
  -3   4  11       1639.83       1588.75       109.07 o                         
  -2   4  11         19.78         17.28        14.61 o                         
  -1   4  11          9.72         12.05        20.03 o                         
   0   4  11          6.87         -9.66        20.44 o                         
   1   4  11       1101.86       1157.74       100.66 o                         
   2   4  11       1243.75       1230.32       294.41 o                         
   3   4  11       1548.50       1725.39       101.47 o                         
   4   4  11         15.37         57.16        56.73 o                         
 -10   5  11        406.84        333.46        66.34 o                         
  -9   5  11         32.30         28.21        16.05 o                         
  -8   5  11         55.24         62.87        16.12 o                         
  -7   5  11         18.13         14.45        11.13 o                         
  -6   5  11       1120.84       1202.52        41.09 o                         
  -5   5  11        383.75        472.69        29.67 o                         
  -4   5  11        432.28        384.80        33.99 o                         
  -3   5  11         24.05         -2.61        13.54 o                         
  -2   5  11       1175.07       1357.93        86.02 o                         
  -1   5  11         92.66         85.69        21.04 o                         
   0   5  11        531.41        684.01        24.08 o                         
   1   5  11         14.93         34.16        31.75 o                         
   2   5  11       2626.80       3061.48        45.83 o                         
   3   5  11         21.32         52.56        38.07 o                         
   4   5  11         46.36         88.20        63.38 o                         
 -10   6  11         37.37         22.06        18.08 o                         
  -9   6  11         73.01         61.80         9.76 o                         
  -8   6  11         14.41         12.93         7.79 o                         
  -7   6  11         25.48         23.20        13.89 o                         
  -6   6  11        712.25        786.49        44.22 o                         
  -5   6  11        424.92        468.52        28.10 o                         
  -4   6  11          8.30         14.06        11.71 o                         
  -3   6  11       1521.01       1604.81       150.43 o                         
  -2   6  11        468.49        541.06        35.35 o                         
  -1   6  11        226.85        276.24        23.73 o                         
   0   6  11         67.66         70.24        28.26 o                         
   1   6  11        103.95         89.26        38.54 o                         
   2   6  11       1115.72       1224.05        55.61 o                         
   3   6  11        179.20        130.78        29.06 o                         
  -9   7  11         30.45          9.59         9.50 o                         
  -8   7  11          3.70          5.79         9.76 o                         
  -7   7  11        402.18        346.68        54.68 o                         
  -6   7  11        411.89        371.66        49.62 o                         
  -5   7  11          8.99         12.45        10.93 o                         
  -4   7  11        165.22        168.05        20.73 o                         
  -3   7  11        144.78        139.81        30.99 o                         
  -2   7  11        387.61        434.68        46.83 o                         
  -1   7  11         59.13         72.32        18.66 o                         
   0   7  11       1290.71       1228.35       334.39 o                         
   1   7  11        729.72        811.51        36.96 o                         
   2   7  11        363.07        326.15        38.13 o                         
  -8   8  11          0.54         -8.31         9.73 o                         
  -7   8  11        263.67        201.75        31.83 o                         
  -6   8  11        309.32        178.44        41.54 o                         
  -5   8  11        583.53        380.02        64.92 o                         
  -4   8  11        412.01        280.79        60.59 o                         
  -3   8  11          1.39         -6.62        12.37 o                         
  -2   8  11         16.71         27.98        16.24 o                         
  -1   8  11        111.79        108.64        21.46 o                         
   0   8  11        248.46        293.13        25.68 o                         
   1   8  11        288.00        311.91        65.56 o                         
   2   8  11        200.19        158.98        29.48 o                         
  -6   9  11        225.70        151.78        27.69 o                         
  -5   9  11         42.02         22.67        30.92 o                         
  -4   9  11          2.07         -3.11        27.61 o                         
  -3   9  11         24.66         21.33        10.89 o                         
  -2   9  11       1411.43       1364.70       173.97 o                         
  -1   9  11         23.89         41.80        25.46 o                         
   0   9  11         21.53         45.76        25.61 o                         
   1   9  11         52.65         43.60        26.04 o                         
 -10   0  12        345.05        309.22        18.98 o                         
  -8   0  12        678.06        566.97       118.41 o                         
  -6   0  12        617.07        711.16        99.39 o                         
  -4   0  12       1847.03       2144.72       111.04 o                         
  -2   0  12       4089.77       4380.88       133.99 o                         
   0   0  12        173.51        201.15        24.93 o                         
   2   0  12        494.57        453.99        34.09 o                         
   4   0  12        877.18        539.19        70.41 o                         
 -10   1  12        283.37        236.39        20.83 o                         
  -9   1  12        251.24        272.96        13.76 o                         
  -8   1  12        141.56        145.39        16.09 o                         
  -7   1  12         54.88         63.54        10.42 o                         
  -6   1  12        284.34        331.63        22.76 o                         
  -5   1  12        764.17        903.41        51.91 o                         
  -4   1  12         79.61         90.46        13.24 o                         
  -3   1  12        234.05        214.61        18.41 o                         
  -2   1  12        711.03        651.01        21.58 o                         
  -1   1  12         20.16         11.22        16.12 o                         
   0   1  12         24.20         29.73        17.66 o                         
   1   1  12        780.40        835.18        21.97 o                         
   2   1  12       1421.14       1448.20       251.54 o                         
   3   1  12        974.32       1026.25        49.27 o                         
   4   1  12          0.51         23.64        65.15 o                         
 -10   2  12        360.62        296.47        39.68 o                         
  -9   2  12        102.22         85.45        11.81 o                         
  -8   2  12        316.36        308.69        22.27 o                         
  -7   2  12         54.41         54.89        10.34 o                         
  -6   2  12        295.56        321.24        18.17 o                         
  -5   2  12        370.63        416.80        38.01 o                         
  -4   2  12        755.55        775.93        61.05 o                         
  -3   2  12          5.77         36.56        26.93 o                         
  -2   2  12        182.98        197.97        20.39 o                         
  -1   2  12         35.68         31.37        28.86 o                         
   0   2  12          3.73          9.37        17.61 o                         
   1   2  12          1.59         -5.90        18.87 o                         
   2   2  12       1062.83       1096.74       215.59 o                         
   3   2  12        704.45        671.47       126.30 o                         
   4   2  12        845.52        721.31        67.04 o                         
 -10   3  12        128.67         92.37        11.50 o                         
  -9   3  12          7.15         -0.56        13.64 o                         
  -8   3  12        444.98        394.77        30.58 o                         
  -7   3  12        140.47        132.06        10.62 o                         
  -6   3  12         15.17         23.19        10.85 o                         
  -5   3  12        354.20        406.41        21.75 o                         
  -4   3  12       1866.23       2038.95       165.46 o                         
  -3   3  12       1326.78       1364.83       147.36 o                         
  -2   3  12        826.80        943.07        27.30 o                         
  -1   3  12       1621.02       1897.10       180.96 o                         
   0   3  12         90.88        100.12        20.84 o                         
   1   3  12       1017.69       1088.15       115.65 o                         
   2   3  12        768.69        866.88        68.26 o                         
   3   3  12         79.77         43.66        56.61 o                         
 -10   4  12          1.87          1.49        11.32 o                         
  -9   4  12         16.15          8.97        10.08 o                         
  -8   4  12         28.84         29.78        12.24 o                         
  -7   4  12          0.73          0.93        10.40 o                         
  -6   4  12       1016.82       1128.06        45.86 o                         
  -5   4  12          4.31        -11.15        11.15 o                         
  -4   4  12         88.73         93.66        17.11 o                         
  -3   4  12        562.45        577.49        45.76 o                         
  -2   4  12        164.09        199.67        18.57 o                         
  -1   4  12         91.59        139.50        19.21 o                         
   0   4  12       3395.62       3967.15       185.57 o                         
   1   4  12        219.83        183.97        69.65 o                         
   2   4  12        529.80        496.41        66.86 o                         
   3   4  12         60.28         77.28        57.45 o                         
  -9   5  12        144.75         97.30        14.37 o                         
  -8   5  12          1.84          0.84         8.27 o                         
  -7   5  12        825.88        793.98        51.52 o                         
  -6   5  12         92.29         82.43        11.75 o                         
  -5   5  12          8.89         11.84        10.50 o                         
  -4   5  12          7.39         -1.00        10.85 o                         
  -3   5  12        270.81        269.48        28.14 o                         
  -2   5  12         66.62         54.43        17.45 o                         
  -1   5  12        225.77        278.14        28.42 o                         
   0   5  12         26.60         16.36        19.16 o                         
   1   5  12         67.37         29.65        36.15 o                         
   2   5  12        296.00        301.06        27.75 o                         
   3   5  12        347.71        289.31        77.67 o                         
  -8   6  12          9.63         12.56         7.24 o                         
  -7   6  12         21.08         11.27         8.89 o                         
  -6   6  12       1072.20        925.80       100.67 o                         
  -5   6  12         10.05          0.72        10.73 o                         
  -4   6  12         47.11         32.86        13.03 o                         
  -3   6  12        134.28        129.96        16.68 o                         
  -2   6  12        263.75        292.79        28.00 o                         
  -1   6  12         43.28         51.08        20.00 o                         
   0   6  12       2511.51       2617.36       685.93 o                         
   1   6  12        246.38        270.40        57.96 o                         
   2   6  12         10.15          5.52        26.82 o                         
  -8   7  12        104.08         -9.45        58.27 o                         
  -7   7  12         70.88         29.77        10.65 o                         
  -6   7  12         52.08         39.37         8.05 o                         
  -5   7  12          7.32          0.70         9.47 o                         
  -4   7  12       1140.14        952.66       140.98 o                         
  -3   7  12        300.74        310.62        29.61 o                         
  -2   7  12        214.55        245.90        32.26 o                         
  -1   7  12        321.19        274.52        99.77 o                         
   0   7  12        318.92        320.98        29.27 o                         
   1   7  12        578.22        452.45        41.93 o                         
  -6   8  12         55.85         31.19        60.89 o                         
  -5   8  12         15.30          5.46         7.36 o                         
  -4   8  12         17.62         21.03        10.87 o                         
  -3   8  12          0.12          3.39        11.62 o                         
  -2   8  12        193.36        105.82        33.85 o                         
  -1   8  12        192.42        187.68        28.04 o                         
   0   8  12         13.67         -7.90        25.34 o                         
  -9   0  13         62.54         64.18        16.71 o                         
  -7   0  13          6.69         11.01        13.40 o                         
  -5   0  13       1965.67       2326.67       781.41 o                         
  -3   0  13        166.31        159.49        19.59 o                         
  -1   0  13        701.86        758.40        27.91 o                         
   1   0  13       5363.24       4858.42       135.09 o                         
  -9   1  13         43.47         18.53        11.76 o                         
  -8   1  13        168.64         93.34        27.53 o                         
  -7   1  13        184.47        149.13        11.15 o                         
  -6   1  13         65.97         66.32        13.93 o                         
  -5   1  13        239.58        254.54        81.02 o                         
  -4   1  13       1114.79       1256.50       116.94 o                         
  -3   1  13       1006.61       1081.82        64.23 o                         
  -2   1  13        143.31        163.63        23.69 o                         
  -1   1  13        374.14        412.27        15.95 o                         
   0   1  13         23.09         27.41        16.39 o                         
   1   1  13         13.03        -18.51        18.51 o                         
   2   1  13        396.13        337.23        71.14 o                         
  -9   2  13         70.27         51.80        18.09 o                         
  -8   2  13        132.85         91.63        17.76 o                         
  -7   2  13        287.83        264.17        14.61 o                         
  -6   2  13        145.02        170.43        14.73 o                         
  -5   2  13        816.79        869.64       200.89 o                         
  -4   2  13        170.80        213.01        18.47 o                         
  -3   2  13         35.07         20.52        13.75 o                         
  -2   2  13         65.75         52.98        14.78 o                         
  -1   2  13         70.01         77.62        21.66 o                         
   0   2  13          8.80         19.34        17.41 o                         
   1   2  13        231.89        241.81        27.58 o                         
   2   2  13          9.40          0.37        64.74 o                         
  -9   3  13        150.31         82.40        32.20 o                         
  -8   3  13          3.36          0.56        11.27 o                         
  -7   3  13        762.55        681.27        46.24 o                         
  -6   3  13          9.88         11.75        10.49 o                         
  -5   3  13        135.00        119.76        41.48 o                         
  -4   3  13        431.90        502.57        32.59 o                         
  -3   3  13        124.97        159.36        14.49 o                         
  -2   3  13        456.89        537.87        17.07 o                         
  -1   3  13       2037.63       2159.17        55.94 o                         
   0   3  13       1526.78       1531.27        94.67 o                         
   1   3  13         48.86         76.67        25.63 o                         
   2   3  13        899.58        625.87        71.19 o                         
  -8   4  13         10.88          7.69        13.38 o                         
  -7   4  13        387.53        279.33        29.06 o                         
  -6   4  13         38.09         27.09        10.27 o                         
  -5   4  13        326.19        356.81        63.73 o                         
  -4   4  13         60.84         58.24        13.61 o                         
  -3   4  13       1327.51       1389.65       127.04 o                         
  -2   4  13        369.95        377.19        16.43 o                         
  -1   4  13        614.49        671.08        73.84 o                         
   0   4  13        197.06        210.35        63.06 o                         
   1   4  13         18.83         17.91        25.52 o                         
  -7   5  13         10.56          6.59        12.70 o                         
  -6   5  13        812.83        643.15       182.04 o                         
  -5   5  13         35.82         30.96        17.10 o                         
  -4   5  13         11.36          8.69        12.74 o                         
  -3   5  13         37.34         29.47        14.56 o                         
  -2   5  13         72.29         52.85        16.67 o                         
  -1   5  13         63.88         93.81        17.77 o                         
   0   5  13        300.48        331.12        25.45 o                         
   1   5  13        108.68         47.07        67.14 o                         
  -7   6  13         11.25         26.35        61.93 o                         
  -6   6  13          1.47         -3.46        10.74 o                         
  -5   6  13          6.85         26.51        53.07 o                         
  -4   6  13         14.67         -0.68        15.15 o                         
  -3   6  13       1268.85       1107.26       103.07 o                         
  -2   6  13         85.36         66.48        15.35 o                         
  -1   6  13        641.55        593.32        25.14 o                         
   0   6  13          8.52         15.72        23.92 o                         
  -5   7  13          1.01          8.85        32.92 o                         
  -4   7  13         31.14          6.46        11.05 o                         
  -3   7  13         65.33         12.27        12.10 o                         
  -2   7  13        205.59        164.24        25.02 o                         
  -6   0  14         11.88          2.33        21.31 o                         
  -4   0  14          2.15         -7.85        17.97 o                         
  -2   0  14       1474.94       1586.29        34.36 o                         
  -7   1  14        736.61        237.77        24.34 o                         
  -6   1  14         86.49         94.71        15.24 o                         
  -5   1  14        599.97        609.02        18.18 o                         
  -4   1  14          0.03        -11.13        12.78 o                         
  -3   1  14        186.02        198.96        13.05 o                         
  -2   1  14         99.17         81.36        13.71 o                         
  -1   1  14        656.42        592.33        73.69 o                         
   0   1  14        278.43        172.65        27.32 o                         
  -7   2  14        462.60        117.99        21.40 o                         
  -6   2  14        120.82         89.13        14.67 o                         
  -5   2  14        670.37        600.28        72.06 o                         
  -4   2  14        177.29        150.59        15.99 o                         
  -3   2  14         84.14         79.13        12.33 o                         
  -2   2  14        278.02        241.52        23.21 o                         
  -1   2  14        719.65        633.43        53.41 o                         
   0   2  14         26.66         38.82        29.43 o                         
  -6   3  14          7.12         -8.64        17.02 o                         
  -5   3  14          8.38         10.29        12.46 o                         
  -4   3  14        164.21        144.39        14.56 o                         
  -3   3  14        806.21        800.91        63.40 o                         
  -2   3  14          6.57         16.55        14.99 o                         
  -1   3  14         84.41         89.88        21.97 o                         
  -6   4  14        281.02        121.89        16.11 o                         
  -5   4  14        117.22         92.56        25.63 o                         
  -4   4  14        446.29        310.09        44.94 o                         
  -3   4  14         85.14         65.72        13.17 o                         
  -2   4  14          4.12         -7.39        14.62 o                         
  -1   4  14          5.03         18.16        25.08 o                         
  -5   5  14        169.89         73.07        13.28 o                         
  -4   5  14         16.20          1.00        14.14 o                         
  -3   5  14       1556.98       1133.26        52.81 o                         
  -2   5  14          3.00          2.34        22.28 o                         
  -3   0  15          5.21          5.25        18.24 o                         
                                                                                
